# Supplementary material for: BromoCatch: a self-labelling tag platform for protein modification and live cell imaging
Source: Nat Commun. 2026 May 13;17:6406. doi: 10.1038/s41467-026-72539-w (PMC13376172; doi:10.1038/s41467-026-72539-w)
Supplement: Supplementary file 3 — Supplementary Data 1 [file 41467_2026_72539_MOESM3_ESM.zip]

Archive with 16 entries (15 files):
- PUBLICATION INTACT MS/
- __MACOSX/._PUBLICATION INTACT MS
- PUBLICATION INTACT MS/.DS_Store
- __MACOSX/PUBLICATION INTACT MS/._.DS_Store
- PUBLICATION INTACT MS/FIGURE 4A - MS SPECTRUM -DECONVOLUTION - BROMOCATCH MODIFIED.pdf
- __MACOSX/PUBLICATION INTACT MS/._FIGURE 4A - MS SPECTRUM -DECONVOLUTION - BROMOCATCH MODIFIED.pdf
- PUBLICATION INTACT MS/Supplementary Figure 7B - MR169 INTACT-MS reacted .pdf
- __MACOSX/PUBLICATION INTACT MS/._Supplementary Figure 7B - MR169 INTACT-MS reacted .pdf
- PUBLICATION INTACT MS/Supplementary Figure 5 - 5 min modification.pdf
- __MACOSX/PUBLICATION INTACT MS/._Supplementary Figure 5 - 5 min modification.pdf
- PUBLICATION INTACT MS/FIGURE 4A UV - MS SPECTRUM -DECONVOLUTION - BROMOCATCH UNMODIFIED .pdf
- __MACOSX/PUBLICATION INTACT MS/._FIGURE 4A UV - MS SPECTRUM -DECONVOLUTION - BROMOCATCH UNMODIFIED .pdf
- PUBLICATION INTACT MS/FIGURE 4B - INTACT MS screens .pdf
- __MACOSX/PUBLICATION INTACT MS/._FIGURE 4B - INTACT MS screens .pdf
- PUBLICATION INTACT MS/Suplementary Figure 2 Protein Controls.pdf
- __MACOSX/PUBLICATION INTACT MS/._Suplementary Figure 2 Protein Controls.pdf
