# Supplementary material for: BromoCatch: a self-labelling tag platform for protein modification and live cell imaging
Source: Nat Commun. 2026 May 13;17:6406. doi: 10.1038/s41467-026-72539-w (PMC13376172; doi:10.1038/s41467-026-72539-w)
Supplement: Supplementary file 4 — Supplementary Data 2 [file 41467_2026_72539_MOESM4_ESM.xlsx]

## Sheet: INFO
Supplementary Data File 2 GFP BromoCatch proteomics. Biotin affinity pull-down mass spectrometry analysis in a transiently transfected BromoCatch-GFP HEK293 line. Wild type or BromoCatch-GFP expressing HEK293 cells were treated with MR169 (1µM, 2 h) and subsequently pulled down using streptavidin-coated beads and analysed by mass spectrometry protein enrichment to demonstrate 1) specificity of th…

## Sheet: 1)MR169 vs dmso non transfected
	IMPORTANT DETAIL
	In order to insert a suggestion that uses a PivotTable or formula, your data was organised in columns with a single header row.
		Proteins	log 2	log 10
		GART	4.55388	1.99216
		TUFM	4.01074	1.86162
		RPS19	4.00771	1.3198
		ETFA	3.50186	1.62742
		CFL1	3.42404	1.75042
		FUS	3.09964	2.32884
		CHTOP	3.09507	1.07099
		WARS1	3.08485	1.63129
		EIF3A	3.03105	1.0611
		EIF4A3	3.00425	1.38593
		DDX39B	2.99932	1.87185
		RPS14	2.98338	1.34936
		ILF2	2.96792	1.55777
		ARF3	2.93817	1.20954
		RPL22	2.92189	1.34386
		UBA1	2.86583	1.07563
		HNRNPUL1	2.85719	0.933382
		PRPS1	2.82172	1.27379
		EIF3L	2.80774	0.820786
		TUBB	2.77487	1.19845
		TALDO1	2.7393	1.17246
		MCM5	2.70682	0.963841
		RPL21	2.68799	1.07196
		PCBP2	2.6864	0.849718
		RSL1D1	2.68451	0.918904
		MYL1	2.67407	0.817517
		SBSN	2.65744	0.969425
		SUMO2	2.64021	0.962284
		CANX	2.60398	1.1589
		KRI1	2.57344	1.28795
		PNN	2.57156	0.858186
		PSMA5	2.56593	0.638038
		RPS3A	2.54439	0.921474
		RPL37	2.53562	1.29438
		DSC3	2.52853	0.615131
		RPS16	2.52804	1.16678
		SLC25A3	2.5278	0.797171
		SFXN1	2.52432	0.761387
		EIF2S3	2.48589	0.83446
		HSP90B1	2.47745	0.906821
		RPL3	2.47164	1.30488
		FARSA	2.46789	1.19816
		RPL23	2.44471	1.29157
		ACTC1	2.43693	0.926187
		GM2A	2.41924	0.515648
		RPN2	2.41446	1.47607
		RPL35A	2.3672	1.77632
		TYMS	2.36148	1.27617
		ATP5F1B	2.34278	1.31665
		RBBP4	2.3243	0.88271
		SLC25A11	2.32376	0.845122
		RPL15	2.31968	1.14708
		RPL35	2.29899	0.668492
		RPL5	2.29742	1.04339
		FHL2	2.28895	1.55158
		SRSF1	2.27998	1.42131
		PCNA	2.26044	1.54019
		NOP56	2.25892	1.09445
			2.2295	0.817791
		RPL7A	2.22858	0.625324
		XPO1	2.18395	0.651617
		TARDBP	2.17839	0.79471
		SLC25A5	2.17475	0.791364
		RBM14	2.17023	0.663833
		RPL13	2.13422	0.920427
		EIF3I	2.12199	0.550271
		RPL17	2.09621	0.768033
		ANXA1	2.08926	0.443001
		DDX17	2.08646	0.872033
		PHB2	2.07759	1.63382
		RPL10A	2.07069	1.47243
		HSP90AB1	2.05576	1.14107
		ZNF326	2.03411	0.54901
		RPL14	2.03097	0.641695
		HSPA9	2.02913	1.57603
		RPL31	1.98296	0.834604
		EIF3F	1.98263	1.04051
		P4HB	1.98003	0.61351
		NPM1	1.97238	0.666452
		PCBP1	1.95254	1.06033
		CALR	1.95014	0.744808
		LDHA	1.93819	0.424728
		ELAVL1	1.92999	0.83374
		KPNB1	1.91946	0.792148
		MTHFD1	1.91647	1.03149
		RPS10	1.91069	0.770904
		PRPF8	1.90649	0.418115
		RPL10	1.89149	0.520395
		RPL24	1.87291	0.591019
		UCHL1	1.86482	0.638187
		ARHGDIA	1.86466	0.592825
		RAB5C	1.86259	0.947464
		RPL36	1.8561	0.486015
		PDIA3	1.84762	0.786268
		EEF1A1	1.84638	1.64775
		TMEM263	1.83204	0.490561
		RPS25	1.83186	0.569195
		RPL11	1.8289	0.663964
		EIF4A1	1.82282	2.14312
		TRIM28	1.80701	0.564276
		RPS4X	1.80365	0.997711
		IMPDH2	1.80144	0.651565
		HNRNPA1	1.79845	0.698648
			1.79278	0.824936
		CKB	1.79167	0.857441
		MYBBP1A	1.79092	0.63422
		CCT4	1.79051	1.08893
		SFPQ	1.78629	0.597622
		EIF5A	1.78379	0.565725
		COL1A1	1.77116	0.43091
		NONO	1.74444	0.391722
		RPS6	1.73311	0.51745
		RPL8	1.73118	0.964082
		RPL26	1.73044	0.836461
		DHX9	1.72019	1.12438
		PSIP1	1.71364	0.698971
		AIMP2	1.71156	0.523452
		FAU	1.70911	0.443566
		EEF1G	1.70605	0.627318
		H4C1	1.7006	0.539421
		SAP18	1.69547	0.462683
		RPS11	1.69093	0.548226
		HNRNPA0	1.67138	0.989203
		SURF6	1.66343	0.927555
		TCP1	1.66325	2.30478
		RPS5	1.64353	0.738358
		TP53	1.6358	1.33602
		CCT5	1.63097	0.500426
		CCT8	1.59937	0.64482
		TUBA1B	1.59456	1.66271
		NAMPT	1.59156	0.51438
		HMGN2	1.59155	0.986417
		RPS15A	1.58234	0.889554
		NSA2	1.57718	0.450433
		PIP	1.5699	1.47567
		RPS26	1.56477	0.447261
		LRPPRC	1.55218	1.91911
		TKT	1.54874	1.09877
		KLK7	1.54598	1.85346
		PTBP1	1.54027	0.688479
		IGF2BP1	1.53525	0.921483
		ATP5F1A	1.5299	1.26378
		IGHA1	1.5232	0.411992
		RPS24	1.51904	0.595462
		SNRPD3	1.51398	0.51775
		VCP	1.51243	1.65188
		OAT	1.51063	1.45051
		RPL36A	1.49267	1.05042
		ATP5F1C	1.49033	0.364549
		RPS18	1.48965	0.496415
		HNRNPK	1.48769	0.508042
		RPL6	1.47863	0.412966
		VARS1	1.4737	0.412905
		RAP1B	1.46727	0.710596
		RPS8	1.46667	0.531323
		PARP1	1.46423	0.536592
		RPS3	1.46268	1.67709
		SNRPB	1.46072	0.463499
		RPL27	1.44515	0.481439
		MATR3	1.44444	0.854104
		HSPA1B	1.43684	1.12079
		RPS2	1.4319	0.604041
		S100A9	1.42404	0.567742
		CBX3	1.42052	0.623617
		YWHAE	1.41534	0.530363
		SSB	1.41152	1.143
		HNRNPA3	1.40896	1.30425
		RPL27A	1.40827	0.593609
		H2AZ1	1.40217	1.39517
		KPNA2	1.39192	1.22751
		RPL7L1	1.39153	1.25972
		MCCC2	1.39119	1.32619
		RPL9	1.39069	0.482481
		NCL	1.37892	0.549409
		NAGK	1.37754	1.61116
		RPS9	1.36962	0.461654
		DYNLT1	1.36509	0.496786
		HNRNPR	1.36354	0.427233
		HNRNPM	1.36323	1.09352
		MCCC1	1.35835	1.0384
		PSMB1	1.3436	1.55039
		FN1	1.34295	1.22888
		HBB	1.34185	1.40297
		PC	1.3281	1.06705
		RPL30	1.32797	0.609413
		RAN	1.3244	1.14336
		RPN1	1.31872	1.81651
		PSMA6	1.31844	1.16452
		HNRNPH1	1.31232	0.988617
		RPL4	1.30833	0.456165
		GPI	1.30393	0.416908
		ACACA	1.29545	1.10981
		RPL28	1.28458	0.638111
		RPL38	1.26248	1.27013
		FBL	1.25982	0.752494
		CCT7	1.25851	1.22772
		MYL12B	1.25353	1.94761
		FGA	1.24265	0.56226
		VIM	1.24108	0.944211
		DDX5	1.24064	0.730899
		RACK1	1.23945	1.86296
		SYNCRIP	1.23872	0.388586
		RPS7	1.23575	0.409458
		TUBG1	1.23536	1.02228
		DDX3X	1.23455	0.460384
		RPL23A	1.23435	0.808261
		PGK1	1.22588	0.296928
		HNRNPL	1.22432	0.490629
		HMGA2	1.21597	0.874438
		YWHAG	1.21431	0.346738
		S100A8	1.2108	0.399947
		PSMD3	1.20896	0.328404
		YBX3	1.20146	0.383257
		RPL19	1.19164	0.497987
		NCBP2AS2	1.19123	1.2314
		CLINT1	1.19038	1.04044
		SSBP1	1.18794	0.992265
		XRCC6	1.1763	0.584373
		HNRNPU	1.17277	1.0542
		PRMT1	1.16481	1.19094
		RPSA	1.15408	0.867864
		S100A7	1.15374	0.636159
		BLMH	1.15182	0.962233
		HMG20A	1.15075	1.29697
		PYGL	1.14894	1.15028
		RPS13	1.14678	0.27043
		SPCS3	1.14641	0.937993
		IGF2BP3	1.1429	0.333899
		TOLLIP	1.13519	0.86279
		CCT3	1.13438	0.822656
		SHMT2	1.12692	1.16811
		PABPC1	1.12432	0.902507
		PDIA6	1.12064	0.272975
		TOP1	1.11855	0.361781
		CD36	1.11644	1.2229
		HACD3	1.11458	0.901579
		PPIA	1.11035	0.322699
		CCT6A	1.10755	0.740413
		HSPD1	1.10138	0.26248
		EIF3D	1.09844	1.28095
		HNRNPF	1.09724	0.957508
		CTBP2	1.09032	0.866068
		COPG1	1.08849	1.07748
		RTCB	1.08709	0.299777
		CDK1	1.08538	0.808886
		HNRNPC	1.0841	0.415239
		RANBP1	1.07738	0.92948
		LMNB1	1.07653	0.796927
		PSMD14	1.07609	0.921041
		YBX1	1.07203	0.83438
		PRDX6	1.06765	0.216726
		CTPS1	1.06574	0.80128
		ANXA5	1.05923	0.710289
		APEH	1.05882	1.04496
		JAGN1	1.05829	0.814404
		RARS1	1.05684	0.708371
		HAL	1.05462	0.768535
		PCCA	1.05328	1.19634
		SUPT16H	1.04901	0.442399
		CCT2	1.04868	1.07041
		MRE11	1.04721	0.899797
		UTP4	1.03971	1.13129
		TOP2A	1.03958	0.383501
		RPL18	1.03937	0.521181
		GANAB	1.03112	0.696596
		PPL	1.02974	0.783486
		SMARCA5	1.02935	0.877262
		PITHD1	1.02241	1.41323
		H2AX	1.02001	1.0425
		EIF3G	1.01568	1.13175
		PCCB	1.00752	0.738008
		PGAM1	1.00553	0.244611
		H2AC18	1.00546	0.96822
		SAFB2	0.99833	0.965377
		SERPINB3	0.994616	0.224593
		RAB14	0.986447	0.78023
		NOP2	0.984817	0.783245
		MYH1	0.975986	0.83137
		EIF3CL	0.971335	0.696331
		b-GFP	0.971302	0.809376
		ALDOA	0.969834	0.253492
		HSD17B12	0.969251	0.850453
		HADHB	0.964211	0.791744
		YARS1	0.963395	0.885741
		LDHB	0.963237	0.691937
		LTF	0.960556	0.183746
		PRDX5	0.951463	1.0295
		HNRNPH3	0.949758	0.221641
		HNRNPA2B1	0.946659	0.220418
		BRIX1	0.943822	0.797024
		SNRPD1	0.937342	0.235441
		RALY	0.936797	1.17998
		PSMB6	0.93503	0.810673
		ALYREF	0.933636	0.86674
		RPL18A	0.92999	0.311106
		CENPV	0.927897	0.662461
		RPLP2	0.926318	0.735322
		RPS27A	0.922884	0.520944
		AHNAK	0.921379	0.831549
		NOL11	0.915329	0.608085
		ALDH18A1	0.914971	0.190888
		NAP1L1	0.908276	0.771192
		NSDHL	0.901376	0.78069
		TF	0.901202	0.69987
		SULT2B1	0.899393	0.737192
		DCD	0.898377	0.601732
		ASNS	0.898055	0.783623
		ACOT7	0.88991	0.737899
		MT-CO2	0.885136	0.844184
		TOP2B	0.882673	0.538945
		RBM12B	0.879718	0.875949
		PDIA4	0.876493	0.577771
		BANF1	0.872047	0.680519
		HNRNPDL	0.871587	0.637373
		PTGES3	0.854351	0.614612
		IDH3A	0.852027	0.566521
		SERPINB8	0.849299	1.55912
		ERH	0.845915	0.7348
		PPP1CA	0.842557	0.894092
		MACROH2A2	0.836619	0.842999
		IRS4	0.830523	0.496757
		DYNC1H1	0.830117	0.744469
		CHAF1A	0.825804	0.657509
		HMGA1	0.825765	1.24447
		PSMA1	0.822717	0.630618
		PSMB4	0.820713	0.878798
		PHIP	0.819879	0.190994
		RPL7	0.817661	0.510501
		TECR	0.81643	0.74807
		WDR43	0.815097	0.672053
		CRYAB	0.815057	0.654275
		VCL	0.813886	0.583024
		HSP90AA1	0.809749	0.194204
		PEBP1	0.801744	0.593553
			0.80015	1.3679
		EZR	0.799732	1.23014
		DDX21	0.797419	0.864192
		TMED10	0.795113	0.622061
		CS	0.787605	0.595226
		PRKDC	0.781063	0.603698
		PPIL1	0.779756	0.517705
		GSDMA	0.775687	0.157018
		SULT1A1	0.772394	0.367254
		TUBB6	0.753073	0.364905
		ILF3	0.747444	0.418435
		TBCB	0.747322	0.647095
		VDAC1	0.740303	0.354027
		HNRNPAB	0.735882	0.941332
		FKBP4	0.735477	0.727577
		TMEM33	0.735265	0.515656
		RPL32	0.720561	0.179775
		EFTUD2	0.715249	0.14115
		WDR75	0.713095	1.02387
		CAND1	0.711786	0.624593
		PSMB5	0.704262	0.605249
		SNU13	0.70118	0.524723
		DDAH2	0.698611	0.5023
		VDAC3	0.695654	0.406027
		ARG1	0.690537	0.200396
		HSD17B10	0.689458	0.427295
		ARF4	0.680028	0.589689
		MLF2	0.670798	0.590353
		FSCN1	0.669914	0.610712
		DSC2	0.669059	0.303349
		SSR4	0.668177	0.611755
		ATAD3A	0.643786	0.590172
		TUBA4A	0.642975	0.396453
		ANXA2	0.641233	0.194682
		PA2G4	0.627876	0.463746
		EEF1A2	0.593874	0.456781
		SNRNP200	0.592342	0.55966
		CLTC	0.586968	0.460366
		FHL1	0.586257	0.653263
		PES1	0.585051	0.357015
		RPA1	0.575023	0.123711
		U2AF1	0.573128	0.55378
		MCM2	0.570062	0.46177
		DDOST	0.569075	0.134413
		NEU2	0.566849	0.465495
		SNX3	0.56001	0.350522
		PSMC5	0.554698	0.352076
		CALML3	0.550063	0.10509
		H3-3A	0.54409	0.349953
		MYH10	0.532512	0.175276
		RPL13A	0.531599	0.121569
		MCM6	0.531073	0.332298
		C1QBP	0.523799	0.236415
		PFKL	0.522348	0.159084
		CSE1L	0.521234	0.445419
		DARS1	0.517817	0.27653
		NOP58	0.502021	0.618846
		RPL34	0.496476	0.13029
		TARS1	0.495758	0.412261
		NPEPPS	0.486574	0.26958
		RBMX	0.483625	0.11832
		HP	0.482715	0.0773972
		A2M	0.481194	0.276781
		PSMA4	0.479852	0.30844
		RAB11B	0.476709	0.173038
		COPB1	0.474763	0.347275
		EEF1B2	0.462056	0.0906414
		PKM	0.460625	0.426616
		IDH3B	0.456703	0.297363
		DBT	0.448126	0.294188
		ENO1	0.405456	0.109371
		S100A14	0.403614	0.0661579
		IVL	0.398788	0.234384
		PFN1	0.398478	0.0915025
		SERPINH1	0.395819	0.263624
		SFN	0.375577	0.232539
		EIF3B	0.364293	0.298712
		EIF4H	0.363257	0.155707
		PSMC4	0.35874	0.326247
		ZYX	0.349871	0.192148
		DKC1	0.34616	0.226536
		GBA	0.33952	0.204896
		PKP1	0.338419	0.38719
		TGM1	0.32908	0.0680243
		MDH2	0.324903	0.0652511
		SLC25A6	0.318619	0.283884
		NOLC1	0.317489	0.078297
		CBX5	0.310991	0.12593
		PARK7	0.281641	0.177008
		NHP2	0.278745	0.161476
		PSMA2	0.275053	0.0468396
		GLRX	0.272121	0.13522
		IL36G	0.26242	0.0426536
		IGLC2	0.254227	0.0636502
		EEF2	0.250087	0.0601206
		PABPC4	0.20471	0.144478
		TPI1	0.20339	0.0357901
		TGM5	0.201127	0.0336723
		MCM7	0.187647	0.157278
		TRAP1	0.168807	0.0373807
		DDX18	0.151326	0.064935
		HARS1	0.140838	0.0232
		PHGDH	0.126893	0.0301359
		ASPRV1	0.119936	0.0903315
		GARS1	0.119553	0.039995
		NDUFA9	0.11752	0.0561415
		IGHG2	0.101484	0.016029
		BOLA2	0.0988549	0.0641053
		SSRP1	0.0886292	0.0261954
		GLO1	0.0865446	0.0415598
		XRCC5	0.0863363	0.0293159
		PRDX1	0.0809812	0.0130537
		UQCRC2	0.0677896	0.0148392
		HSPA8	0.0533664	0.00903898
		MACROH2A1	0.0478362	0.0387851
		SERPINB2	0.0415647	0.00712956
		APRT	0.0178852	0.0042951
		TTR	-0.003162	0.00168995
		PPIB	-0.0089866	0.00180397
		CDSN	-0.0754805	0.0120545
		FHL3	-0.0817539	0.0202617
		HMGN1	-0.0837739	0.0583056
		TGM3	-0.140375	0.0284652
		YWHAZ	-0.154899	0.0286714
		TAGLN2	-0.160503	0.0391095
		PSMA3	-0.164459	0.232323
		CAT	-0.178759	0.0309515
		LYZ	-0.194066	0.0467586
		FLNA	-0.207788	0.0369158
		CALML5	-0.211117	0.0312316
		FLG2	-0.216122	0.124847
		IGHV3-30	-0.227399	0.0713205
		FASN	-0.22962	0.0451117
		GAPDH	-0.286972	0.0676407
		DHX15	-0.287552	0.0870452
		YOD1	-0.29125	0.0522997
		VDAC2	-0.302982	0.242697
		HSPB1	-0.303277	0.0593475
		SERPINA1	-0.311681	0.0586282
		CTSD	-0.326405	0.0587661
		ANXA7	-0.353795	0.0771428
		CSTA	-0.361257	0.11139
		H2BC12	-0.377225	0.330935
		RPL12	-0.41358	0.105238
		DUSP14	-0.41903	0.0795095
		PLBD1	-0.446104	0.0819786
		HSPA5	-0.484006	0.398331
		IGKC	-0.486556	0.0940291
		ALDH9A1	-0.490164	0.0896203
		EPPK1	-0.515543	0.108467
		CAPNS1	-0.539843	0.102674
		SERPINB7	-0.556625	0.105433
		HSPA2	-0.622871	0.127473
		AZGP1	-0.632046	0.128929
		LMNA	-0.671906	0.138192
		SERPINB5	-0.679079	0.13358
		RPLP0	-0.679331	0.170588
		1	-0.698785	0.13647
		GSN	-0.703452	0.205155
		S100A11	-0.720778	0.144964
		A2ML1	-0.731993	0.156033
		SERPINB13	-0.737299	0.14429
		IGKV2-30	-0.758346	0.160919
		CAPN1	-0.771162	0.159197
		LGALSL	-0.774422	0.152297
		LGALS3	-0.776987	0.163639
		CAP1	-0.788247	0.142371
		FLG	-0.792122	0.209053
		PRDX2	-0.79919	0.23054
		AHCY	-0.819553	0.170954
		GTPBP4	-0.820878	0.169353
		LAMP1	-0.837129	0.16848
		ACTN4	-0.843733	0.1975
		EIF6	-0.882354	0.185507
		PSMA7	-0.887978	0.182555
		CPA4	-0.890481	0.188712
		CAPZA2	-0.892574	0.192014
		PNP	-0.937432	0.202437
		HRNR	-0.940044	0.339763
		RAB7A	-0.976554	0.275545
		RAB1A	-0.985761	0.267464
		POF1B	-0.996829	0.202385
		FGG	-1.01519	0.232663
		TYMP	-1.01726	0.211539
		IDE	-1.06722	0.233034
		SERPINA12	-1.1052	0.253024
		RPS23	-1.12397	0.584122
		IMPA2	-1.1255	0.256247
		SERPINB12	-1.1266	0.312968
		PLEC	-1.13072	0.250514
		NACA	-1.13882	0.245339
		AHSA1	-1.14475	0.377565
		DSP	-1.1465	0.304636
		ECM1	-1.1626	0.264411
		DSC1	-1.16927	0.265173
		IGKV3-20	-1.16928	0.254621
		FGB	-1.17065	0.264035
		PGM2	-1.18197	0.25583
		NCCRP1	-1.18979	0.310606
		1	-1.19976	0.259083
		TPM3	-1.2593	0.290073
		GDI2	-1.30591	0.346122
		FLNB	-1.32585	0.301717
		PKP3	-1.33481	0.298151
		ANXA4	-1.35507	0.298803
		C3	-1.41167	0.344647
		CALM3	-1.4545	0.340156
		TPP1	-1.55512	0.351296
		PHB	-1.55754	0.464835
		GSTP1	-1.69577	0.454645
		LGALS7	-1.69734	0.371436
		LYPLA1	-1.80977	0.403306
		CASP14	-1.83521	0.564209
		TXN	-1.8415	0.614009
		MYL6	-1.86378	0.663804
		GAR1	-1.87266	0.651081
		GGH	-1.92086	0.475533
		JUP	-1.93668	0.579467
		FABP5	-2.10272	0.441212
		MYH9	-2.48467	0.676119
		DSG1	-2.73441	1.16928

## Sheet: 1) hits - untransfected 
	Filtered table, where 'log 2' is greater than 2 and 'log 10' is greater than 1.5
		Proteins	log 2	log 10
		GART	4.55388	1.99216
		TUFM	4.01074	1.86162
		ETFA	3.50186	1.62742
		CFL1	3.42404	1.75042
		FUS	3.09964	2.32884
		WARS1	3.08485	1.63129
		DDX39B	2.99932	1.87185
		ILF2	2.96792	1.55777
		RPL35A	2.3672	1.77632
		FHL2	2.28895	1.55158
		PCNA	2.26044	1.54019
		PHB2	2.07759	1.63382
		HSPA9	2.02913	1.57603

## Sheet: 2)GFP Biotin vs GFP DMSO_
	IMPORTANT DETAIL
	In order to insert a suggestion that uses a PivotTable or formula, your data was organised in columns with a single header row.
		Field1	Log2 fold	Log 10
		b-GFP	6.77513	4.14752
		SURF6	5.90204	3.46991
		RBM14	4.91489	2.74903
		HSPA2	4.42089	2.27728
		RPS10	4.26013	1.36889
		ATP5F1C	4.21158	1.86277
		SRSF1	4.14599	1.80969
		PHIP	4.12287	1.23646
			4.11737	1.48805
		RPS11	4.06987	1.55236
		PSMD3	4.03958	1.58721
		HSP90AA1	4.00542	1.66641
		SNRPD1	3.99508	1.63843
		SUMO2	3.95802	1.61307
		FLG2	3.92377	2.08619
		H4C1	3.89668	0.994051
		AHSA1	3.84458	2.22505
		ARHGDIA	3.7123	1.28784
		CBX3	3.70282	0.994445
		CALR	3.69451	1.76984
		RPL4	3.65942	2.11235
		HSP90B1	3.63877	1.65748
		RPL38	3.62951	1.16743
			3.6131	1.13162
		EEF1B2	3.60944	1.28237
		MDH2	3.55799	1.30614
		RPS25	3.52741	1.15798
		HNRNPK	3.50615	1.30077
		RPL23	3.4842	1.51388
		PTBP1	3.47038	1.37818
		BANF1	3.42488	1.19255
		HNRNPC	3.42175	1.43159
		LGALS7	3.38048	1.63752
		ENO1	3.37843	3.74782
		MCM5	3.37763	1.71511
		NOP58	3.3456	0.95114
		SNRPB	3.34042	0.977159
		RPL11	3.33725	1.0079
		RPS13	3.33476	0.940493
		RPL18A	3.29571	1.79439
		MATR3	3.29441	0.940824
		S100A7	3.27665	0.997775
		UCHL1	3.25491	0.926006
		DSC3	3.22725	1.42575
		HMG20A	3.22723	0.905027
		CPA4	3.22515	1.63508
		MACROH2A1	3.22361	0.9067
		EEF1G	3.21268	1.18448
		PPIA	3.21027	1.20055
		SBSN	3.20004	1.22312
		RPS6	3.19827	1.1121
		IMPDH2	3.1955	1.20608
		TOP1	3.19152	1.00364
		RPL34	3.18155	1.12311
		MACROH2A2	3.1647	0.839308
		DHX15	3.15779	1.04217
		ETFA	3.15718	0.948783
		ALDH18A1	3.15489	1.0627
		RSL1D1	3.14976	1.16353
		RPS26	3.10865	1.03565
		RAB1A	3.10777	0.832721
		CCT8	3.10763	1.17392
		HMGA2	3.08356	0.938821
		H2AC18	3.06768	0.880403
		HMGN2	3.02023	0.941768
		RPS8	3.02021	1.16922
		RPL13A	2.97732	1.59995
		CBX5	2.96919	0.703864
		TPI1	2.96225	1.31285
		RPS3A	2.9397	1.12174
		SNRPD3	2.92689	0.987195
		RPS27A	2.92389	1.62714
		UBA1	2.9204	1.08749
		ETFA	2.90883	1.18649
		RAB5C	2.90719	1.48582
		HNRNPA2B1	2.90179	0.999744
		APRT	2.90169	0.935012
		SFPQ	2.90137	1.03294
		TARDBP	2.89337	0.810915
		NSA2	2.8896	0.977811
		YWHAZ	2.84893	0.940462
		SNU13	2.84574	0.79436
		NOLC1	2.84217	0.901503
		RPL14	2.82593	0.794475
		RAP1B	2.81817	0.876738
		RPS5	2.81601	0.600046
		CDSN	2.81571	1.02634
		TAGLN2	2.807	0.681396
		HNRNPL	2.79517	0.980651
		RAB11B	2.77371	1.01638
		TXN	2.77001	1.63737
		CALML3	2.76127	0.747205
		HSPA8	2.75628	0.903097
		H2BC12	2.75316	0.756531
		EIF5A	2.74379	0.872672
		PRPS1	2.74378	1.08688
		H3-3A	2.73072	0.776358
		PDIA6	2.71784	0.967308
		IGLC2	2.70424	2.13559
		DDX21	2.70107	0.706411
		GSDMA	2.69568	1.13245
		RPL9	2.68934	0.597285
		HSPD1	2.67585	0.937164
		ATP5F1B	2.66425	0.939927
		HSPB1	2.65583	0.900955
		TRIM28	2.64713	0.788917
		HNRNPAB	2.60794	1.03363
		HSP90AB1	2.60193	1.23509
		GPI	2.59484	0.812297
		RPL18	2.58471	1.7653
		SYNCRIP	2.57112	0.722901
		DSC1	2.56898	0.739146
		A2ML1	2.53761	2.21456
		YWHAG	2.53104	0.809931
		MYL6	2.53029	0.531968
		RPL10A	2.52467	0.84002
		IGF2BP3	2.52267	0.598919
		NPM1	2.51535	0.797668
		DDX17	2.51397	0.977318
		RPL24	2.50595	0.908242
		RPS16	2.50591	0.838078
		CANX	2.50591	0.838035
		PNP	2.50544	2.28395
		CKB	2.50257	0.745274
		LMNA	2.48868	1.53053
		PCBP2	2.47814	0.5889
		RPS14	2.4719	0.762543
		TALDO1	2.45358	0.727674
		PLBD1	2.45063	1.54877
		TMEM33	2.44901	2.04445
		IGHV3-30	2.43812	0.526743
		HMGA1	2.41924	0.67599
		RPL21	2.41829	0.749062
		LDHA	2.4171	1.01953
		RPL15	2.41549	2.30471
		FGB	2.4055	1.8113
		PSMD14	2.39033	1.19465
		HNRNPA1	2.37748	0.693894
		TUBB	2.37675	0.843951
		RPL22	2.36509	0.624881
		SHMT2	2.36033	1.75948
		IGKC	2.35711	1.22754
		KPNB1	2.35518	0.719708
		BOLA2	2.34305	1.23167
		NCL	2.33439	0.769439
		PSIP1	2.32919	1.45337
		EIF2S3	2.32521	0.691725
		HNRNPUL1	2.32081	1.4921
		ACTN4	2.31829	0.820921
		MYBBP1A	2.30611	1.05473
		FSCN1	2.29976	2.28602
		NSDHL	2.29186	1.56706
		RPL28	2.28567	1.63178
		PGK1	2.28225	2.3242
		FASN	2.28141	1.11877
		RPS15A	2.26658	0.766444
		CAND1	2.25704	1.42197
		AZGP1	2.2478	1.21611
		UQCRC2	2.24281	0.615741
		CFL1	2.24073	0.567238
		EIF3L	2.23173	2.08604
		YWHAE	2.22817	0.746937
		EIF4A3	2.22608	0.576108
		PRDX2	2.21225	1.06188
		RPL35	2.21096	0.940752
		COPG1	2.20753	1.81269
		1	2.20055	1.36352
		GTPBP4	2.19419	0.851533
		PA2G4	2.19404	1.40953
		NEU2	2.17194	1.61394
		POF1B	2.16726	1.55129
		PRDX6	2.16277	0.668424
		PSMB4	2.16231	1.20866
		S100A8	2.16139	0.545628
		RPL7	2.15664	1.19914
		ECM1	2.1565	1.45596
		LGALS3	2.15511	1.56268
		DDOST	2.15086	0.871639
		TOP2A	2.15017	0.571133
		EZR	2.14351	1.68846
		IGF2BP1	2.14037	0.772004
		RAB14	2.13631	2.05942
		EIF4A1	2.13618	0.730838
		A2M	2.12672	1.3843
		RPS9	2.12375	0.80234
		RPS7	2.12149	0.824207
		SLC25A5	2.1204	0.866937
		VIM	2.11745	1.78235
		RPL27	2.10895	0.466158
		HARS1	2.10616	1.60365
		FKBP4	2.09771	1.50057
		PRMT1	2.09351	2.36447
		IVL	2.08283	1.14514
		ZYX	2.08197	0.500705
		HNRNPF	2.08186	1.18537
		ALYREF	2.08082	1.36317
		TOP2B	2.07903	0.379782
		NOP2	2.07779	1.77639
		ANXA1	2.07718	1.73468
		PARK7	2.07217	1.72789
		RPL6	2.0708	0.941192
		SLC25A3	2.05726	1.14979
		YARS1	2.0273	2.11187
		RPL26	2.01657	1.10608
		VDAC1	2.01652	0.586077
		HAL	2.00705	1.68887
		EEF1A1	2.00418	0.698878
		NDUFA9	2.00326	1.42546
		ASNS	1.9983	1.82154
		NONO	1.99716	0.60546
		VCP	1.99715	1.45276
		RPL17	1.99657	0.646406
		SULT2B1	1.98517	1.25755
		DKC1	1.98228	1.30989
		PSMB6	1.98047	1.81826
		PLEC	1.98017	1.50807
		MCM7	1.97084	1.93729
		WDR75	1.9633	1.08809
		IGKV2-30	1.96305	1.46138
		JUP	1.96146	0.605887
		IRS4	1.95769	1.19948
		SFN	1.94724	1.79554
		IDH3B	1.94346	1.11225
		SLC25A11	1.9416	0.669358
		DUSP14	1.9373	1.81884
		LYPLA1	1.93483	1.17943
		SNRNP200	1.93466	0.913071
		RPL7A	1.92627	0.714155
		SERPINB5	1.92303	1.59082
		SLC25A6	1.91793	0.780208
		RPL10	1.91746	0.901175
		NAGK	1.91252	1.51784
		ACOT7	1.91122	1.28895
		PPIB	1.90789	0.620839
		TRAP1	1.90786	0.622457
		SUPT16H	1.90282	0.491103
		HP	1.89843	1.3692
		NAMPT	1.89311	0.684248
		PGAM1	1.88268	0.598809
		RPS4X	1.87943	0.943402
		EFTUD2	1.87707	1.32654
		H2AZ1	1.87604	1.11777
		EIF6	1.87555	1.54854
		GLO1	1.87278	1.17716
		RBMX	1.87171	1.07268
		TBCB	1.86124	1.13275
		DYNC1H1	1.85865	1.20576
		CALM3	1.85811	1.15759
		MYH10	1.85808	0.703091
		BLMH	1.85708	2.09598
		PRPF8	1.85408	0.695596
		FGG	1.8527	1.49566
		EEF1A2	1.84206	1.3354
		HNRNPA3	1.8405	1.78574
		IDH3A	1.8344	1.24641
		EIF3I	1.83082	0.852589
		PPIL1	1.82603	1.47781
		KLK7	1.8226	1.40841
		RARS1	1.82247	1.43474
		RPL30	1.81991	0.377191
		AHNAK	1.81955	2.40954
		RPL5	1.81951	1.98894
		PRKDC	1.80771	2.13305
		KPNA2	1.80674	1.23257
		MRE11	1.80646	1.67675
		LAMP1	1.80493	1.11229
		SAP18	1.80067	0.687235
		U2AF1	1.80064	1.18227
		GAPDH	1.79614	1.49417
		TPP1	1.79562	1.28461
		C1QBP	1.79147	0.407215
		VDAC3	1.78937	1.08479
		DARS1	1.78377	1.03293
		CLINT1	1.78036	1.2729
		TTR	1.77808	0.934772
		MCM2	1.77601	1.04311
		TOLLIP	1.77341	1.18814
		MYL12B	1.76987	1.60468
		CSE1L	1.76985	1.14705
		RPL31	1.76984	0.950078
		JAGN1	1.76426	1.81614
		APEH	1.75485	1.25995
		SMARCA5	1.75419	1.63297
		BRIX1	1.75012	1.12144
		MYL1	1.74855	2.15922
		GART	1.74298	0.620719
		CS	1.74051	0.878572
		RPL36	1.73948	1.10354
		HSD17B10	1.73458	1.48972
		RPL27A	1.73164	0.672748
		CHAF1A	1.73069	0.617624
		PSMA4	1.72716	1.21577
		FAU	1.72603	0.400367
		PRDX1	1.72009	0.617476
		CAPN1	1.71988	1.31292
		S100A11	1.71926	1.32151
		PCBP1	1.7184	2.25516
		PRDX5	1.70459	0.931502
		TECR	1.69965	1.24613
		HNRNPH1	1.69297	0.360897
		SULT1A1	1.69175	1.22383
		DHX9	1.68851	0.639989
		ILF2	1.68761	0.476192
		LGALSL	1.68428	1.12264
		MLF2	1.68246	1.06069
		PFN1	1.67747	0.409354
		PNN	1.67737	0.410153
		PGM2	1.66622	1.03721
		PSMA6	1.66462	1.19351
		TYMS	1.66135	1.08801
		C3	1.66134	1.17427
		COPB1	1.66111	1.29651
		PSMA2	1.66066	0.542296
		S100A9	1.65723	0.416637
		PKP3	1.65684	0.951561
		RPLP2	1.65191	1.33269
		YOD1	1.64809	1.35918
		PPP1CA	1.64741	0.970669
		S100A14	1.64204	1.30278
		EIF3CL	1.63856	1.27388
		RPN2	1.63783	0.648837
		GBA	1.63613	1.72308
		TYMP	1.6313	1.0021
		OAT	1.62807	2.15386
		1	1.62522	1.102
		CCT7	1.62372	1.02886
		TUBG1	1.62101	1.3143
		PEBP1	1.61925	0.897549
		CALML5	1.61512	1.27372
		FN1	1.61209	1.02471
		LRPPRC	1.60941	1.10218
		HSD17B12	1.60864	1.49295
		DCD	1.60473	0.983436
		DDX39B	1.60098	0.378375
		RPS19	1.60022	1.4044
		RPL32	1.59358	0.637987
		RPS23	1.59269	1.33813
		RPL12	1.58993	0.417553
		TKT	1.58918	0.859352
		ARF4	1.58658	1.30077
		UTP4	1.58207	1.01679
		RPL7L1	1.58156	1.43142
		SSB	1.58054	1.33453
		SERPINB7	1.57551	0.947844
		ANXA5	1.57414	1.27062
		SERPINA12	1.55869	1.97986
		WDR43	1.54786	1.40367
		PFKL	1.54565	0.764537
		GANAB	1.54558	1.18993
		TUBA1B	1.54424	1.02879
		IDE	1.53967	1.01334
		PSMA7	1.53829	1.73044
		EIF3B	1.53379	1.1879
		GSTP1	1.53137	0.89121
		PES1	1.52444	1.29165
		ASPRV1	1.52442	0.977623
		FHL2	1.52248	0.488043
		EIF4H	1.51826	0.936966
		EEF2	1.51814	0.641884
		RPL37	1.51712	0.654019
		EIF3G	1.51696	1.00184
		AHCY	1.51085	1.02989
		HSPA1B	1.50621	1.10416
		TUBA4A	1.50123	1.0549
		GM2A	1.49258	1.61811
		NCCRP1	1.49202	0.722708
		MT-CO2	1.48871	1.10447
		TMED10	1.48766	1.12803
		SSR4	1.48408	1.02248
		RPL3	1.48192	0.474591
		CAPZA2	1.47625	1.18115
		TPM3	1.47249	1.09164
		COL1A1	1.46898	2.00882
		RPN1	1.46756	0.782077
		VCL	1.4625	0.972345
		MTHFD1	1.45786	0.546926
		SERPINB13	1.45301	1.22574
		ERH	1.44346	2.27436
		CTPS1	1.43892	1.55682
		SNX3	1.43182	0.639472
		PARP1	1.43017	0.566021
		EIF3D	1.42721	1.17576
		ACTC1	1.42015	0.529689
		CENPV	1.41869	1.15878
		GGH	1.41752	1.08948
		PTGES3	1.4158	1.45675
		HACD3	1.41533	0.632069
		CRYAB	1.41417	0.832842
		SERPINB12	1.40824	0.559527
		HBB	1.39323	0.873206
		RPL8	1.39054	1.18182
		TF	1.38917	1.16323
		PSMA1	1.38729	1.10238
		P4HB	1.37435	0.392317
		RACK1	1.36185	0.815649
		CDK1	1.35848	0.913373
		DSP	1.35239	1.38642
		ZNF326	1.35144	1.27167
		RAN	1.34518	0.592917
		LYZ	1.3293	1.21452
		LTF	1.3241	0.330722
		IGHG2	1.3224	0.708967
		FHL1	1.32119	0.780551
		NAP1L1	1.31852	0.744442
		PSMB5	1.31669	0.751228
		CTBP2	1.31647	1.35203
		PSMB1	1.31645	1.07693
		DDAH2	1.31484	0.866874
		PABPC4	1.30655	0.691883
		PIP	1.3016	0.738808
		FLNB	1.29537	1.34243
		FLNA	1.29133	1.45713
		TUBB6	1.29111	1.34138
		PHGDH	1.28858	0.290305
		PPL	1.27438	0.728703
		HMGN1	1.27135	1.58837
		RPL35A	1.26939	0.304367
		CD36	1.26083	1.00871
		IL36G	1.25976	0.768448
		MCM6	1.25068	0.81242
		CCT4	1.24996	0.825372
		HADHB	1.24819	0.652587
		ARG1	1.24793	1.73947
		NCBP2AS2	1.24593	1.13503
		PSMC4	1.23207	0.751184
		RBM12B	1.22749	0.971386
		VARS1	1.22606	0.402738
		RPA1	1.22177	0.341005
		RALY	1.22095	0.715964
		HNRNPA0	1.21908	0.585871
		CCT5	1.21903	0.293313
		RANBP1	1.21855	0.785758
		DBT	1.21773	0.686296
		ATAD3A	1.2147	0.681956
		SAFB2	1.20222	1.12502
		RPL19	1.19845	1.00368
		SSRP1	1.19803	0.234723
		PSMA5	1.19055	0.266437
		HNRNPH3	1.18121	0.27785
		RBBP4	1.17458	0.840296
		LMNB1	1.17007	0.822658
		DDX5	1.1654	0.620363
		NOL11	1.15589	1.19946
		PSMC5	1.15017	0.746642
		NPEPPS	1.14435	0.961871
		TARS1	1.14217	0.983627
		DSC2	1.14063	0.268437
		ILF3	1.13883	1.39332
		XRCC6	1.13659	0.256172
		WARS1	1.12537	0.273809
		HNRNPDL	1.12303	0.79232
		RPS24	1.11765	0.310564
		RPSA	1.11568	0.558063
		PDIA4	1.1065	0.800227
		KRI1	1.09824	0.345999
		SERPINB3	1.07654	0.88432
		FARSA	1.0696	0.331108
		XPO1	1.06924	0.701138
		NHP2	1.06239	0.681316
		PITHD1	1.04617	0.999617
		RPS3	1.02416	0.731987
		SPCS3	1.01437	0.906788
		SERPINH1	1.01094	0.942774
		SSBP1	0.99998	0.912078
		H2AX	0.998671	0.196642
		TP53	0.986275	0.425861
		EIF3F	0.981935	0.179131
		RPS2	0.970584	0.301653
		NACA	0.948774	0.848025
		TCP1	0.943132	0.398617
		ALDH9A1	0.938938	0.543844
		MYH1	0.923157	0.411506
		TMEM263	0.92313	0.20158
		CAT	0.905485	0.40141
		PABPC1	0.899108	0.636699
		CAPNS1	0.893367	0.774278
		IMPA2	0.889916	0.253256
		FABP5	0.861933	0.423002
		PCNA	0.841833	0.175959
		ARF3	0.829771	0.14541
		GLRX	0.824505	0.564578
		DDX3X	0.809908	1.21896
		IGKV3-20	0.808455	0.430377
		CCT3	0.774636	0.750968
		CLTC	0.745554	0.581877
		LDHB	0.738331	0.203559
		PYGL	0.719444	0.378754
		HNRNPM	0.70398	0.576097
		ATP5F1A	0.683253	0.839953
		FBL	0.660208	0.524408
		PKM	0.616363	0.366963
		FHL3	0.590663	0.111654
		HSPA9	0.579292	0.145499
		PHB2	0.531973	0.401053
		AIMP2	0.502535	0.0959318
		HRNR	0.478917	0.280221
			0.476254	1.44948
		FLG	0.462596	0.222591
		VDAC2	0.450404	0.222174
		SERPINB2	0.446042	0.0741935
		GSN	0.440487	0.0683073
		XRCC5	0.428063	0.190383
		FUS	0.427972	0.0821396
		TGM3	0.426869	0.155518
		FGA	0.411957	0.151509
		RPL13	0.391431	0.0806803
		TGM5	0.386712	0.0627648
		YBX1	0.336023	0.502205
		ALDOA	0.324457	0.0774455
		CAP1	0.288157	0.0579877
		TUFM	0.25838	0.065769
		SERPINB8	0.250099	0.647239
		PSMA3	0.247351	0.195707
		RPL23A	0.209501	0.236979
		RPL36A	0.204814	0.0352688
		CSTA	0.201286	0.0880425
		ANXA4	0.161434	0.031223
		DYNLT1	0.112758	0.0206251
		CCT6A	0.0854551	0.0270943
		MYH9	0.0785414	0.0217233
		GAR1	0.0557189	0.0158979
		HNRNPU	0.0488719	0.0684222
		ANXA2	0.0372313	0.0231771
		ACACA	0.0220464	0.012208
		GDI2	0.01698	0.00314734
		PCCB	0.0158937	0.00399124
		TGM1	-0.0715371	0.0117624
		CTSD	-0.0983745	0.0242472
		DDX18	-0.164585	0.0860695
		PHB	-0.174466	0.0306192
		EIF3A	-0.185165	0.0348752
		NOP56	-0.224909	0.0430579
		SERPINA1	-0.235102	0.0436968
		PCCA	-0.263124	0.102993
		PC	-0.284153	0.114781
		DSG1	-0.367226	0.0584252
		MCCC2	-0.395189	0.161904
		SFXN1	-0.443427	0.0901804
		HSPA5	-0.460128	0.24833
		HNRNPR	-0.486073	0.103623
		YBX3	-0.599417	0.155534
		EPPK1	-0.607377	0.174838
		CCT2	-0.62852	2.33182
		MCCC1	-0.663471	0.286502
		ANXA7	-0.741204	0.134448
		RAB7A	-0.859491	0.163519
		PKP1	-0.880167	0.634703
		RTCB	-0.961964	0.276242
		GARS1	-1.37314	0.653674
		RPLP0	-1.52091	0.288605
		CHTOP	-1.87906	0.518056
		PDIA3	-1.93355	0.39691
		ELAVL1	-2.67206	1.01474
		CASP14	-2.82977	0.678239
		IGHA1	-4.31818	3.30014

## Sheet: 2) hits - transfected + MR169
	Filtered table, where 'Log2 fold' is greater than 2 and 'Log 10' is greater than 1.5
		Field1	Log2 fold	Log 10
		b-GFP	6.77513	4.14752
		SURF6	5.90204	3.46991
		RBM14	4.91489	2.74903
		HSPA2	4.42089	2.27728
		ATP5F1C	4.21158	1.86277
		SRSF1	4.14599	1.80969
		RPS11	4.06987	1.55236
		PSMD3	4.03958	1.58721
		HSP90AA1	4.00542	1.66641
		SNRPD1	3.99508	1.63843
		SUMO2	3.95802	1.61307
		FLG2	3.92377	2.08619
		AHSA1	3.84458	2.22505
		CALR	3.69451	1.76984
		RPL4	3.65942	2.11235
		HSP90B1	3.63877	1.65748
		RPL23	3.4842	1.51388
		LGALS7	3.38048	1.63752
		ENO1	3.37843	3.74782
		MCM5	3.37763	1.71511
		RPL18A	3.29571	1.79439
		CPA4	3.22515	1.63508
		RPL13A	2.97732	1.59995
		RPS27A	2.92389	1.62714
		TXN	2.77001	1.63737
		IGLC2	2.70424	2.13559
		RPL18	2.58471	1.7653
		A2ML1	2.53761	2.21456
		PNP	2.50544	2.28395
		LMNA	2.48868	1.53053
		PLBD1	2.45063	1.54877
		TMEM33	2.44901	2.04445
		RPL15	2.41549	2.30471
		FGB	2.4055	1.8113
		SHMT2	2.36033	1.75948
		FSCN1	2.29976	2.28602
		NSDHL	2.29186	1.56706
		RPL28	2.28567	1.63178
		PGK1	2.28225	2.3242
		EIF3L	2.23173	2.08604
		COPG1	2.20753	1.81269
		NEU2	2.17194	1.61394
		POF1B	2.16726	1.55129
		LGALS3	2.15511	1.56268
		EZR	2.14351	1.68846
		RAB14	2.13631	2.05942
		VIM	2.11745	1.78235
		HARS1	2.10616	1.60365
		FKBP4	2.09771	1.50057
		PRMT1	2.09351	2.36447
		NOP2	2.07779	1.77639
		ANXA1	2.07718	1.73468
		PARK7	2.07217	1.72789
		YARS1	2.0273	2.11187
		HAL	2.00705	1.68887

## Sheet: 3) GFP MR169 vs pre-etjq1
	IMPORTANT DETAIL
	In order to insert a suggestion that uses a PivotTable or formula, your data was organised in columns with a single header row.
		Proteins	Log2 fold	Log 10
		b-GFP	4.22103	1.89301
		HSPA2	3.41907	1.67084
		ACTC1	3.1893	1.60709
		IGHV3-30	3.15321	0.774191
		CBX3	2.9718	0.752755
		H4C1	2.97093	0.727905
		S100A7	2.87589	0.857767
		TOP2A	2.58835	0.706197
		RPL10A	2.58694	0.789715
		SUMO2	2.5254	1.02361
		NOLC1	2.44617	0.705602
		RPS25	2.44086	0.673282
		HNRNPC	2.42033	0.868806
		TGM5	2.34341	0.687622
		MYH10	2.34291	0.664245
		RPL38	2.34148	0.678751
		RPS3A	2.32736	0.882868
		NOP58	2.31278	0.580447
		SNRPB	2.27557	0.623046
		H2AC18	2.23648	0.563929
		ARHGDIA	2.22324	0.620338
		APRT	2.20466	0.664324
		SNU13	2.20001	0.560379
		BANF1	2.19533	0.619622
		CANX	2.19101	0.549042
		RBM14	2.18363	0.847122
		EEF1B2	2.17979	0.615148
		RPL34	2.16192	0.600055
		SFPQ	2.16101	0.639305
		HSP90AA1	2.13995	0.56783
		RSL1D1	2.12661	0.752078
		TGM1	2.12524	0.539558
		MACROH2A1	2.12317	0.569815
		RPL12	2.11376	0.742472
		RPS26	2.08457	0.613983
		HMG20A	2.07878	0.554997
		H2BC12	2.07174	0.464099
		PHIP	2.04337	0.401739
		TARDBP	2.03989	0.483409
		RPS10	2.00419	0.458064
		SERPINB2	1.99701	0.795278
		RPS13	1.99402	0.738948
		SNRPD3	1.97537	0.56731
		MATR3	1.96157	0.515924
		DHX15	1.9477	0.549781
		CALR	1.93754	0.707259
		MACROH2A2	1.92326	0.459908
		TOP1	1.91235	0.467925
		HNRNPAB	1.89721	0.619632
		RPS5	1.87716	0.364401
		RPS27A	1.85236	0.881815
		H3-3A	1.81714	0.453165
		IGF2BP3	1.77875	0.382651
		C1QBP	1.76349	0.432648
		HNRNPL	1.75367	0.478937
		UCHL1	1.73581	0.389622
		SYNCRIP	1.72003	0.436414
		RPS11	1.71749	0.664361
		RPL9	1.71149	0.366326
		YWHAG	1.67972	0.440753
		PRDX2	1.67348	0.825848
		TOP2B	1.66395	0.354022
		RPL22	1.65146	0.466205
		YWHAE	1.64307	0.437454
		RPL18A	1.63873	0.877829
		HMGA2	1.60553	0.416915
		PRPS1	1.57587	0.476703
		ZYX	1.55513	0.698185
		PRPF8	1.54637	0.530785
		EIF3A	1.51648	0.457779
		PGK1	1.5152	1.02066
		RPL27	1.50634	0.362716
		RPL10	1.50161	0.502802
		CKB	1.49672	0.365832
		TXN	1.49457	0.721855
		H2AX	1.49114	0.361762
		MDH2	1.48314	0.30628
		PARP1	1.47462	0.400541
		TRIM28	1.47377	0.334826
		GPI	1.46998	0.369837
		RPS18	1.4079	0.339055
		TGM3	1.39949	0.438523
		HNRNPA2B1	1.36487	0.322158
		ETFA	1.36082	0.416785
		HSPA8	1.36053	0.334308
		GDI2	1.34484	0.571619
		RPL35	1.34064	0.463735
		PRMT1	1.33353	0.703343
		DSC1	1.33047	0.318492
		DSP	1.32368	1.04551
		RAB11B	1.31822	0.764277
		TMEM33	1.31009	0.78413
		RPL15	1.30281	1.47672
		PCBP1	1.28477	0.854291
		POF1B	1.27475	0.712524
		ACTN4	1.26553	0.333877
		HSP90B1	1.26281	0.326156
		GSDMA	1.26091	0.399058
		PSMB4	1.24351	0.624228
		TAGLN2	1.24042	0.239973
		RPL11	1.23535	0.344162
			1.22637	0.299205
		1	1.22031	0.539003
		CALML5	1.2142	0.575027
		HMGA1	1.2028	0.274904
		RPLP0	1.20117	0.301776
		COPG1	1.18924	0.749651
		CPA4	1.18266	0.335318
			1.1685	0.524672
		SUPT16H	1.16418	0.309916
		ASNS	1.15363	0.799346
		HMGN2	1.14726	0.250212
		HARS1	1.14103	0.551836
		FSCN1	1.14101	0.602824
		EIF3CL	1.13942	0.618099
		RPS6	1.13502	0.240321
		PLBD1	1.12703	0.639815
		SURF6	1.12702	0.304625
		PNP	1.12275	0.86154
		VCP	1.12216	0.645762
		CBX5	1.12173	0.229005
		RPS8	1.12058	0.617337
		P4HB	1.09738	0.280817
		MYL12B	1.09637	0.494202
		RPLP2	1.09142	0.673386
		PLEC	1.08862	0.747923
		HNRNPF	1.07711	0.779842
		PRDX1	1.07451	0.374342
		RPS23	1.05618	0.646003
		LMNA	1.0546	0.279193
		RAB14	1.04826	0.568961
		HNRNPUL1	1.04331	0.536137
		RPL7L1	1.04126	0.52158
		NCL	1.04082	0.273573
		MYL6	1.04022	0.148107
		NOP56	1.03977	0.278928
		LYZ	1.03972	0.581142
		A2M	1.035	0.506412
		FLG2	1.03381	0.397249
		RPL4	1.02893	0.526765
		HSPD1	1.02177	0.216165
		HSD17B10	1.01931	0.568597
		SLC25A11	1.01693	0.407857
		LGALS3	1.01076	0.556237
		RAB1A	1.00866	0.221364
		RARS1	1.00684	0.420199
		NCCRP1	0.998066	0.801766
		PSMD14	0.996901	0.418023
		MYL1	0.990306	0.64707
		PNN	0.982713	0.208561
		RPL5	0.977966	0.526689
		GAR1	0.977273	0.257465
		PPIA	0.976073	0.187212
		EFTUD2	0.972254	0.563279
		PCBP2	0.967001	0.227751
		ANXA1	0.951921	0.645664
		PSMC4	0.94435	0.417128
		HNRNPA1	0.939413	0.183943
		RBMX	0.935637	0.314523
		KPNA2	0.926978	0.667519
		TPI1	0.92655	0.210139
		HNRNPK	0.92357	0.284395
		XRCC6	0.918024	0.203859
		SFN	0.91273	0.386334
		RPL18	0.911571	0.432685
		BRIX1	0.901843	0.399115
		PTBP1	0.898921	0.466229
		IGKC	0.893504	0.402117
		FLNA	0.891867	0.511939
		PSIP1	0.891842	0.435884
		DUSP14	0.891278	0.42208
		RPL14	0.880858	0.184603
		RPL8	0.877648	0.478235
		JUP	0.87682	0.350105
		PGAM1	0.875152	0.233615
		CRYAB	0.874562	0.377138
		PES1	0.872587	0.513848
		SERPINB7	0.870552	0.350001
		CAPZA2	0.863137	0.525106
		CDSN	0.86168	0.189304
		CAND1	0.8519	0.358243
		RPL23	0.851384	0.257697
		PPIL1	0.849243	0.515693
		MLF2	0.847923	0.344516
		CSE1L	0.847462	0.280542
		GBA	0.842324	0.595829
		NPM1	0.842149	0.182383
		CFL1	0.841782	0.183876
		RPL21	0.84125	0.212796
		PSMA6	0.839355	0.365542
		FHL1	0.836078	0.572395
		EEF1A2	0.826907	0.485238
		NOP2	0.825067	0.578858
		EIF3I	0.821611	0.316181
		PFN1	0.820677	0.181427
			0.819839	1.40259
		WDR43	0.813775	0.499061
		NSDHL	0.808219	0.501703
		PSMD3	0.804353	0.211801
		SHMT2	0.799305	0.527499
		DDX5	0.79753	0.450762
		SERPINA12	0.796525	0.426806
		BOLA2	0.784956	0.489553
		HNRNPA3	0.78324	0.647712
		RPL7	0.781036	0.395204
		SERPINB5	0.77572	0.453397
		S100A11	0.768468	0.385938
		RPL13A	0.763225	0.302721
		RPS15A	0.762094	0.205149
		PRDX6	0.761636	0.15177
		GAPDH	0.749976	0.448032
		MCM7	0.745735	0.339339
		AHCY	0.744782	0.358926
		SAFB2	0.736946	0.418945
		PDIA3	0.734971	0.165738
		TYMP	0.732834	0.327249
		ECM1	0.721562	0.307895
		PSMA4	0.71879	0.360544
		RPL30	0.715802	0.137432
		DDX21	0.705327	0.122483
		RPSA	0.700061	0.435228
		RPL28	0.69952	0.527202
		BLMH	0.698798	0.454816
		ERH	0.692722	0.44397
		SERPINH1	0.691354	0.383782
		RPS4X	0.689658	0.307035
		TP53	0.688903	0.225733
		IVL	0.685241	0.305353
		WDR75	0.672233	0.323024
		DKC1	0.670019	0.289741
		ARF4	0.663669	0.383241
		ALYREF	0.658541	0.302354
		RPS16	0.658331	0.149581
		CALML3	0.656668	0.135906
		VIM	0.651235	0.272097
		NAGK	0.644513	0.259928
		CAPN1	0.640484	0.301555
		DSC3	0.627419	0.134823
		RPL24	0.625636	0.133604
		CS	0.62387	0.283926
		PSMA2	0.616073	0.138252
		ATP5F1C	0.611197	0.120238
		PSMB6	0.610175	0.48466
		1	0.607962	0.390857
		DDX17	0.604967	0.267459
		RPL3	0.602921	0.301083
		GSTP1	0.600367	0.221384
		HADHB	0.59762	0.267502
		PSMB1	0.594784	0.370593
		IGKV2-30	0.59459	0.353856
		HBB	0.591528	0.344388
		ARG1	0.589868	0.570466
		DYNC1H1	0.583559	0.288247
		TBCB	0.583428	0.294363
		COL1A1	0.580399	0.348345
		MCM6	0.57876	0.294154
		CLINT1	0.577658	0.328651
		SULT2B1	0.577256	0.225985
		NEU2	0.571796	0.299231
		IDE	0.565165	0.260558
		LMNB1	0.563365	0.21416
		DCD	0.559943	0.246705
		YARS1	0.559306	0.272928
		HSPA1B	0.554493	0.24573
		PEBP1	0.554283	0.289323
		EIF5A	0.552191	0.102125
		PDIA4	0.551753	0.226737
		SNRNP200	0.551716	0.241088
		HSP90AB1	0.550015	0.162146
		TUBA4A	0.548248	0.261493
		YOD1	0.544376	0.481793
		RPL31	0.542743	0.305298
		C3	0.540879	0.241456
		TMED10	0.538521	0.259475
		RPL36	0.531154	0.243793
		S100A14	0.530149	0.2198
		LTF	0.520353	0.127986
		TECR	0.518214	0.238892
		TPP1	0.516122	0.250505
		FKBP4	0.51469	0.230035
		SULT1A1	0.513267	0.195088
		IDH3A	0.509846	0.204014
		RPL32	0.506495	0.618967
		PRKDC	0.506417	0.49051
		GLO1	0.504838	0.281081
		CTBP2	0.502643	0.295669
		LYPLA1	0.497313	0.154071
		PSMA7	0.49571	0.246826
		FN1	0.495316	0.207237
		TUBG1	0.493167	0.241741
		SMARCA5	0.466738	0.196864
		MCM2	0.459153	0.18333
		CAP1	0.457809	0.232777
		IDH3B	0.457318	0.207121
		LRPPRC	0.454941	0.205245
		EZR	0.451816	0.222291
		MYH1	0.450642	0.219561
		RPS3	0.446868	0.191285
		AZGP1	0.44517	0.168278
		GANAB	0.442779	0.250366
		RPL37	0.431167	0.626588
		ASPRV1	0.430171	0.214726
		A2ML1	0.429907	0.211246
		PABPC4	0.4279	0.167885
		UBA1	0.427269	0.0881737
		FBL	0.424104	0.332639
		TTR	0.421967	0.20686
		IL36G	0.421038	0.147958
		HNRNPR	0.418446	0.0921604
		COPB1	0.416044	0.185199
		CAPNS1	0.415185	0.258427
		SERPINB13	0.414926	0.208035
		NHP2	0.41267	0.185413
		NCBP2AS2	0.412415	0.154743
		CALM3	0.409359	0.278546
		ATAD3A	0.408373	0.147988
		LAMP1	0.406134	0.186425
		VDAC3	0.404856	0.171274
		FLG	0.399064	0.139263
		PPP1CA	0.398662	0.223643
		FASN	0.39759	0.177841
		SRSF1	0.381056	0.105399
		KLK7	0.379016	0.226641
		FGB	0.377038	0.153085
		SNRPD1	0.37372	0.0923985
		YWHAZ	0.372982	0.0737469
		TOLLIP	0.371368	0.187373
		CENPV	0.371195	0.180039
		PA2G4	0.369963	0.173823
		CTPS1	0.364111	0.177596
		TALDO1	0.3631	0.144291
		OAT	0.362831	0.194903
		RPL7A	0.35607	0.0802387
		CD36	0.355679	0.186004
		MT-CO2	0.352895	0.202679
		EIF3B	0.352687	0.182785
		FGG	0.350005	0.21945
		PYGL	0.349242	0.138369
		CCT7	0.346002	0.146364
		NAP1L1	0.342821	0.126641
		PITHD1	0.341209	0.159735
		NOL11	0.340701	0.19867
		IRS4	0.334907	0.140223
		DARS1	0.333851	0.135057
		EIF4A1	0.333364	0.0838689
		RPS7	0.330283	0.110833
		EIF4A3	0.330208	0.0594633
		FHL3	0.330024	0.0882396
		LGALS7	0.32519	0.0958967
		H2AZ1	0.316455	0.155827
		NDUFA9	0.303796	0.131163
		TF	0.30256	0.135633
		ACOT7	0.301426	0.145228
		U2AF1	0.292832	0.126373
		MRE11	0.290441	0.120102
		KPNB1	0.28973	0.0463223
		AHNAK	0.288323	0.217637
		RAB7A	0.287107	0.121977
		ANXA2	0.286112	0.277858
		YBX1	0.282233	0.264654
		MYH9	0.270871	0.0812823
		ILF3	0.256014	0.160544
		ATP5F1B	0.253531	0.049294
		HSPA9	0.247712	0.0661754
		EIF4H	0.234693	0.0992433
		DDAH2	0.227288	0.0921441
		GM2A	0.218329	0.0996656
		SSRP1	0.217705	0.0337551
		PGM2	0.216308	0.118452
		DSC2	0.214495	0.0532193
		EIF3D	0.214191	0.111394
		IGLC2	0.210444	0.1083
		ALDH18A1	0.207198	0.0349068
		PPL	0.19715	0.0845371
		RPS9	0.195213	0.0460846
		GLRX	0.181246	0.0763501
		RPL27A	0.178848	0.063636
		PARK7	0.176669	0.0958975
		HNRNPH3	0.176324	0.0326867
		RBBP4	0.175018	0.073875
		CDK1	0.165888	0.0712051
		SAP18	0.164433	0.0622881
		TUFM	0.162977	0.0380887
		RPL26	0.162404	0.0596628
		SNX3	0.161365	0.0627986
		CHAF1A	0.157147	0.0980414
		JAGN1	0.153824	0.0939718
		RAP1B	0.151407	0.0246792
		SSBP1	0.146866	0.069054
		RAB5C	0.139162	0.0403928
		TKT	0.138865	0.0687525
		SERPINB12	0.138354	0.0525244
		VCL	0.138237	0.0631099
		APEH	0.138008	0.0531937
		SPCS3	0.137806	0.0572023
		NPEPPS	0.133422	0.0622299
		PHB2	0.128189	0.082574
		DDX18	0.12624	0.0810132
		LGALSL	0.123526	0.0547995
		RAN	0.107792	0.0508001
		FLNB	0.105931	0.0783574
		ARF3	0.10127	0.0175795
		HNRNPDL	0.101028	0.0397482
		SSB	0.100658	0.0405315
		PSMA1	0.0932082	0.0420428
		TUBB6	0.0912291	0.0384348
		RPL19	0.0890796	0.0437199
		PABPC1	0.0886198	0.0451064
		PRDX5	0.0828639	0.0287178
		ANXA7	0.072387	0.0341267
		EEF1A1	0.0695517	0.0271576
		UTP4	0.0654421	0.0222692
		EIF3G	0.0653803	0.0287281
		SLC25A3	0.0644313	0.0112062
		PSMC5	0.0534604	0.0234698
		CCT8	0.05133	0.0271544
		HNRNPU	0.0499803	0.052437
		RPL6	0.046374	0.0188647
		ANXA5	0.0399334	0.0184528
		EIF6	0.0383559	0.013518
		HRNR	0.0341378	0.014047
		SLC25A5	0.0279938	0.00521286
		PKP3	0.027887	0.0120512
		PSMA3	0.0197113	0.0189685
		SERPINB8	0.0157457	0.0300151
		IGHG2	0.0152225	0.00550611
		RPL17	0.0148318	0.00449076
		RPS2	0.00586423	0.00155064
		IMPA2	0.00423733	0.00113689
		ALDH9A1	0.00018885	7.27e-05
		VDAC1	-0.0194276	0.0204452
		TUBA1B	-0.023213	0.00935066
		HAL	-0.0253269	0.0108924
		RPN1	-0.0281561	0.0101766
		EEF1G	-0.0373261	0.00705674
		FAU	-0.043587	0.00936158
		XPO1	-0.0439831	0.0166599
		IMPDH2	-0.0444244	0.00799968
		ENO1	-0.0498312	0.0305888
		YBX3	-0.0525129	0.0137274
		TARS1	-0.0527425	0.0264533
		NAMPT	-0.0575383	0.0479936
		NSA2	-0.0593714	0.0108194
		DDX3X	-0.0599799	0.0415081
		PTGES3	-0.0633115	0.022769
		CCT6A	-0.0698486	0.0301038
		HACD3	-0.0783832	0.0303108
		RTCB	-0.0880351	0.0170354
		HP	-0.0898589	0.033746
		DSG1	-0.0918912	0.0144682
		GGH	-0.0934608	0.0280734
		RBM12B	-0.109745	0.0414936
		EEF2	-0.125933	0.0343718
		ACACA	-0.126092	0.0597685
		NACA	-0.127004	0.0677477
		RACK1	-0.137872	0.144668
		SERPINB3	-0.164559	0.133188
		XRCC5	-0.165394	0.0584567
		DBT	-0.16736	0.0791742
		AHSA1	-0.16917	0.0257922
		EIF2S3	-0.171775	0.0451961
		RANBP1	-0.173393	0.0830061
		SSR4	-0.179843	0.104329
		IGKV3-20	-0.180939	0.0595696
		PSMB5	-0.191074	0.072336
		TUBB	-0.193808	0.0382953
		TPM3	-0.20283	0.0877397
		GSN	-0.205095	0.048341
		RPL23A	-0.212794	0.203659
		RPA1	-0.214529	0.068739
		PSMA5	-0.214778	0.0414027
		FHL2	-0.218517	0.0956638
		HNRNPA0	-0.230146	0.0996721
		FGA	-0.250225	0.119801
		CSTA	-0.260134	0.0977998
		HSPB1	-0.277277	0.143116
		MYBBP1A	-0.281772	0.108127
		FUS	-0.28395	0.0941277
		CLTC	-0.294731	0.20083
		ILF2	-0.295874	0.0849496
		ATP5F1A	-0.296398	0.232194
		AIMP2	-0.308294	0.0763946
		DHX9	-0.318526	0.0839964
		PDIA6	-0.331614	0.0573075
		PIP	-0.346895	0.194341
		RALY	-0.394539	0.212603
		IGF2BP1	-0.397745	0.159055
		CAT	-0.43208	0.113705
		PPIB	-0.463316	0.104565
		RPS14	-0.466157	0.235385
		PKP1	-0.478316	0.42878
		CCT4	-0.493162	0.226119
		S100A8	-0.560513	0.122063
		PCCA	-0.56939	0.213432
		PC	-0.577152	0.230203
		CTSD	-0.58241	0.277043
		TRAP1	-0.609649	0.412109
		MCCC1	-0.614007	0.188665
		MCCC2	-0.627006	0.201748
		TMEM263	-0.627704	0.115328
		FABP5	-0.652741	0.233449
		UQCRC2	-0.657301	0.71794
		HSPA5	-0.690668	0.398443
		VDAC2	-0.707719	0.324422
		RPN2	-0.715077	0.431798
		GTPBP4	-0.724929	0.177199
		TCP1	-0.733909	0.597714
		RPL36A	-0.742208	0.195171
		ZNF326	-0.743196	0.206759
		KRI1	-0.763146	0.199768
		PKM	-0.810268	0.851134
		PCCB	-0.814413	0.331382
		LDHA	-0.834731	0.234378
		HMGN1	-0.836932	0.556045
		MTHFD1	-0.842048	0.460992
		SBSN	-0.847609	0.165278
		PHGDH	-0.87011	0.167764
		SLC25A6	-0.882737	1.22052
		EPPK1	-0.90014	0.39377
		CCT2	-0.907182	2.73421
		HNRNPH1	-0.92286	0.201313
		RPS24	-0.939874	0.275417
		EIF3L	-0.94522	0.321416
		GART	-0.964137	0.164993
		PHB	-0.98231	0.369051
		PCNA	-1.00138	0.205604
		RPS19	-1.02708	0.297263
		CHTOP	-1.05075	0.291252
		HNRNPM	-1.07453	0.904266
		SFXN1	-1.07532	0.293395
		VARS1	-1.12266	0.527118
		NONO	-1.14967	0.544716
		MCM5	-1.23176	0.28666
		PFKL	-1.25058	1.29205
		S100A9	-1.28483	0.287054
		RPL13	-1.31944	0.352471
		IGHA1	-1.3284	0.659569
		GARS1	-1.33433	0.889013
		CCT3	-1.3655	1.09186
		RPL35A	-1.37348	0.434238
		DDX39B	-1.39067	0.334095
		HSD17B12	-1.43452	0.299176
		WARS1	-1.56396	1.73756
		EIF3F	-1.59619	0.619309
		SERPINA1	-1.60964	0.527651
		DYNLT1	-1.65163	0.428064
		ANXA4	-1.66293	0.545748
		ALDOA	-1.7098	1.61626
		CASP14	-1.741	0.555508
		CCT5	-1.85474	0.429515
		DDOST	-1.88579	0.429383
		ELAVL1	-1.97055	0.753854
		LDHB	-2.35535	0.508766
		TYMS	-3.43419	0.91407
		FARSA	-3.6451	1.1474

## Sheet: 3)hits - transf + MR169 + comp
	Filtered table, where 'Log2 fold' is greater than 2 and 'Log 10' is greater than 1.5
		Field1	Log2 fold	Log 10
		b-GFP	4.22103	1.89301
		HSPA2	3.41907	1.67084
		ACTC1	3.1893	1.60709
