# Supplementary material for: BromoCatch: a self-labelling tag platform for protein modification and live cell imaging
Source: Nat Commun. 2026 May 13;17:6406. doi: 10.1038/s41467-026-72539-w (PMC13376172; doi:10.1038/s41467-026-72539-w)
Supplement: Supplementary file 7 — Source Data [file 41467_2026_72539_MOESM7_ESM.xlsx]

## Sheet: Figure 2f-g
	DOCKING SCORE COVALENT
	Column1	1	2	3	4	MR101	MR109	MR70	MR115	MR112	MR118	MR121	MR117	MR116	MR119	MR104	MR111
	Brd4BD2 Met	-5.54	-7.4	-4.79	-5.91	-7.97	-7.01	-4.31	-7.28	-5.82	-7.68	-7.53	-7.39	-6.68	-8.2	-4.14	-7.65
	Brd4BD2 glu	-7.546	-7.006	-7.552	-7.19	-7.36	-7.18	-7.45	-7.32	-7.17	-7.23	-7.14	-7.18	-7.29	-6.67	-7.4	-7.31
	RMSD
		1	2	3	4	MR101	MR109	MR70	MR115	MR112	MR118	MR121	MR117	MR116	MR119	MR104	MR111
		p-alkyne	m-alkyne	p-tmx	m-tmx	p-gne	m-gne	p-aldehyde	m-aldehyde	p-cloroacetamide	m-chloroacetamide	p-vynilsulfonamide	m-vynilsulfonamide	p-acrylamide	m-acrylamide	p-epoxide	m-epoxide
	Brd4BD2 Met	1.592	0.299	3.428	3.316	0.421	1.687	3.139	0.473	0.791	0.119	0.148	0.147	0.468	0.355	1.6	0.414
	Brd4BD2 Glu	0.09	0.39	0.13	0.21	0.09	0.15	0.15	0.2	0.09	0.16	0.08	0.12	0.09	1.2	1.52	0.21

## Sheet: Figure 4a
Brd4BD4 L387A E438C			Brd4BD4 L387A E438C + MR116					Brd4BD4 L387A E438C		Brd4BD4 L387A E438C + MR116
Time (min)	Abs (280)		Time (min)	Abs (280)				m/z	Intensity	m/z	Intensity
0.01395	-9.87887		0.00478333	-2.00413				205.7	0	224.7	0			BromoCatch unmodified
0.0206167	-9.94736		0.01145	-2.00456				205.8	210	224.8	198
0.0272833	-10.0338		0.0181167	-2.00348				205.9	218	224.9	192
0.03395	-10.1342		0.0247833	-2.0029				206	0	225	0
0.0406167	-10.2397		0.03145	-2.00371				208.6	0	234.6	0
0.0472833	-10.3589		0.0381167	-2.0047				208.7	150	234.7	217
0.05395	-10.4816		0.0447833	-2.00582				208.8	0	234.8	264
0.0606167	-10.5788		0.05145	-2.0078				212	0	234.9	132
0.0672833	-10.6307		0.0581167	-2.0103				212.1	42	235	110
0.07395	-10.6534		0.0647833	-2.01164				212.2	169	235.1	112
0.0806167	-10.6892		0.07145	-2.0116				212.3	0	235.2	115
0.0872833	-10.7293		0.0781167	-2.01198				222.5	0	235.3	160
0.09395	-10.7609		0.0847833	-2.01379				222.6	175	235.4	0
0.100617	-10.7881		0.09145	-2.01724				222.7	169	238.7	0
0.107283	-10.8513		0.0981167	-2.02084				222.8	171	238.8	195
0.11395	-10.9398		0.104783	-2.02634				222.9	199	238.9	254
0.120617	-11.0204		0.11145	-2.03398				223	217	239	256
0.127283	-11.0881		0.118117	-2.04256				223.1	177	239.1	255
0.13395	-11.1512		0.124783	-2.05028				223.2	0	239.2	265
0.140617	-11.2179		0.13145	-2.05646				235.9	0	239.3	262
0.147283	-11.265		0.138117	-2.06181				236	151	239.4	241
0.15395	-11.319		0.144783	-2.0664				236.1	153	239.5	262
0.160617	-11.4027		0.15145	-2.07022				236.2	0	239.6	369
0.167283	-11.5121		0.158117	-2.07445				279.8	0	239.7	478
0.17395	-11.6214		0.164783	-2.08034				279.9	163	239.8	501
0.180617	-11.7194		0.17145	-2.08681				280	163	239.9	404
0.187283	-11.8234		0.178117	-2.09199				280.1	0	240	262
0.19395	-11.9361		0.184783	-2.09436				281.8	0	240.1	0
0.200617	-12.0507		0.19145	-2.09627				281.9	152	251.4	0
0.207283	-12.1593		0.198117	-2.09856				282	0	251.5	161
0.21395	-12.2709		0.204783	-2.10124				316	0	251.6	186									* Figure 4B - INTACT MS data reports provided as supplementary data file 1
0.220617	-12.3797		0.21145	-2.10568				316.1	180	251.7	160
0.227283	-12.4845		0.218117	-2.11173				316.2	193	251.8	0
0.23395	-12.569		0.224783	-2.1197				316.3	0	253.8	0
0.240617	-12.6335		0.23145	-2.12599				431.1	0	253.9	179			BromoCatch unmodified
0.247283	-12.68		0.238117	-2.12893				431.2	16	254	166
0.25395	-12.7202		0.244783	-2.12788				431.3	0	254.1	0
0.260617	-12.7713		0.25145	-2.12429				536.8	0	271.8	0
0.267283	-12.8291		0.258117	-2.12309				536.9	168	271.9	154									Warhead*	etjq1	mr100	mr101	mr108	mr109	mr70	mr115	mr104	mr111	mr112	mr118	mr121	mr117	mr116	mr119
0.27395	-12.8811		0.264783	-2.12528				537	170	272	0									meta / para	p	p	m	p	m	p	m	p	m	p	m	p	m	p	m
0.280617	-12.9057		0.27145	-2.12917				537.1	0	272.7	0									Brd4BD2 WT	0	0	0	0	0	0	0	5.33	0	0	0	0	7.4	0	0
0.287283	-12.9264		0.278117	-2.13211				540.2	0	272.8	172									Brd4BD2L387A	0	0	0	0	0	0	0	0	0	0	0	0	8.6	0	0
0.29395	-12.9641		0.284783	-2.13504				540.3	151	272.9	0									Brd4BD2 L387A, M442C	0	0	0	0	0	0	0	0	0	0	0	100	21.8	49.3	25
0.300617	-13.017		0.29145	-2.13946				540.4	0	289.8	0									Brd4BD2 L387A, E438C	0	0	0	0	0	0	22	100	100	100	100	100	100	100	100
0.307283	-13.078		0.298117	-2.14358				557.2	0	289.9	174
0.31395	-13.1425		0.304783	-2.14662				557.3	236	290	228
0.320617	-13.2153		0.31145	-2.15077				557.4	219	290.1	220
0.327283	-13.2855		0.318117	-2.15765				557.5	0	290.2	164
0.33395	-13.3411		0.324783	-2.16579				574.7	0	290.3	0
0.340617	-13.3794		0.33145	-2.17168				574.8	214	321.5	0
0.347283	-13.4009		0.338117	-2.17462				574.9	252	321.6	157
0.35395	-13.4254		0.344783	-2.17545				575	190	321.7	255
0.360617	-13.4618		0.35145	-2.17607				575.1	0	321.8	310
0.367283	-13.5264		0.358117	-2.1779				583.3	0	321.9	130
0.37395	-13.6137		0.364783	-2.18162				583.4	224	322	0
0.380617	-13.7306		0.37145	-2.18618				583.5	241	322.6	0
0.387283	-13.8533		0.378117	-2.1909				583.6	155	322.7	161
0.39395	-13.9626		0.384783	-2.19633				583.7	0	322.8	256
0.400617	-14.0573		0.39145	-2.20338				605.4	0	322.9	280
0.407283	-14.1208		0.398117	-2.21064				605.5	179	323	198
0.41395	-14.1604		0.404783	-2.21615				605.6	303	323.1	0
0.420617	-14.1781		0.41145	-2.22144				605.7	324	345.7	0
0.427283	-14.1997		0.418117	-2.22774				605.8	207	345.8	156
0.43395	-14.2222		0.424783	-2.2345				605.9	0	345.9	0
0.440617	-14.2422		0.43145	-2.23923				610.5	0	391.7	0
0.447283	-14.2765		0.438117	-2.24213				610.6	287	391.8	171
0.45395	-14.3298		0.444783	-2.2448				610.7	563	391.9	181
0.460617	-14.3934		0.45145	-2.24717				610.8	971	392	165
0.467283	-14.4536		0.458117	-2.24835				610.9	1058	392.1	0
0.47395	-14.5205		0.464783	-2.24882				611	734	430.3	0
0.480617	-14.6031		0.47145	-2.25				611.1	377	430.4	196
0.487283	-14.6914		0.478117	-2.25257				611.2	0	430.5	213
0.49395	-14.7737		0.484783	-2.25668				620.1	0	430.6	0
0.500617	-14.8459		0.49145	-2.26133				620.2	224	445.6	0
0.507283	-14.9083		0.498117	-2.26666				620.3	215	445.7	232
0.51395	-14.9534		0.504783	-2.27179				620.4	0	445.8	334
0.520617	-14.9782		0.51145	-2.27458				635.8	0	445.9	345
0.527283	-14.9757		0.518117	-2.27443				635.9	243	446	268
0.53395	-14.9552		0.524783	-2.27244				636	256	446.1	158
0.540617	-14.933		0.53145	-2.27171				636.1	164	446.2	0
0.547283	-14.9385		0.538117	-2.27346				636.2	0	446.9	0
0.55395	-14.9927		0.544783	-2.27586				640.9	0	447	171
0.560617	-15.071		0.55145	-2.27943				641	202	447.1	213
0.567283	-15.163		0.558117	-2.28328				641.1	267	447.2	221
0.57395	-15.2512		0.564783	-2.28778				641.2	219	447.3	200
0.580617	-15.3176		0.57145	-2.29172				641.3	0	447.4	0
0.587283	-15.3478		0.578117	-2.29538				674	0	477	0
0.59395	-15.3334		0.584783	-2.30026				674.1	182	477.1	176
0.600617	-15.3038		0.59145	-2.30654				674.2	412	477.2	289
0.607283	-15.2647		0.598117	-2.31367				674.3	641	477.3	521
0.61395	-15.2302		0.604783	-2.31992				674.4	777	477.4	848
0.620617	-15.2235		0.61145	-2.32467				674.5	853	477.5	1690
0.627283	-15.2274		0.618117	-2.32704				674.6	1547	477.6	3355
0.63395	-15.2356		0.624783	-2.32865				674.7	2790	477.7	5904
0.640617	-15.2339		0.63145	-2.33013				674.8	3811	477.8	9146
0.647283	-15.2467		0.638117	-2.33293				674.9	3752	477.9	12307
0.65395	-15.2786		0.644783	-2.33606				675	3052	478	14475
0.660617	-15.3091		0.65145	-2.33877				675.1	2258	478.1	14914
0.667283	-15.3371		0.658117	-2.34118				675.2	1608	478.2	13664
0.67395	-15.3612		0.664783	-2.34224				675.3	935	478.3	10895
0.680617	-15.3955		0.67145	-2.34202				675.4	461	478.4	7476
0.687283	-15.4299		0.678117	-2.34227				675.5	277	478.5	4092
0.69395	-15.4441		0.684783	-2.34456				675.6	186	478.6	2046
0.700617	-15.452		0.69145	-2.34848				675.7	0	478.7	1694
0.707283	-15.472		0.698117	-2.35284				677	0	478.8	2372
0.71395	-15.5067		0.704783	-2.35768				677.1	473	478.9	3623
0.720617	-15.5387		0.71145	-2.36315				677.2	928	479	4517
0.727283	-15.5575		0.718117	-2.3663				677.3	1111	479.1	4808
0.73395	-15.5775		0.724783	-2.36703				677.4	776	479.2	4371
0.740617	-15.5963		0.73145	-2.36751				677.5	301	479.3	3298
0.747283	-15.6142		0.738117	-2.36879				677.6	0	479.4	2070
0.75395	-15.6396		0.744783	-2.3694				679.6	0	479.5	1134
0.760617	-15.6804		0.75145	-2.36775				679.7	242	479.6	729
0.767283	-15.7379		0.758117	-2.36612				679.8	555	479.7	702
0.77395	-15.7974		0.764783	-2.36576				679.9	773	479.8	839
0.780617	-15.8518		0.77145	-2.36665				680	677	479.9	943
0.787283	-15.8977		0.778117	-2.36739				680.1	362	480	872
0.79395	-15.9509		0.784783	-2.36756				680.2	0	480.1	1091
0.800617	-16.0136		0.79145	-2.36934				700.3	0	480.2	1482
0.807283	-16.0798		0.798117	-2.37193				700.4	168	480.3	1405
0.81395	-16.1431		0.804783	-2.37428				700.5	196	480.4	936
0.820617	-16.2165		0.81145	-2.37435				700.6	0	480.5	400
0.827283	-16.3258		0.818117	-2.37327				706.8	0	480.6	0
0.83395	-16.4751		0.824783	-2.37355				706.9	157	480.8	0
0.840617	-16.6919		0.83145	-2.37352				707	278	480.9	183
0.847283	-17.02		0.838117	-2.37264				707.1	311	481	263
0.85395	-17.5155		0.844783	-2.3708				707.2	205	481.1	323
0.860617	-18.1715		0.85145	-2.36998				707.3	0	481.2	304
0.867283	-18.9557		0.858117	-2.37028				711.5	0	481.3	205
0.87395	-19.8282		0.864783	-2.37063				711.6	399	481.4	0
0.880617	-20.7871		0.87145	-2.37092				711.7	895	481.9	0
0.887283	-21.7929		0.878117	-2.37095				711.8	1587	482	210
0.89395	-22.7935		0.884783	-2.3688				711.9	3036	482.1	250
0.900617	-23.7496		0.89145	-2.36105				712	5529	482.2	231
0.907283	-24.6411		0.898117	-2.34411				712.1	8103	482.3	155
0.91395	-25.4463		0.904783	-2.31433				712.2	9724	482.4	0
0.920617	-26.0749		0.91145	-2.27211				712.3	9734	499.5	0
0.927283	-26.5081		0.918117	-2.22328				712.4	8406	499.6	227
0.93395	-26.7346		0.924783	-2.18082				712.5	6543	499.7	358
0.940617	-26.7795		0.93145	-2.16103				712.6	4810	499.8	448
0.947283	-26.6513		0.938117	-2.18049				712.7	3419	499.9	489
0.95395	-26.3881		0.944783	-2.25522				712.8	2123	500	509
0.960617	-26.0794		0.95145	-2.3948				712.9	871	500.1	510
0.967283	-25.7542		0.958117	-2.59981				713	0	500.2	456
0.97395	-25.4515		0.964783	-2.85995				713.3	0	500.3	337
0.980617	-25.1795		0.97145	-3.15765				713.4	267	500.4	200
0.987283	-24.9389		0.978117	-3.47156				713.5	682	500.5	0
0.99395	-24.7123		0.984783	-3.77867				713.6	1029	500.6	0
1.00062	-24.4752		0.99145	-4.0568				713.7	984	500.7	160
1.00728	-24.2173		0.998117	-4.28924				713.8	571	500.8	319
1.01395	-23.9413		1.00478	-4.4652				713.9	168	500.9	534
1.02062	-23.6422		1.01145	-4.58018				714	0	501	727
1.02728	-23.3427		1.01812	-4.63355				728.4	0	501.1	771
1.03395	-23.0654		1.02478	-4.62984				728.5	170	501.2	608
1.04062	-22.8211		1.03145	-4.57799				728.6	416	501.3	329
1.04728	-22.6249		1.03812	-4.48598				728.7	606	501.4	0
1.05395	-22.47		1.04478	-4.36013				728.8	556	501.7	0
1.06062	-22.3648		1.05145	-4.20794				728.9	310	501.8	216
1.06728	-22.3063		1.05812	-4.0398				729	0	501.9	287
1.07395	-22.257		1.06478	-3.86486				737.8	0	502	280
1.08062	-22.1899		1.07145	-3.68864				737.9	153	502.1	199
1.08728	-22.109		1.07812	-3.51686				738	246	502.2	0
1.09395	-22.0225		1.08478	-3.35618				738.1	251	505	0
1.10062	-21.9426		1.09145	-3.21072				738.2	155	505.1	81
1.10728	-21.8716		1.09812	-3.08107				738.3	0	505.2	296
1.11395	-21.8376		1.10478	-2.96647				749.7	0	505.3	220
1.12062	-21.8443		1.11145	-2.86682				749.8	323	505.4	0
1.12728	-21.8779		1.11812	-2.7796				749.9	482	530.7	0
1.13395	-21.9216		1.12478	-2.70269				750	470	530.8	171
1.14062	-21.9533		1.13145	-2.63422				750.1	279	530.9	157
1.14728	-21.9662		1.13812	-2.57368				750.2	0	531	0
1.15395	-21.9579		1.14478	-2.51877				753.1	0	560.4	0
1.16062	-21.9453		1.15145	-2.46961				753.2	171	560.5	162
1.16728	-21.933		1.15812	-2.42733				753.3	805	560.6	155
1.17395	-21.9208		1.16478	-2.39104				753.4	2647	560.7	0
1.18062	-21.9234		1.17145	-2.3576				753.5	5598	576	0
1.18728	-21.9383		1.17812	-2.32435				753.6	9201	576.1	171
1.19395	-21.9623		1.18478	-2.29177				753.7	12174	576.2	0
1.20062	-21.9795		1.19145	-2.25813				753.8	14065	600.8	0
1.20728	-21.9921		1.19812	-2.22196				753.9	15010	600.9	173
1.21395	-22.0256		1.20478	-2.18444				754	15976	601	176
1.22062	-22.0903		1.21145	-2.14826				754.1	16720	601.1	0
1.22728	-22.1706		1.21812	-2.11418				754.2	16033	620.1	0
1.23395	-22.2612		1.22478	-2.08241				754.3	13081	620.2	225
1.24062	-22.3705		1.23145	-2.05478				754.4	8943	620.3	231
1.24728	-22.4994		1.23812	-2.03312				754.5	5517	620.4	165
1.25395	-22.6187		1.24478	-2.01595				754.6	3099	620.5	0
1.26062	-22.703		1.25145	-2.00146				754.7	1959	635.6	0
1.26728	-22.7556		1.25812	-1.98931				754.8	1043	635.7	206
1.27395	-22.8019		1.26478	-1.97915				754.9	724	635.8	244
1.28062	-22.9019		1.27145	-1.96987				755	679	635.9	200
1.28728	-23.1803		1.27812	-1.96052				755.1	680	636	0
1.29395	-23.8741		1.28478	-1.95254				755.2	458	636.2	0
1.30062	-25.3522		1.29145	-1.94757				755.3	196	636.3	150
1.30728	-28.1037		1.29812	-1.94552				755.4	0	636.4	152
1.31395	-32.6096		1.30478	-1.94451				755.5	0	636.5	0
1.32062	-39.1446		1.31145	-1.94263				755.6	226	643.7	0
1.32728	-47.566		1.31812	-1.93931				755.7	385	643.8	230
1.33395	-57.1641		1.32478	-1.93377				755.8	414	643.9	419
1.34062	-66.6554		1.33145	-1.92501				755.9	268	644	476
1.34728	-74.3103		1.33812	-1.91331				756	0	644.1	316
1.35395	-78.1896		1.34478	-1.90019				756.7	0	644.2	0
1.36062	-76.422		1.35145	-1.88676				756.8	239	649.1	0
1.36728	-67.4516		1.35812	-1.87194				756.9	361	649.2	202
1.37395	-50.2048		1.36478	-1.85428				757	355	649.3	215
1.38062	-24.2205		1.37145	-1.83266				757.1	237	649.4	0
1.38728	10.1855		1.37812	-1.80599				757.2	0	666.5	0
1.39395	51.6977		1.38478	-1.77325				757.3	231	666.6	398
1.40062	97.81		1.39145	-1.73546				757.4	526	666.7	655
1.40728	144.887		1.39812	-1.69379				757.5	793	666.8	681
1.41395	188.58		1.40478	-1.65038				757.6	792	666.9	423
1.42062	224.483		1.41145	-1.60716				757.7	513	667	0
1.42728	248.942		1.41812	-1.56733				757.8	208	692.9	0
1.43395	259.806		1.42478	-1.53283				757.9	0	693	158
1.44062	256.938		1.43145	-1.50264				758.6	0	693.1	204
1.44728	242.199		1.43812	-1.47628				758.7	346	693.2	166
1.45395	218.846		1.44478	-1.45245				758.8	666	693.3	0
1.46062	190.785		1.45145	-1.42999				758.9	786	699.3	0
1.46728	161.779		1.45812	-1.40785				759	537	699.4	154
1.47395	134.889		1.46478	-1.38632				759.1	200	699.5	390
1.48062	112.072		1.47145	-1.36716				759.2	0	699.6	601
1.48728	94.1304		1.47812	-1.3511				764.6	0	699.7	683
1.49395	80.9611		1.48478	-1.33879				764.7	206	699.8	848
1.50062	71.8323		1.49145	-1.33003				764.8	418	699.9	1261
1.50728	65.7198		1.49812	-1.32333				764.9	518	700	1588
1.51395	61.526		1.50478	-1.31845				765	380	700.1	1386
1.52062	58.2877		1.51145	-1.31812				765.1	161	700.2	741
1.52728	55.2798		1.51812	-1.32461				765.2	0	700.3	194
1.53395	52.0369		1.52478	-1.33163				778.6	0	700.4	0
1.54062	48.3256		1.53145	-1.32266				778.7	178	735.6	0
1.54728	44.0608		1.53812	-1.27049				778.8	438	735.7	171
1.55395	39.2823		1.54478	-1.14593				778.9	642	735.8	209
1.56062	34.1148		1.55145	-0.923187				779	594	735.9	150
1.56728	28.7199		1.55812	-0.592798				779.1	333	736	0
1.57395	23.2566		1.56478	-0.164196				779.2	0	737.6	0
1.58062	17.8868		1.57145	0.33512				779.5	0	737.7	163
1.58728	12.7474		1.57812	0.860438				779.6	388	737.8	356
1.59395	7.93564		1.58478	1.35753				779.7	710	737.9	471
1.60062	3.52062		1.59145	1.77161				779.8	807	738	383
1.60728	-0.446163		1.59812	2.0668				779.9	534	738.1	187
1.61395	-3.93578		1.60478	2.22806				780	190	738.2	0
1.62062	-6.97353		1.61145	2.25674				780.1	0	738.5	0
1.62728	-9.59048		1.61812	2.16286				781.3	0	738.6	420
1.63395	-11.8102		1.62478	1.96767				781.4	489	738.7	857
1.64062	-13.6553		1.63145	1.70464				781.5	922	738.8	1503
1.64728	-15.1734		1.63812	1.40888				781.6	1179	738.9	2093
1.65395	-16.4232		1.64478	1.10759				781.7	1016	739	2259
1.66062	-17.4266		1.65145	0.815876				781.8	635	739.1	1705
1.66728	-18.2019		1.65812	0.544481				781.9	266	739.2	838
1.67395	-18.7875		1.66478	0.302047				782	0	739.3	181
1.68062	-19.2452		1.67145	0.0936091				791.7	0	739.4	0
1.68728	-19.6128		1.67812	-0.0796095				791.8	292	741.7	0
1.69395	-19.8868		1.68478	-0.222541				791.9	560	741.8	196
1.70062	-20.0795		1.69145	-0.339612				792	660	741.9	237
1.70728	-20.2141		1.69812	-0.434019				792.1	450	742	179
1.71395	-20.305		1.70478	-0.508845				792.2	167	742.1	0
1.72062	-20.3589		1.71145	-0.5695				792.3	0	742.5	0
1.72728	-20.3828		1.71812	-0.622384				799.8	0	742.6	352
1.73395	-20.3958		1.72478	-0.669837				799.9	202	742.7	582
1.74062	-20.4021		1.73145	-0.713192				800	385	742.8	615
1.74728	-20.4161		1.73812	-0.753827				800.1	475	742.9	407
1.75395	-20.4337		1.74478	-0.794031				800.2	441	743	186
1.76062	-20.4435		1.75145	-0.833571				800.3	516	743.1	0
1.76728	-20.446		1.75812	-0.87297				800.4	1073	743.2	0
1.77395	-20.4539		1.76478	-0.911474				800.5	2317	743.3	328
1.78062	-20.4861		1.77145	-0.947952				800.6	4324	743.4	636
1.78728	-20.5203		1.77812	-0.981368				800.7	7669	743.5	831
1.79395	-20.5374		1.78478	-1.00911				800.8	12758	743.6	686
1.80062	-20.5408		1.79145	-1.03086				800.9	18496	743.7	341
1.80728	-20.5307		1.79812	-1.0479				801	23752	743.8	0
1.81395	-20.5309		1.80478	-1.06328				801.1	27496	744.8	0
1.82062	-20.5552		1.81145	-1.07843				801.2	29520	744.9	416
1.82728	-20.6134		1.81812	-1.09212				801.3	27928	745	662
1.83395	-20.71		1.82478	-1.10575				801.4	22087	745.1	668
1.84062	-20.8334		1.83145	-1.11932				801.5	14100	745.2	406
1.84728	-20.9912		1.83812	-1.13267				801.6	7801	745.3	0
1.85395	-21.1638		1.84478	-1.14533				801.7	4276	765.8	0
1.86062	-21.3261		1.85145	-1.1575				801.8	2579	765.9	184
1.86728	-21.4655		1.85812	-1.16924				801.9	1422	766	249
1.87395	-21.5973		1.86478	-1.17863				802	630	766.1	236
1.88062	-21.7219		1.87145	-1.18688				802.1	375	766.2	154
1.88728	-21.8415		1.87812	-1.19416				802.2	252	766.3	0
1.89395	-21.9543		1.88478	-1.2006				802.3	225	767.1	0
1.90062	-22.0793		1.89145	-1.2054				802.4	374	767.2	150
1.90728	-22.2169		1.89812	-1.20907				802.5	647	767.3	0
1.91395	-22.3629		1.90478	-1.21216				802.6	833	767.8	0
1.92062	-22.532		1.91145	-1.21414				802.7	733	767.9	152
1.92728	-22.7106		1.91812	-1.21494				802.8	571	768	173
1.93395	-22.8823		1.92478	-1.21473				802.9	520	768.1	150
1.94062	-23.0285		1.93145	-1.21339				803	545	768.2	0
1.94728	-23.166		1.93812	-1.21003				803.1	479	771.8	0
1.95395	-23.3015		1.94478	-1.20337				803.2	489	771.9	155
1.96062	-23.4307		1.95145	-1.19011				803.3	729	772	257
1.96728	-23.5573		1.95812	-1.16714				803.4	1004	772.1	323
1.97395	-23.6883		1.96478	-1.13235				803.5	990	772.2	283
1.98062	-23.8098		1.97145	-1.0869				803.6	631	772.3	164
1.98728	-23.9248		1.97812	-1.03433				803.7	239	772.4	0
1.99395	-24.0292		1.98478	-0.977799				803.8	0	773.2	0
2.00062	-24.134		1.99145	-0.922501				804.6	0	773.3	439
2.00728	-24.2282		1.99812	-0.871956				804.7	439	773.4	813
2.01395	-24.3046		2.00478	-0.83036				804.8	874	773.5	929
2.02062	-24.3828		2.01145	-0.800192				804.9	1124	773.6	617
2.02728	-24.455		2.01812	-0.782721				805	920	773.7	220
2.03395	-24.5432		2.02478	-0.778012				805.1	531	773.8	0
2.04062	-24.6498		2.03145	-0.784598				805.2	199	781.3	0
2.04728	-24.7723		2.03812	-0.802137				805.3	0	781.4	155
2.05395	-24.9058		2.04478	-0.829086				805.4	0	781.5	343
2.06062	-25.0245		2.05145	-0.862479				805.5	203	781.6	637
2.06728	-25.1407		2.05812	-0.898898				805.6	358	781.7	895
2.07395	-25.2329		2.06478	-0.936993				805.7	405	781.8	1182
2.08062	-25.3107		2.07145	-0.976294				805.8	291	781.9	2014
2.08728	-25.3862		2.07812	-1.01501				805.9	0	782	3521
2.09395	-25.4755		2.08478	-1.05093				810.7	0	782.1	4608
2.10062	-25.5906		2.09145	-1.08388				810.8	238	782.2	4386
2.10728	-25.7113		2.09812	-1.11616				810.9	471	782.3	3033
2.11395	-25.8333		2.10478	-1.1483				811	595	782.4	1728
2.12062	-25.9262		2.11145	-1.17875				811.1	448	782.5	948
2.12728	-26.0025		2.11812	-1.20691				811.2	196	782.6	519
2.13395	-26.0554		2.12478	-1.23344				811.3	0	782.7	198
2.14062	-26.0986		2.13145	-1.25851				811.5	0	782.8	0
2.14728	-26.1193		2.13812	-1.28007				811.6	316	784.1	0
2.15395	-26.1258		2.14478	-1.29898				811.7	678	784.2	172
2.16062	-26.125		2.15145	-1.3172				811.8	896	784.3	0
2.16728	-26.1248		2.15812	-1.33579				811.9	737	789.3	0
2.17395	-26.1402		2.16478	-1.35341				812	366	789.4	272
2.18062	-26.1609		2.17145	-1.36899				812.1	0	789.5	393
2.18728	-26.181		2.17812	-1.3819				813.7	0	789.6	397
2.19395	-26.198		2.18478	-1.39137				813.8	213	789.7	307
2.20062	-26.2196		2.19145	-1.39838				813.9	217	789.8	232
2.20728	-26.229		2.19812	-1.404				814	0	789.9	204
2.21395	-26.2026		2.20478	-1.40906				816.7	0	790	154
2.22062	-26.1667		2.21145	-1.41449				816.8	261	790.1	0
2.22728	-26.1653		2.21812	-1.42217				816.9	561	790.3	0
2.23395	-26.1831		2.22478	-1.43282				817	749	790.4	182
2.24062	-26.1822		2.23145	-1.4436				817.1	669	790.5	341
2.24728	-26.1561		2.23812	-1.4523				817.2	635	790.6	440
2.25395	-26.1289		2.24478	-1.45868				817.3	740	790.7	414
2.26062	-26.0888		2.25145	-1.46464				817.4	820	790.8	250
2.26728	-26.0125		2.25812	-1.47025				817.5	571	790.9	0
2.27395	-25.9271		2.26478	-1.4758				817.6	221	816.6	0
2.28062	-25.872		2.27145	-1.48188				817.7	0	816.7	169
2.28728	-25.8477		2.27812	-1.48959				818.1	0	816.8	164
2.29395	-25.838		2.28478	-1.49841				818.2	218	816.9	0
2.30062	-25.8434		2.29145	-1.50813				818.3	540	825.4	0
2.30728	-25.8811		2.29812	-1.5193				818.4	799	825.5	159
2.31395	-25.9292		2.30478	-1.53164				818.5	750	825.6	0
2.32062	-25.9668		2.31145	-1.54439				818.6	429	830	0
2.32728	-25.9945		2.31812	-1.55621				818.7	0	830.1	284
2.33395	-26.0355		2.32478	-1.56913				818.9	0	830.2	546
2.34062	-26.0886		2.33145	-1.58326				819	244	830.3	1102
2.34728	-26.1257		2.33812	-1.59797				819.1	453	830.4	1809
2.35395	-26.1356		2.34478	-1.61237				819.2	523	830.5	2456
2.36062	-26.1315		2.35145	-1.62677				819.3	352	830.6	3268
2.36728	-26.1314		2.35812	-1.64266				819.4	0	830.7	4958
2.37395	-26.1265		2.36478	-1.65824				819.6	0	830.8	7162
2.38062	-26.099		2.37145	-1.6722				819.7	301	830.9	8389
2.38728	-26.0598		2.37812	-1.68397				819.8	468	831	7842
2.39395	-26.0308		2.38478	-1.69477				819.9	460	831.1	6130
2.40062	-26.0264		2.39145	-1.70525				820	273	831.2	4295
2.40728	-26.0381		2.39812	-1.71429				820.1	0	831.3	2639
2.41395	-26.0623		2.40478	-1.72261				834.3	0	831.4	1377
2.42062	-26.1088		2.41145	-1.7298				834.4	300	831.5	597
2.42728	-26.1698		2.41812	-1.73726				834.5	543	831.6	291
2.43395	-26.2473		2.42478	-1.74465				834.6	614	831.7	152
2.44062	-26.3194		2.43145	-1.75334				834.7	408	831.8	299
2.44728	-26.3756		2.43812	-1.7629				834.8	0	831.9	656
2.45395	-26.3973		2.44478	-1.7712				853.1	0	832	942
2.46062	-26.3889		2.45145	-1.77751				853.2	248	832.1	1015
2.46728	-26.3698		2.45812	-1.78061				853.3	275	832.2	902
2.47395	-26.3321		2.46478	-1.78243				853.4	181	832.3	675
2.48062	-26.2851		2.47145	-1.78271				853.5	0	832.4	388
2.48728	-26.2409		2.47812	-1.78366				853.6	0	832.5	0
2.49395	-26.2198		2.48478	-1.7858				853.7	484	832.9	0
2.50062	-26.2122		2.49145	-1.78993				853.8	1907	833	194
2.50728	-26.1989		2.49812	-1.7959				853.9	4926	833.1	546
2.51395	-26.182		2.50478	-1.80083				854	9048	833.2	938
2.52062	-26.1775		2.51145	-1.80301				854.1	13705	833.3	1037
2.52728	-26.2002		2.51812	-1.80216				854.2	19808	833.4	679
2.53395	-26.2367		2.52478	-1.80146				854.3	26968	833.5	237
2.54062	-26.2657		2.53145	-1.80069				854.4	32624	833.6	0
2.54728	-26.2835		2.53812	-1.79923				854.5	33696	834.3	0
2.55395	-26.3035		2.54478	-1.79679				854.6	30048	834.4	173
2.56062	-26.3152		2.55145	-1.79475				854.7	24360	834.5	295
2.56728	-26.3016		2.55812	-1.79378				854.8	18592	834.6	320
2.57395	-26.2591		2.56478	-1.79236				854.9	13138	834.7	213
2.58062	-26.2222		2.57145	-1.79162				855	7980	834.8	0
2.58728	-26.2168		2.57812	-1.78998				855.1	3995	837.6	0
2.59395	-26.237		2.58478	-1.78744				855.2	1691	837.7	311
2.60062	-26.2648		2.59145	-1.78487				855.3	1224	837.8	588
2.60728	-26.2814		2.59812	-1.78302				855.4	1514	837.9	683
2.61395	-26.3016		2.60478	-1.78306				855.5	1827	838	460
2.62062	-26.3363		2.61145	-1.78354				855.6	2001	838.1	167
2.62728	-26.3754		2.61812	-1.78645				855.7	2125	838.2	0
2.63395	-26.402		2.62478	-1.79196				855.8	2171	842.6	0
2.64062	-26.4059		2.63145	-1.79608				855.9	1929	842.7	155
2.64728	-26.3975		2.63812	-1.79713				856	1517	842.8	258
2.65395	-26.3868		2.64478	-1.79552				856.1	1125	842.9	271
2.66062	-26.3714		2.65145	-1.79401				856.2	761	843	171
2.66728	-26.3456		2.65812	-1.79198				856.3	556	843.1	0
2.67395	-26.3227		2.66478	-1.78947				856.4	513	852	0
2.68062	-26.3264		2.67145	-1.78982				856.5	816	852.1	150
2.68728	-26.3361		2.67812	-1.7932				856.6	1035	852.2	165
2.69395	-26.3097		2.68478	-1.79694				856.7	1094	852.3	0
2.70062	-26.2475		2.69145	-1.7987				856.8	946	867.1	0
2.70728	-26.19		2.69812	-1.79921				856.9	581	867.2	296
2.71395	-26.1461		2.70478	-1.7995				857	308	867.3	554
2.72062	-26.1039		2.71145	-1.79908				857.1	235	867.4	641
2.72728	-26.0691		2.71812	-1.7978				857.2	369	867.5	430
2.73395	-26.0668		2.72478	-1.79766				857.3	530	867.6	156
2.74062	-26.0827		2.73145	-1.7986				857.4	777	867.7	0
2.74728	-26.0938		2.73812	-1.80018				857.5	941	885.4	0
2.75395	-26.0913		2.74478	-1.80221				857.6	923	885.5	195
2.76062	-26.0813		2.75145	-1.80521				857.7	816	885.6	459
2.76728	-26.0863		2.75812	-1.80922				857.8	767	885.7	999
2.77395	-26.1144		2.76478	-1.81273				857.9	681	885.8	2096
2.78062	-26.1565		2.77145	-1.81612				858	437	885.9	3479
2.78728	-26.2062		2.77812	-1.82025				858.1	151	886	4700
2.79395	-26.2568		2.78478	-1.82382				858.2	0	886.1	5180
2.80062	-26.3116		2.79145	-1.82609				860	0	886.2	5398
2.80728	-26.3549		2.79812	-1.82744				860.1	193	886.3	5784
2.81395	-26.3798		2.80478	-1.83037				860.2	333	886.4	6545
2.82062	-26.3992		2.81145	-1.83482				860.3	361	886.5	6808
2.82728	-26.4086		2.81812	-1.83982				860.4	233	886.6	6350
2.83395	-26.4204		2.82478	-1.845				860.5	0	886.7	5184
2.84062	-26.4367		2.83145	-1.85046				861.4	0	886.8	4050
2.84728	-26.4611		2.83812	-1.85582				861.5	299	886.9	3061
2.85395	-26.481		2.84478	-1.86006				861.6	581	887	2234
2.86062	-26.4914		2.85145	-1.86261				861.7	692	887.1	1483
2.86728	-26.5113		2.85812	-1.86425				861.8	477	887.2	923
2.87395	-26.5378		2.86478	-1.86581				861.9	185	887.3	531
2.88062	-26.5513		2.87145	-1.86767				862	0	887.4	266
2.88728	-26.5423		2.87812	-1.86931				865.9	0	887.5	0
2.89395	-26.5326		2.88478	-1.86969				866	344	888.1	0
2.90062	-26.5437		2.89145	-1.86916				866.1	715	888.2	226
2.90728	-26.5545		2.89812	-1.86792				866.2	962	888.3	730
2.91395	-26.5402		2.90478	-1.86653				866.3	865	888.4	1408
2.92062	-26.5193		2.91145	-1.86475				866.4	485	888.5	1746
2.92728	-26.5102		2.91812	-1.8636				866.5	0	888.6	1403
2.93395	-26.5067		2.92478	-1.86323				867.5	0	888.7	690
2.94062	-26.4755		2.93145	-1.86335				867.6	338	888.8	159
2.94728	-26.4228		2.93812	-1.86276				867.7	736	888.9	0
2.95395	-26.3797		2.94478	-1.8616				867.8	1063	890.2	0
2.96062	-26.3558		2.95145	-1.86162				867.9	1074	890.3	289
2.96728	-26.3481		2.95812	-1.86347				868	669	890.4	591
2.97395	-26.3493		2.96478	-1.86646				868.1	238	890.5	746
2.98062	-26.3586		2.97145	-1.86851				868.2	0	890.6	568
2.98728	-26.3733		2.97812	-1.87013				869.8	0	890.7	254
2.99395	-26.3997		2.98478	-1.87245				869.9	213	890.8	0
3.00062	-26.433		2.99145	-1.8737				870	208	892.3	0
3.00728	-26.4689		2.99812	-1.87097				870.1	0	892.4	195
3.01395	-26.4921		3.00478	-1.8658				872.7	0	892.5	339
3.02062	-26.5113		3.01145	-1.86259				872.8	153	892.6	374
3.02728	-26.5325		3.01812	-1.86167				872.9	358	892.7	268
3.03395	-26.5411		3.02478	-1.86104				873	547	892.8	236
3.04062	-26.5325		3.03145	-1.86073				873.1	762	892.9	335
3.04728	-26.5101		3.03812	-1.86308				873.2	937	893	438
3.05395	-26.5005		3.04478	-1.86598				873.3	949	893.1	347
3.06062	-26.5077		3.05145	-1.86633				873.4	659	893.2	162
3.06728	-26.5259		3.05812	-1.86474				873.5	277	893.3	0
3.07395	-26.5419		3.06478	-1.8628				873.6	0	901.4	0
3.08062	-26.5443		3.07145	-1.86066				913.7	0	901.5	151
3.08728	-26.5329		3.07812	-1.85702				913.8	161	901.6	171
3.09395	-26.5119		3.08478	-1.85315				913.9	286	901.7	0
3.10062	-26.4991		3.09145	-1.85065				914	434	903.2	0
3.10728	-26.4922		3.09812	-1.8499				914.1	604	903.3	239
3.11395	-26.4887		3.10478	-1.84981				914.2	712	903.4	585
3.12062	-26.4866		3.11145	-1.8505				914.3	645	903.5	864
3.12728	-26.4837		3.11812	-1.85183				914.4	496	903.6	824
3.13395	-26.4814		3.12478	-1.85467				914.5	491	903.7	504
3.14062	-26.4741		3.13145	-1.85811				914.6	962	903.8	196
3.14728	-26.4618		3.13812	-1.86065				914.7	2565	903.9	0
3.15395	-26.4439		3.14478	-1.86333				914.8	5915	907.3	0
3.16062	-26.4289		3.15145	-1.86553				914.9	10949	907.4	255
3.16728	-26.4275		3.15812	-1.86694				915	16098	907.5	166
3.17395	-26.4465		3.16478	-1.86601				915.1	20680	907.6	145
3.18062	-26.4617		3.17145	-1.86496				915.2	25136	907.7	150
3.18728	-26.4658		3.17812	-1.86541				915.3	29624	907.8	177
3.19395	-26.4733		3.18478	-1.8665				915.4	31768	907.9	160
3.20062	-26.4983		3.19145	-1.86765				915.5	30600	908	115
3.20728	-26.5266		3.19812	-1.87028				915.6	27696	908.1	99
3.21395	-26.5346		3.20478	-1.87475				915.7	24816	908.2	249
3.22062	-26.5384		3.21145	-1.87895				915.8	21984	908.3	167
3.22728	-26.5475		3.21812	-1.88065				915.9	17944	908.4	0
3.23395	-26.5635		3.22478	-1.8791				916	12996	908.6	0
3.24062	-26.5751		3.23145	-1.87666				916.1	8019	908.7	195
3.24728	-26.5893		3.23812	-1.87433				916.2	4318	908.8	235
3.25395	-26.5954		3.24478	-1.87274				916.3	2232	908.9	223
3.26062	-26.5919		3.25145	-1.8712				916.4	1667	909	187
3.26728	-26.5838		3.25812	-1.87016				916.5	1377	909.1	0
3.27395	-26.5743		3.26478	-1.87129				916.6	832	917.9	0
3.28062	-26.5556		3.27145	-1.8737				916.7	631	918	215
3.28728	-26.5246		3.27812	-1.87618				916.8	525	918.1	421
3.29395	-26.5074		3.28478	-1.87747				916.9	412	918.2	502
3.30062	-26.508		3.29145	-1.87901				917	397	918.3	348
3.30728	-26.5145		3.29812	-1.88177				917.1	407	918.4	0
3.31395	-26.5161		3.30478	-1.88502				917.2	732	920.3	0
3.32062	-26.53		3.31145	-1.8877				917.3	954	920.4	185
3.32728	-26.5561		3.31812	-1.8878				917.4	903	920.5	315
3.33395	-26.5799		3.32478	-1.88702				917.5	726	920.6	442
3.34062	-26.5861		3.33145	-1.88636				917.6	623	920.7	446
3.34728	-26.5788		3.33812	-1.88677				917.7	674	920.8	281
3.35395	-26.563		3.34478	-1.88766				917.8	791	920.9	0
3.36062	-26.5215		3.35145	-1.88643				917.9	899	943.3	0
3.36728	-26.4603		3.35812	-1.88407				918	893	943.4	169
3.37395	-26.3937		3.36478	-1.87977				918.1	906	943.5	151
3.38062	-26.3447		3.37145	-1.87514				918.2	921	943.6	0
3.38728	-26.3257		3.37812	-1.87005				918.3	920	947.6	0
3.39395	-26.3214		3.38478	-1.86484				918.4	772	947.7	325
3.40062	-26.3325		3.39145	-1.8613				918.5	641	947.8	611
3.40728	-26.3548		3.39812	-1.86022				918.6	583	947.9	748
3.41395	-26.3807		3.40478	-1.86259				918.7	519	948	603
3.42062	-26.3931		3.41145	-1.8658				918.8	303	948.1	302
3.42728	-26.3795		3.41812	-1.86782				918.9	0	948.2	0
3.43395	-26.3638		3.42478	-1.86767				919.8	0	948.3	0
3.44062	-26.3611		3.43145	-1.86592				919.9	162	948.4	307
3.44728	-26.3691		3.43812	-1.86352				920	269	948.5	842
3.45395	-26.3695		3.44478	-1.86059				920.1	324	948.6	1455
3.46062	-26.3512		3.45145	-1.85748				920.2	310	948.7	1810
3.46728	-26.3255		3.45812	-1.85514				920.3	227	948.8	2027
3.47395	-26.3102		3.46478	-1.8545				920.4	0	948.9	2258
3.48062	-26.3087		3.47145	-1.85633				920.5	0	949	2680
3.48728	-26.2962		3.47812	-1.85958				920.6	189	949.1	3463
3.49395	-26.2741		3.48478	-1.86258				920.7	250	949.2	5573
3.50062	-26.2611		3.49145	-1.8652				920.8	49	949.3	8968
3.50728	-26.2769		3.49812	-1.86701				920.9	0	949.4	12330
3.51395	-26.3006		3.50478	-1.86786				921.1	0	949.5	13604
3.52062	-26.3058		3.51145	-1.86675				921.2	264	949.6	12792
3.52728	-26.3033		3.51812	-1.86449				921.3	619	949.7	11019
3.53395	-26.2994		3.52478	-1.86282				921.4	674	949.8	9441
3.54062	-26.3033		3.53145	-1.86127				921.5	626	949.9	7951
3.54728	-26.2937		3.53812	-1.86063				921.6	422	950	6364
3.55395	-26.2714		3.54478	-1.86042				921.7	204	950.1	4511
3.56062	-26.252		3.55145	-1.86189				921.8	0	950.2	2655
3.56728	-26.2562		3.55812	-1.86434				921.9	202	950.3	1133
3.57395	-26.2797		3.56478	-1.86756				922	412	950.4	275
3.58062	-26.3102		3.57145	-1.87177				922.1	522	950.5	0
3.58728	-26.3421		3.57812	-1.87572				922.2	401	951	0
3.59395	-26.3696		3.58478	-1.8796				922.3	190	951.1	233
3.60062	-26.382		3.59145	-1.88332				922.4	0	951.2	575
3.60728	-26.3622		3.59812	-1.88708				923.1	0	951.3	955
3.61395	-26.3427		3.60478	-1.89042				923.2	170	951.4	1064
3.62062	-26.3307		3.61145	-1.89281				923.3	296	951.5	826
3.62728	-26.3314		3.61812	-1.89488				923.4	324	951.6	415
3.63395	-26.3225		3.62478	-1.89559				923.5	210	951.7	164
3.64062	-26.3093		3.63145	-1.89387				923.6	0	951.8	246
3.64728	-26.3026		3.63812	-1.89147				923.8	0	951.9	492
3.65395	-26.295		3.64478	-1.88877				923.9	188	952	598
3.66062	-26.2831		3.65145	-1.88565				924	259	952.1	424
3.66728	-26.2551		3.65812	-1.88218				924.1	260	952.2	168
3.67395	-26.2308		3.66478	-1.87948				924.2	232	952.3	0
3.68062	-26.2015		3.67145	-1.8799				924.3	206	953.2	0
3.68728	-26.1718		3.67812	-1.88123				924.4	163	953.3	308
3.69395	-26.1439		3.68478	-1.88281				924.5	0	953.4	578
3.70062	-26.1327		3.69145	-1.88367				925.8	0	953.5	905
3.70728	-26.1496		3.69812	-1.88406				925.9	277	953.6	1252
3.71395	-26.1688		3.70478	-1.88435				926	594	953.7	1450
3.72062	-26.1935		3.71145	-1.88313				926.1	777	953.8	1236
3.72728	-26.2185		3.71812	-1.88085				926.2	623	953.9	695
3.73395	-26.2452		3.72478	-1.87872				926.3	300	954	193
3.74062	-26.2605		3.73145	-1.8791				926.4	0	954.1	0
3.74728	-26.2505		3.73812	-1.88117				927.6	0	955.1	0
3.75395	-26.2317		3.74478	-1.88353				927.7	283	955.2	201
3.76062	-26.2149		3.75145	-1.88529				927.8	334	955.3	409
3.76728	-26.2098		3.75812	-1.88627				927.9	241	955.4	503
3.77395	-26.206		3.76478	-1.88558				928	166	955.5	362
3.78062	-26.1757		3.77145	-1.88296				928.1	252	955.6	0
3.78728	-26.1291		3.77812	-1.87951				928.2	446	956.4	0
3.79395	-26.094		3.78478	-1.87556				928.3	512	956.5	253
3.80062	-26.0832		3.79145	-1.87131				928.4	380	956.6	632
3.80728	-26.0783		3.79812	-1.86756				928.5	175	956.7	934
3.81395	-26.0645		3.80478	-1.86504				928.6	0	956.8	874
3.82062	-26.0731		3.81145	-1.8622				928.7	0	956.9	496
3.82728	-26.0994		3.81812	-1.85867				928.8	308	957	0
3.83395	-26.1186		3.82478	-1.85476				928.9	505	968.6	0
3.84062	-26.112		3.83145	-1.8511				929	526	968.7	210
3.84728	-26.1053		3.83812	-1.84736				929.1	328	968.8	225
3.85395	-26.1106		3.84478	-1.84297				929.2	0	968.9	0
3.86062	-26.1114		3.85145	-1.8395				930.2	0	971	0
3.86728	-26.1031		3.85812	-1.83687				930.3	170	971.1	324
3.87395	-26.091		3.86478	-1.8357				930.4	358	971.2	533
3.88062	-26.0821		3.87145	-1.83545				930.5	458	971.3	558
3.88728	-26.0585		3.87812	-1.83488				930.6	353	971.4	349
3.89395	-26.0179		3.88478	-1.83383				930.7	161	971.5	0
3.90062	-25.9645		3.89145	-1.83145				930.8	0	976.3	0
3.90728	-25.9108		3.89812	-1.82716				932.7	0	976.4	166
3.91395	-25.8648		3.90478	-1.81998				932.8	206	976.5	396
3.92062	-25.8396		3.91145	-1.81088				932.9	375	976.6	797
3.92728	-25.823		3.91812	-1.79992				933	539	976.7	1346
3.93395	-25.8177		3.92478	-1.78548				933.1	575	976.8	2010
3.94062	-25.8219		3.93145	-1.76699				933.2	509	976.9	2673
3.94728	-25.8381		3.93812	-1.74499				933.3	547	977	3278
3.95395	-25.8506		3.94478	-1.71956				933.4	653	977.1	3698
3.96062	-25.8435		3.95145	-1.68753				933.5	644	977.2	3771
3.96728	-25.8348		3.95812	-1.64897				933.6	484	977.3	3261
3.97395	-25.8243		3.96478	-1.60598				933.7	350	977.4	2317
3.98062	-25.8145		3.97145	-1.56027				933.8	286	977.5	1401
3.98728	-25.7967		3.97812	-1.51183				933.9	191	977.6	950
3.99395	-25.7822		3.98478	-1.46028				934	0	977.7	954
4.00062	-25.7742		3.99145	-1.40721				940.7	0	977.8	1227
4.00728	-25.7622		3.99812	-1.35443				940.8	156	977.9	1591
4.01395	-25.7415		4.00478	-1.30334				940.9	185	978	1883
4.02062	-25.7187		4.01145	-1.25483				941	0	978.1	2164
4.02728	-25.6994		4.01812	-1.21018				947.4	0	978.2	2340
4.03395	-25.6822		4.02478	-1.17162				947.5	245	978.3	2261
4.04062	-25.6636		4.03145	-1.1417				947.6	299	978.4	1708
4.04728	-25.6516		4.03812	-1.11996				947.7	217	978.5	1003
4.05395	-25.6516		4.04478	-1.10362				947.8	0	978.6	593
4.06062	-25.6601		4.05145	-1.09146				971.9	0	978.7	661
4.06728	-25.6757		4.05812	-1.08556				972	295	978.8	854
4.07395	-25.7012		4.06478	-1.08585				972.1	412	978.9	1002
4.08062	-25.7215		4.07145	-1.09063				972.2	361	979	1134
4.08728	-25.734		4.07812	-1.09972				972.3	192	979.1	1318
4.09395	-25.7387		4.08478	-1.11482				972.4	0	979.2	1401
4.10062	-25.7379		4.09145	-1.13619				974.2	0	979.3	1202
4.10728	-25.7269		4.09812	-1.15964				974.3	180	979.4	761
4.11395	-25.7016		4.10478	-1.18435				974.4	348	979.5	353
4.12062	-25.6828		4.11145	-1.21086				974.5	413	979.6	0
4.12728	-25.67		4.11812	-1.23911				974.6	286	979.7	0
4.13395	-25.6515		4.12478	-1.26829				974.7	0	979.8	206
4.14062	-25.6189		4.13145	-1.29807				982.1	0	979.9	310
4.14728	-25.5808		4.13812	-1.32931				982.2	351	980	373
4.15395	-25.554		4.14478	-1.36109				982.3	663	980.1	377
4.16062	-25.5495		4.15145	-1.39223				982.4	772	980.2	346
4.16728	-25.548		4.15812	-1.4222				982.5	522	980.3	301
4.17395	-25.5303		4.16478	-1.45148				982.6	192	980.4	245
4.18062	-25.5034		4.17145	-1.47953				982.7	0	980.5	187
4.18728	-25.4836		4.17812	-1.50545				984.8	0	980.6	154
4.19395	-25.4802		4.18478	-1.52996				984.9	53	980.7	165
4.20062	-25.4792		4.19145	-1.5538				985	345	980.8	192
4.20728	-25.4958		4.19812	-1.57753				985.1	1707	980.9	195
4.21395	-25.5388		4.20478	-1.60091				985.2	4576	981	0
4.22062	-25.5879		4.21145	-1.62259				985.3	8412	985.7	0
4.22728	-25.6189		4.21812	-1.64288				985.4	12293	985.8	311
4.23395	-25.6278		4.22478	-1.66086				985.5	15797	985.9	562
4.24062	-25.6345		4.23145	-1.67689				985.6	19169	986	654
4.24728	-25.6425		4.23812	-1.69109				985.7	22246	986.1	446
4.25395	-25.6572		4.24478	-1.7026				985.8	24289	986.2	165
4.26062	-25.6752		4.25145	-1.71199				985.9	24448	986.3	0
4.26728	-25.6912		4.25812	-1.72003				986	22593	992.6	0
4.27395	-25.6968		4.26478	-1.72713				986.1	19090	992.7	201
4.28062	-25.6893		4.27145	-1.73281				986.2	14910	992.8	239
4.28728	-25.661		4.27812	-1.7366				986.3	10901	992.9	225
4.29395	-25.6072		4.28478	-1.74051				986.4	7915	993	210
4.30062	-25.5479		4.29145	-1.74581				986.5	5723	993.1	217
4.30728	-25.5022		4.29812	-1.75157				986.6	3719	993.2	218
4.31395	-25.4771		4.30478	-1.75839				986.7	1844	993.3	174
4.32062	-25.447		4.31145	-1.76675				986.8	744	993.4	0
4.32728	-25.4201		4.31812	-1.77605				986.9	560	998.3	0
4.33395	-25.4056		4.32478	-1.78329				987	733	998.4	157
4.34062	-25.4108		4.33145	-1.78756				987.1	721	998.5	218
4.34728	-25.4283		4.33812	-1.79099				987.2	754	998.6	196
4.35395	-25.4276		4.34478	-1.79362				987.3	955	998.7	0
4.36062	-25.4103		4.35145	-1.79525				987.4	1192	1013.1	0
4.36728	-25.3788		4.35812	-1.79634				987.5	1261	1013.2	488
4.37395	-25.3513		4.36478	-1.79841				987.6	1207	1013.3	886
4.38062	-25.317		4.37145	-1.80276				987.7	1212	1013.4	997
4.38728	-25.2667		4.37812	-1.80771				987.8	1165	1013.5	656
4.39395	-25.212		4.38478	-1.81265				987.9	773	1013.6	231
4.40062	-25.1709		4.39145	-1.8163				988	463	1013.7	0
4.40728	-25.1392		4.39812	-1.82007				988.1	488	1021.1	0
4.41395	-25.1076		4.40478	-1.82375				988.2	831	1021.2	181
4.42062	-25.0858		4.41145	-1.82606				988.3	1318	1021.3	420
4.42728	-25.0663		4.41812	-1.82629				988.4	1449	1021.4	589
4.43395	-25.0437		4.42478	-1.82489				988.5	1585	1021.5	537
4.44062	-25.0134		4.43145	-1.82386				988.6	1585	1021.6	424
4.44728	-24.9882		4.43812	-1.82274				988.7	1327	1021.7	452
4.45395	-24.9681		4.44478	-1.82102				988.8	824	1021.8	839
4.46062	-24.9372		4.45145	-1.81942				988.9	539	1021.9	1670
4.46728	-24.9231		4.45812	-1.8191				989	791	1022	2693
4.47395	-24.9489		4.46478	-1.82016				989.1	1340	1022.1	3502
4.48062	-24.9982		4.47145	-1.82123				989.2	1513	1022.2	4020
4.48728	-25.033		4.47812	-1.82223				989.3	1090	1022.3	4347
4.49395	-25.0425		4.48478	-1.82439				989.4	470	1022.4	4785
4.50062	-25.0552		4.49145	-1.82621				989.5	0	1022.5	5553
4.50728	-25.0811		4.49812	-1.82735				989.7	0	1022.6	6914
4.51395	-25.1026		4.50478	-1.82898				989.8	150	1022.7	8267
4.52062	-25.1241		4.51145	-1.83247				989.9	328	1022.8	8524
4.52728	-25.158		4.51812	-1.83669				990	439	1022.9	6999
4.53395	-25.1992		4.52478	-1.83961				990.1	371	1023	4542
4.54062	-25.2338		4.53145	-1.84193				990.2	220	1023.1	2285
4.54728	-25.2488		4.53812	-1.84402				990.3	0	1023.2	916
4.55395	-25.2501		4.54478	-1.84463				992.2	0	1023.3	307
4.56062	-25.228		4.55145	-1.8426				992.3	243	1023.4	0
4.56728	-25.1904		4.55812	-1.83891				992.4	808	1024.5	0
4.57395	-25.1605		4.56478	-1.8355				992.5	1039	1024.6	187
4.58062	-25.1455		4.57145	-1.83406				992.6	982	1024.7	521
4.58728	-25.1384		4.57812	-1.8343				992.7	576	1024.8	888
4.59395	-25.1243		4.58478	-1.83651				992.8	173	1024.9	1074
4.60062	-25.1185		4.59145	-1.84048				992.9	0	1025	940
4.60728	-25.1247		4.59812	-1.84558				993.5	0	1025.1	623
4.61395	-25.1504		4.60478	-1.85151				993.6	155	1025.2	292
4.62062	-25.1856		4.61145	-1.85695				993.7	189	1025.3	0
4.62728	-25.2133		4.61812	-1.86093				993.8	0	1025.8	0
4.63395	-25.2228		4.62478	-1.86349				994.2	0	1025.9	298
4.64062	-25.2099		4.63145	-1.86419				994.3	352	1026	525
4.64728	-25.1954		4.63812	-1.86254				994.4	515	1026.1	580
4.65395	-25.1793		4.64478	-1.85749				994.5	472	1026.2	377
4.66062	-25.1618		4.65145	-1.85151				994.6	264	1026.3	0
4.66728	-25.1384		4.65812	-1.84645				994.7	0	1026.7	0
4.67395	-25.1219		4.66478	-1.84163				995.9	0	1026.8	233
4.68062	-25.1208		4.67145	-1.83793				996	277	1026.9	512
4.68728	-25.1279		4.67812	-1.8362				996.1	368	1027	685
4.69395	-25.1279		4.68478	-1.83787				996.2	301	1027.1	566
4.70062	-25.1122		4.69145	-1.84022				996.3	170	1027.2	281
4.70728	-25.0916		4.69812	-1.8432				996.4	0	1027.3	0
4.71395	-25.0812		4.70478	-1.84641				996.5	164	1033.9	0
4.72062	-25.0816		4.71145	-1.84937				996.6	177	1034	186
4.72728	-25.0833		4.71812	-1.8522				996.7	0	1034.1	229
4.73395	-25.0828		4.72478	-1.85458				997.6	0	1034.2	367
4.74062	-25.09		4.73145	-1.85674				997.7	294	1034.3	582
4.74728	-25.1121		4.73812	-1.85927				997.8	452	1034.4	702
4.75395	-25.1342		4.74478	-1.86325				997.9	439	1034.5	539
4.76062	-25.1333		4.75145	-1.86882				998	258	1034.6	243
4.76728	-25.1153		4.75812	-1.87401				998.1	0	1034.7	0
4.77395	-25.0985		4.76478	-1.87784				999.1	0	1035.7	0
4.78062	-25.0891		4.77145	-1.88089				999.2	209	1035.8	220
4.78728	-25.0741		4.77812	-1.88111				999.3	335	1035.9	371
4.79395	-25.0493		4.78478	-1.87849				999.4	394	1036	393
4.80062	-25.0316		4.79145	-1.87451				999.5	357	1036.1	248
4.80728	-25.0272		4.79812	-1.87147				999.6	279	1036.2	0
4.81395	-25.0363		4.80478	-1.87054				999.7	178	1050.2	0
4.82062	-25.0524		4.81145	-1.87066				999.8	0	1050.3	231
4.82728	-25.0694		4.81812	-1.87247				1000.7	0	1050.4	443
4.83395	-25.0846		4.82478	-1.87559				1000.8	172	1050.5	522
4.84062	-25.0992		4.83145	-1.87863				1000.9	342	1050.6	356
4.84728	-25.1143		4.83812	-1.88216				1001	441	1050.7	0
4.85395	-25.1166		4.84478	-1.88573				1001.1	369	1100.2	0
4.86062	-25.1063		4.85145	-1.88939				1001.2	260	1100.3	206
4.86728	-25.0969		4.85812	-1.89373				1001.3	207	1100.4	336
4.87395	-25.1		4.86478	-1.89748				1001.4	197	1100.5	346
4.88062	-25.1165		4.87145	-1.90057				1001.5	0	1100.6	214
4.88728	-25.1324		4.87812	-1.90149				1002	0	1100.7	0
4.89395	-25.1407		4.88478	-1.90125				1002.1	168	1106.4	0
4.90062	-25.1388		4.89145	-1.90134				1002.2	384	1106.5	194
4.90728	-25.13		4.89812	-1.9007				1002.3	522	1106.6	480
4.91395	-25.1208		4.90478	-1.9009				1002.4	436	1106.7	873
4.92062	-25.1171		4.91145	-1.90184				1002.5	219	1106.8	1124
4.92728	-25.1118		4.91812	-1.90266				1002.6	0	1106.9	1276
4.93395	-25.1059		4.92478	-1.90108				1005.8	0	1107	1420
4.94062	-25.0886		4.93145	-1.89719				1005.9	192	1107.1	1843
4.94728	-25.0678		4.93812	-1.8929				1006	177	1107.2	2945
4.95395	-25.0588		4.94478	-1.88871				1006.1	0	1107.3	4487
4.96062	-25.0488		4.95145	-1.88442				1010	0	1107.4	5499
4.96728	-25.0371		4.95812	-1.88217				1010.1	186	1107.5	5329
4.97395	-25.0117		4.96478	-1.88328				1010.2	166	1107.6	4741
4.98062	-24.9976		4.97145	-1.88582				1010.3	0	1107.7	4822
4.98728	-25.0004		4.97812	-1.89015				1015.4	0	1107.8	5391
4.99395	-24.9921		4.98478	-1.89396				1015.5	210	1107.9	5228
5.00062	-24.9765		4.99145	-1.89669				1015.6	251	1108	3985
5.00728	-24.9639		4.99812	-1.89546				1015.7	177	1108.1	2405
5.01395	-24.9834		5.00478	-1.89191				1015.8	0	1108.2	1184
5.02062	-25.0121		5.01145	-1.89006				1018.1	0	1108.3	639
5.02728	-25.0261		5.01812	-1.88719				1018.2	163	1108.4	501
5.03395	-25.034		5.02478	-1.88325				1018.3	366	1108.5	519
5.04062	-25.0351		5.03145	-1.87839				1018.4	502	1108.6	511
5.04728	-25.0267		5.03812	-1.87545				1018.5	430	1108.7	587
5.05395	-25.0074		5.04478	-1.87332				1018.6	225	1108.8	703
5.06062	-24.9986		5.05145	-1.8694				1018.7	0	1108.9	682
5.06728	-25.0011		5.05812	-1.86492				1029.9	0	1109	458
5.07395	-25.0085		5.06478	-1.86193				1030	211	1109.1	452
5.08062	-25.0335		5.07145	-1.8622				1030.1	332	1109.2	972
5.08728	-25.0788		5.07812	-1.8639				1030.2	333	1109.3	1574
5.09395	-25.1228		5.08478	-1.86587				1030.3	202	1109.4	1612
5.10062	-25.1435		5.09145	-1.86731				1030.4	0	1109.5	998
5.10728	-25.1554		5.09812	-1.86876				1032.1	0	1109.6	327
5.11395	-25.1728		5.10478	-1.87055				1032.2	210	1109.7	0
5.12062	-25.1758		5.11145	-1.87134				1032.3	204	1109.9	0
5.12728	-25.1631		5.11812	-1.87133				1032.4	0	1110	162
5.13395	-25.1472		5.12478	-1.87185				1043.6	0	1110.1	226
5.14062	-25.1295		5.13145	-1.87486				1043.7	197	1110.2	220
5.14728	-25.0963		5.13812	-1.88				1043.8	329	1110.3	257
5.15395	-25.0359		5.14478	-1.88519				1043.9	346	1110.4	348
5.16062	-24.9742		5.15145	-1.88952				1044	217	1110.5	399
5.16728	-24.9154		5.15812	-1.89278				1044.1	0	1110.6	288
5.17395	-24.8552		5.16478	-1.89592				1061.5	0	1110.7	0
5.18062	-24.8089		5.17145	-1.89801				1061.6	246	1111.7	0
5.18728	-24.7962		5.17812	-1.89956				1061.7	435	1111.8	159
5.19395	-24.8176		5.18478	-1.89988				1061.8	509	1111.9	0
5.20062	-24.8485		5.19145	-1.90034				1061.9	407	1112.2	0
5.20728	-24.8843		5.19812	-1.90287				1062	255	1112.3	108
5.21395	-24.9337		5.20478	-1.90648				1062.1	0	1112.4	268
5.22062	-24.9949		5.21145	-1.90938				1062.9	0	1112.5	0
5.22728	-25.0525		5.21812	-1.9089				1063	205	1113.6	0
5.23395	-25.1022		5.22478	-1.90795				1063.1	248	1113.7	250
5.24062	-25.1335		5.23145	-1.90856				1063.2	175	1113.8	279
5.24728	-25.136		5.23812	-1.91148				1063.3	0	1113.9	206
5.25395	-25.1055		5.24478	-1.91604				1066.9	0	1114	0
5.26062	-25.0481		5.25145	-1.92184				1067	272	1115.9	0
5.26728	-24.9757		5.25812	-1.92862				1067.1	934	1116	315
5.27395	-24.9093		5.26478	-1.93476				1067.2	1957	1116.1	506
5.28062	-24.8696		5.27145	-1.93968				1067.3	3606	1116.2	516
5.28728	-24.8645		5.27812	-1.9421				1067.4	5953	1116.3	316
5.29395	-24.8719		5.28478	-1.94088				1067.5	8829	1116.4	0
5.30062	-24.8917		5.29145	-1.93679				1067.6	11533	1122.6	0
5.30728	-24.9279		5.29812	-1.93234				1067.7	14251	1122.7	333
5.31395	-24.983		5.30478	-1.92948				1067.8	16760	1122.8	656
5.32062	-25.0299		5.31145	-1.9282				1067.9	18344	1122.9	787
5.32728	-25.0455		5.31812	-1.92679				1068	17920	1123	547
5.33395	-25.047		5.32478	-1.92544				1068.1	16162	1123.1	209
5.34062	-25.0424		5.33145	-1.92514				1068.2	14086	1123.2	0
5.34728	-25.0374		5.33812	-1.92675				1068.3	12132	1128.7	0
5.35395	-25.0096		5.34478	-1.92869				1068.4	9808	1128.8	164
5.36062	-24.9852		5.35145	-1.9281				1068.5	7201	1128.9	178
5.36728	-24.9894		5.35812	-1.92583				1068.6	4769	1129	0
5.37395	-25.0218		5.36478	-1.92441				1068.7	3155	1146.5	0
5.38062	-25.0547		5.37145	-1.92448				1068.8	2334	1146.6	152
5.38728	-25.0691		5.37812	-1.92449				1068.9	2060	1146.7	0
5.39395	-25.0938		5.38478	-1.92333				1069	1761	1207.7	0
5.40062	-25.1274		5.39145	-1.92243				1069.1	1401	1207.8	250
5.40728	-25.1628		5.39812	-1.9225				1069.2	1048	1207.9	485
5.41395	-25.1872		5.40478	-1.92299				1069.3	1016	1208	1147
5.42062	-25.2127		5.41145	-1.92326				1069.4	1140	1208.1	2237
5.42728	-25.2386		5.41812	-1.92396				1069.5	1292	1208.2	3528
5.43395	-25.2361		5.42478	-1.92592				1069.6	1180	1208.3	4699
5.44062	-25.2026		5.43145	-1.92893				1069.7	1039	1208.4	5531
5.44728	-25.1574		5.43812	-1.93241				1069.8	973	1208.5	5554
5.45395	-25.1217		5.44478	-1.93449				1069.9	915	1208.6	4765
5.46062	-25.0926		5.45145	-1.9336				1070	664	1208.7	3656
5.46728	-25.0605		5.45812	-1.92909				1070.1	365	1208.8	2798
5.47395	-25.0375		5.46478	-1.92371				1070.2	187	1208.9	2062
5.48062	-25.0356		5.47145	-1.91964				1070.3	236	1209	1228
5.48728	-25.0495		5.47812	-1.91705				1070.4	426	1209.1	481
5.49395	-25.0698		5.48478	-1.9148				1070.5	582	1209.2	0
5.50062	-25.0956		5.49145	-1.91379				1070.6	649	1209.3	228
5.50728	-25.1262		5.49812	-1.91451				1070.7	898	1209.4	611
5.51395	-25.1594		5.50478	-1.91543				1070.8	1238	1209.5	1075
5.52062	-25.1814		5.51145	-1.91496				1070.9	1312	1209.6	1278
5.52728	-25.1945		5.51812	-1.91198				1071	882	1209.7	1031
5.53395	-25.2004		5.52478	-1.90761				1071.1	336	1209.8	566
5.54062	-25.196		5.53145	-1.90303				1071.2	0	1209.9	193
5.54728	-25.2006		5.53812	-1.89977				1071.5	0	1210	0
5.55395	-25.2177		5.54478	-1.89865				1071.6	358	1211.4	0
5.56062	-25.2519		5.55145	-1.89877				1071.7	1020	1211.5	284
5.56728	-25.2727		5.55812	-1.90042				1071.8	1678	1211.6	420
5.57395	-25.2715		5.56478	-1.9035				1071.9	1837	1211.7	455
5.58062	-25.267		5.57145	-1.908				1072	1416	1211.8	309
5.58728	-25.2748		5.57812	-1.91258				1072.1	957	1211.9	0
5.59395	-25.2972		5.58478	-1.91599				1072.2	813	1212.5	0
5.60062	-25.3195		5.59145	-1.91803				1072.3	813	1212.6	207
5.60728	-25.3419		5.59812	-1.91955				1072.4	634	1212.7	299
5.61395	-25.3692		5.60478	-1.92044				1072.5	339	1212.8	269
5.62062	-25.3879		5.61145	-1.9194				1072.6	0	1212.9	0
5.62728	-25.3946		5.61812	-1.91566				1072.8	0	1214.2	0
5.63395	-25.3798		5.62478	-1.91086				1072.9	172	1214.3	153
5.64062	-25.3609		5.63145	-1.90706				1073	0	1214.4	273
5.64728	-25.3506		5.63812	-1.90413				1073.6	0	1214.5	302
5.65395	-25.3522		5.64478	-1.90265				1073.7	408	1214.6	197
5.66062	-25.3618		5.65145	-1.90267				1073.8	701	1214.7	0
5.66728	-25.3671		5.65812	-1.90451				1073.9	763	1215.2	0
5.67395	-25.3735		5.66478	-1.90629				1074	518	1215.3	210
5.68062	-25.3829		5.67145	-1.90732				1074.1	322	1215.4	222
5.68728	-25.393		5.67812	-1.90739				1074.2	357	1215.5	0
5.69395	-25.3975		5.68478	-1.9077				1074.3	560	1216.6	0
5.70062	-25.4021		5.69145	-1.9087				1074.4	601	1216.7	153
5.70728	-25.4016		5.69812	-1.91061				1074.5	468	1216.8	191
5.71395	-25.3825		5.70478	-1.91259				1074.6	52	1216.9	0
5.72062	-25.3363		5.71145	-1.91395				1074.7	0	1250.8	0
5.72728	-25.2922		5.71812	-1.917				1074.9	0	1250.9	177
5.73395	-25.2718		5.72478	-1.92101				1075	196	1251	179
5.74062	-25.2747		5.73145	-1.92521				1075.1	403	1251.1	0
5.74728	-25.2911		5.73812	-1.92837				1075.2	615	1327.8	0
5.75395	-25.3314		5.74478	-1.93133				1075.3	716	1327.9	304
5.76062	-25.395		5.75145	-1.93426				1075.4	690	1328	481
5.76728	-25.4629		5.75812	-1.93428				1075.5	500	1328.1	525
5.77395	-25.5245		5.76478	-1.93213				1075.6	259	1328.2	452
5.78062	-25.5706		5.77145	-1.92997				1075.7	0	1328.3	513
5.78728	-25.6048		5.77812	-1.92971				1076.8	0	1328.4	780
5.79395	-25.6212		5.78478	-1.93001				1076.9	274	1328.5	1054
5.80062	-25.6221		5.79145	-1.93015				1077	425	1328.6	1351
5.80728	-25.6		5.79812	-1.93038				1077.1	422	1328.7	1984
5.81395	-25.5611		5.80478	-1.93117				1077.2	268	1328.8	2940
5.82062	-25.5288		5.81145	-1.93269				1077.3	156	1328.9	3534
5.82728	-25.5167		5.81812	-1.93378				1077.4	307	1329	3284
5.83395	-25.5192		5.82478	-1.93441				1077.5	567	1329.1	2549
5.84062	-25.5352		5.83145	-1.93509				1077.6	650	1329.2	1970
5.84728	-25.5621		5.83812	-1.93722				1077.7	435	1329.3	1564
5.85395	-25.5859		5.84478	-1.93993				1077.8	159	1329.4	1217
5.86062	-25.5834		5.85145	-1.94147				1077.9	0	1329.5	1168
5.86728	-25.5558		5.85812	-1.9413				1078.7	0	1329.6	1379
5.87395	-25.5326		5.86478	-1.94096				1078.8	220	1329.7	1430
5.88062	-25.5239		5.87145	-1.93988				1078.9	374	1329.8	974
5.88728	-25.5301		5.87812	-1.9369				1079	401	1329.9	395
5.89395	-25.5481		5.88478	-1.93253				1079.1	257	1330	0
5.90062	-25.5852		5.89145	-1.92732				1079.2	0	1330.3	0
5.90728	-25.6251		5.89812	-1.92303				1080.3	0	1330.4	173
5.91395	-25.6512		5.90478	-1.91935				1080.4	167	1330.5	167
5.92062	-25.6559		5.91145	-1.91751				1080.5	475	1330.6	298
5.92728	-25.6527		5.91812	-1.91845				1080.6	767	1330.7	506
5.93395	-25.6521		5.92478	-1.92107				1080.7	789	1330.8	622
5.94062	-25.652		5.93145	-1.92318				1080.8	487	1330.9	565
5.94728	-25.6687		5.93812	-1.9238				1080.9	160	1331	472
5.95395	-25.6949		5.94478	-1.92397				1081	0	1331.1	394
5.96062	-25.7185		5.95145	-1.92419				1082.7	0	1331.2	111
5.96728	-25.736		5.95812	-1.92404				1082.8	240	1331.3	54
5.97395	-25.756		5.96478	-1.92338				1082.9	496	1331.4	261
5.98062	-25.8031		5.97145	-1.92417				1083	622	1331.5	362
5.98728	-25.8543		5.97812	-1.92669				1083.1	463	1331.6	327
5.99395	-25.8897		5.98478	-1.92966				1083.2	199	1331.7	186
6.00062	-25.9117		5.99145	-1.93273				1083.3	0	1331.8	0
6.00728	-25.9181		5.99812	-1.93433				1086.5	0	1346.2	0
6.01395	-25.91		6.00478	-1.9346				1086.6	150	1346.3	299
6.02062	-25.8759		6.01145	-1.93509				1086.7	218	1346.4	387
6.02728	-25.8363		6.01812	-1.93746				1086.8	206	1346.5	315
6.03395	-25.8069		6.02478	-1.9419				1086.9	0	1346.6	166
6.04062	-25.7916		6.03145	-1.94632				1089	0	1346.7	0
6.04728	-25.8033		6.03812	-1.95101				1089.1	231	1376	0
6.05395	-25.8286		6.04478	-1.95504				1089.2	276	1376.1	171
6.06062	-25.8498		6.05145	-1.95635				1089.3	197	1376.2	168
6.06728	-25.8522		6.05812	-1.95244				1089.4	0	1376.3	0
6.07395	-25.8487		6.06478	-1.94558				1115.1	0	1384.8	0
6.08062	-25.8459		6.07145	-1.93995				1115.2	215	1384.9	304
6.08728	-25.839		6.07812	-1.93786				1115.3	498	1385	268
6.09395	-25.8404		6.08478	-1.9394				1115.4	701	1385.1	234
6.10062	-25.8603		6.09145	-1.94295				1115.5	625	1385.2	192
6.10728	-25.891		6.09812	-1.94798				1115.6	339	1385.3	0
6.11395	-25.9237		6.10478	-1.95281				1115.7	0	1385.6	0
6.12062	-25.9501		6.11145	-1.95543				1141.5	0	1385.7	163
6.12728	-25.9705		6.11812	-1.95551				1141.6	327	1385.8	191
6.13395	-25.9716		6.12478	-1.95377				1141.7	504	1385.9	195
6.14062	-25.9591		6.13145	-1.95095				1141.8	499	1386	189
6.14728	-25.9494		6.13812	-1.94844				1141.9	324	1386.1	202
6.15395	-25.9412		6.14478	-1.9469				1142	182	1386.2	246
6.16062	-25.9326		6.15145	-1.94629				1142.1	151	1386.3	287
6.16728	-25.9238		6.15812	-1.94544				1142.2	154	1386.4	286
6.17395	-25.9351		6.16478	-1.94365				1142.3	0	1386.5	234
6.18062	-25.9535		6.17145	-1.94296				1144.8	0	1386.6	158
6.18728	-25.968		6.17812	-1.94299				1144.9	215	1386.7	0
6.19395	-25.9746		6.18478	-1.94282				1145	368	1394.7	0
6.20062	-25.9966		6.19145	-1.94247				1145.1	397	1394.8	153
6.20728	-26.0213		6.19812	-1.94182				1145.2	254	1394.9	162
6.21395	-26.0191		6.20478	-1.94123				1145.3	0	1395	0
6.22062	-25.9941		6.21145	-1.93968				1163.4	0	1396.5	0
6.22728	-25.9613		6.21812	-1.93815				1163.5	160	1396.6	162
6.23395	-25.9462		6.22478	-1.93693				1163.6	0	1396.7	188
6.24062	-25.9362		6.23145	-1.93556				1163.9	0	1396.8	0
6.24728	-25.9372		6.23812	-1.9334				1164	405	1475.2	0
6.25395	-25.9589		6.24478	-1.93152				1164.1	1198	1475.3	214
6.26062	-26.0029		6.25145	-1.93036				1164.2	2831	1475.4	241
6.26728	-26.0648		6.25812	-1.92901				1164.3	5137	1475.5	168
6.27395	-26.1185		6.26478	-1.92683				1164.4	7510	1475.6	0
6.28062	-26.1495		6.27145	-1.92472				1164.5	9129	1475.9	0
6.28728	-26.1525		6.27812	-1.92441				1164.6	9738	1476	221
6.29395	-26.1366		6.28478	-1.92536				1164.7	9602	1476.1	374
6.30062	-26.1119		6.29145	-1.92595				1164.8	9308	1476.2	633
6.30728	-26.0864		6.29812	-1.92624				1164.9	9251	1476.3	990
6.31395	-26.0792		6.30478	-1.92624				1165	9932	1476.4	1571
6.32062	-26.0962		6.31145	-1.92584				1165.1	10380	1476.5	2100
6.32728	-26.1345		6.31812	-1.92464				1165.2	9427	1476.6	2206
6.33395	-26.1705		6.32478	-1.92336				1165.3	6809	1476.7	1704
6.34062	-26.1906		6.33145	-1.92327				1165.4	4491	1476.8	1043
6.34728	-26.1891		6.33812	-1.92345				1165.5	3446	1476.9	590
6.35395	-26.1643		6.34478	-1.92291				1165.6	3126	1477	497
6.36062	-26.1295		6.35145	-1.9202				1165.7	2119	1477.1	575
6.36728	-26.092		6.35812	-1.91728				1165.8	907	1477.2	758
6.37395	-26.0658		6.36478	-1.91495				1165.9	158	1477.3	838
6.38062	-26.0445		6.37145	-1.91279				1166	0	1477.4	631
6.38728	-26.0328		6.37812	-1.91139				1166.1	0	1477.5	289
6.39395	-26.0216		6.38478	-1.91146				1166.2	6	1477.6	0
6.40062	-26.002		6.39145	-1.91418				1166.3	144	1501.9	0
6.40728	-25.979		6.39812	-1.91616				1166.4	198	1502	200
6.41395	-25.947		6.40478	-1.91566				1166.5	189	1502.1	182
6.42062	-25.9272		6.41145	-1.91481				1166.6	0	1502.2	0
6.42728	-25.9141		6.41812	-1.91453				1166.8	0	1585.2	0
6.43395	-25.9119		6.42478	-1.91475				1166.9	260	1585.3	156
6.44062	-25.9104		6.43145	-1.91353				1167	448	1585.4	0
6.44728	-25.9103		6.43812	-1.91288				1167.1	747	1612.1	0
6.45395	-25.9306		6.44478	-1.91368				1167.2	1015	1612.2	161
6.46062	-25.9424		6.45145	-1.91446				1167.3	1040	1612.3	0
6.46728	-25.9279		6.45812	-1.91417				1167.4	712	1660.1	0
6.47395	-25.886		6.46478	-1.91346				1167.5	393	1660.2	158
6.48062	-25.8476		6.47145	-1.91336				1167.6	334	1660.3	181
6.48728	-25.8108		6.47812	-1.91248				1167.7	476	1660.4	375
6.49395	-25.7557		6.48478	-1.91042				1167.8	576	1660.5	658
6.50062	-25.6997		6.49145	-1.90713				1167.9	611	1660.6	801
6.50728	-25.6527		6.49812	-1.90435				1168	573	1660.7	634
6.51395	-25.6282		6.50478	-1.9026				1168.1	425	1660.8	463
6.52062	-25.6157		6.51145	-1.90267				1168.2	302	1660.9	501
6.52728	-25.6159		6.51812	-1.90346				1168.3	225	1661	647
6.53395	-25.6197		6.52478	-1.90375				1168.4	539	1661.1	622
6.54062	-25.6239		6.53145	-1.9047				1168.5	818	1661.2	550
6.54728	-25.6348		6.53812	-1.9053				1168.6	776	1661.3	627
6.55395	-25.6446		6.54478	-1.90513				1168.7	504	1661.4	736
6.56062	-25.6431		6.55145	-1.90368				1168.8	0	1661.5	652
6.56728	-25.6152		6.55812	-1.90363				1170.4	0	1661.6	357
6.57395	-25.5936		6.56478	-1.90628				1170.5	190	1661.7	0
6.58062	-25.5793		6.57145	-1.90881				1170.6	219	1663.3	0
6.58728	-25.5889		6.57812	-1.90902				1170.7	164	1663.4	213
6.59395	-25.5993		6.58478	-1.90739				1170.8	155	1663.5	234
6.60062	-25.6081		6.59145	-1.90457				1170.9	251	1663.6	206
6.60728	-25.637		6.59812	-1.89944				1171	358	1663.7	173
6.61395	-25.6756		6.60478	-1.89191				1171.1	323	1663.8	0
6.62062	-25.7186		6.61145	-1.885				1171.2	178	1664.5	0
6.62728	-25.7371		6.61812	-1.88111				1171.3	0	1664.6	171
6.63395	-25.743		6.62478	-1.87937				1171.8	0	1664.7	169
6.64062	-25.7425		6.63145	-1.87881				1171.9	446	1664.8	0
6.64728	-25.7126		6.63812	-1.87979				1172	848	1670.2	0
6.65395	-25.6542		6.64478	-1.88085				1172.1	990	1670.3	168
6.66062	-25.5818		6.65145	-1.88021				1172.2	670	1670.4	188
6.66728	-25.5068		6.65812	-1.87795				1172.3	246	1670.5	0
6.67395	-25.4322		6.66478	-1.87548				1172.4	0	1704.6	0
6.68062	-25.3642		6.67145	-1.87278				1175.8	0	1704.7	251
6.68728	-25.3277		6.67812	-1.86885				1175.9	256	1704.8	300
6.69395	-25.31		6.68478	-1.86526				1176	408	1704.9	211
6.70062	-25.2912		6.69145	-1.86256				1176.1	414	1705	0
6.70728	-25.2683		6.69812	-1.8611				1176.2	253	1897.7	0
6.71395	-25.2394		6.70478	-1.85965				1176.3	0	1897.8	185
6.72062	-25.2018		6.71145	-1.85984				1184	0	1897.9	252
6.72728	-25.1547		6.71812	-1.86057				1184.1	261	1898	298
6.73395	-25.1152		6.72478	-1.86035				1184.2	359	1898.1	280
6.74062	-25.0965		6.73145	-1.85803				1184.3	309	1898.2	250
6.74728	-25.0934		6.73812	-1.85435				1184.4	163	1898.3	234
6.75395	-25.11		6.74478	-1.84972				1184.5	0	1898.4	241
6.76062	-25.1264		6.75145	-1.84341				1196.2	0	1898.5	218
6.76728	-25.1243		6.75812	-1.83752				1196.3	261	1898.6	247
6.77395	-25.1074		6.76478	-1.83374				1196.4	510	1898.7	354
6.78062	-25.0876		6.77145	-1.83261				1196.5	608	1898.8	483
6.78728	-25.0725		6.77812	-1.83211				1196.6	420	1898.9	548
6.79395	-25.0448		6.78478	-1.83245				1196.7	160	1899	510
6.80062	-25.0218		6.79145	-1.8336				1196.8	0	1899.1	393
6.80728	-25.0163		6.79812	-1.8356				1203.2	0	1899.2	222
6.81395	-25.0178		6.80478	-1.83629				1203.3	157	1899.3	0
6.82062	-25.002		6.81145	-1.83479				1203.4	192	1900.2	0
6.82728	-24.9605		6.81812	-1.83184				1203.5	0	1900.3	295
6.83395	-24.9129		6.82478	-1.82802				1211.3	0	1900.4	370
6.84062	-24.8718		6.83145	-1.8243				1211.4	171	1900.5	276
6.84728	-24.8441		6.83812	-1.81904				1211.5	150	1900.6	0
6.85395	-24.8203		6.84478	-1.81331				1211.6	0	1901.2	0
6.86062	-24.7904		6.85145	-1.80807				1239.1	0	1901.3	197
6.86728	-24.7657		6.85812	-1.80421				1239.2	311	1901.4	317
6.87395	-24.7522		6.86478	-1.80133				1239.3	468	1901.5	322
6.88062	-24.7418		6.87145	-1.79808				1239.4	450	1901.6	196
6.88728	-24.7216		6.87812	-1.79464				1239.5	265	1901.7	0
6.89395	-24.6873		6.88478	-1.79156				1239.6	0	1911.7	0
6.90062	-24.6621		6.89145	-1.78979				1242.6	0	1911.8	184
6.90728	-24.641		6.89812	-1.78846				1242.7	196	1911.9	159
6.91395	-24.6163		6.90478	-1.78671				1242.8	263	1912	0
6.92062	-24.5853		6.91145	-1.7845				1242.9	218	2140.5	0
6.92728	-24.5441		6.91812	-1.78294				1243	0	2140.6	150
6.93395	-24.4969		6.92478	-1.78207				1261.6	0	2140.7	0
6.94062	-24.4479		6.93145	-1.7813				1261.7	283	2187.2	0
6.94728	-24.3987		6.93812	-1.78052				1261.8	333	2187.3	174
6.95395	-24.3465		6.94478	-1.78008				1261.9	227	2187.4	302
6.96062	-24.2761		6.95145	-1.77994				1262	0	2187.5	329
6.96728	-24.2047		6.95812	-1.7805				1275.2	0	2187.6	213
6.97395	-24.1635		6.96478	-1.78198				1275.3	167	2187.7	0
6.98062	-24.1415		6.97145	-1.78383				1275.4	0	2213.4	0
6.98728	-24.1322		6.97812	-1.78514				1280.1	0	2213.5	232
6.99395	-24.1269		6.98478	-1.78415				1280.2	316	2213.6	373
7.00062	-24.1458		6.99145	-1.78005				1280.3	526	2213.7	420
7.00728	-24.1688		6.99812	-1.77374				1280.4	809	2213.8	405
7.01395	-24.1624		7.00478	-1.76689				1280.5	1332	2213.9	541
7.02062	-24.1345		7.01145	-1.76074				1280.6	2293	2214	1090
7.02728	-24.1082		7.01812	-1.75478				1280.7	3499	2214.1	1866
7.03395	-24.093		7.02478	-1.7505				1280.8	4661	2214.2	2381
7.04062	-24.0616		7.03145	-1.74913				1280.9	5338	2214.3	2381
7.04728	-24.0115		7.03812	-1.75016				1281	5461	2214.4	2061
7.05395	-23.9603		7.04478	-1.75116				1281.1	5456	2214.5	1804
7.06062	-23.9212		7.05145	-1.75133				1281.2	6250	2214.6	1712
7.06728	-23.8863		7.05812	-1.75194				1281.3	7761	2214.7	1739
7.07395	-23.8426		7.06478	-1.75215				1281.4	8725	2214.8	1737
7.08062	-23.7975		7.07145	-1.75135				1281.5	8183	2214.9	1703
7.08728	-23.7577		7.07812	-1.74943				1281.6	6264	2215	1690
7.09395	-23.7159		7.08478	-1.74684				1281.7	4525	2215.1	1749
7.10062	-23.6636		7.09145	-1.74356				1281.8	3419	2215.2	1668
7.10728	-23.5886		7.09812	-1.73842				1281.9	2977	2215.3	1324
7.11395	-23.5165		7.10478	-1.73275				1282	2869	2215.4	884
7.12062	-23.4665		7.11145	-1.72657				1282.1	2749	2215.5	559
7.12728	-23.4469		7.11812	-1.71892				1282.2	2236	2215.6	368
7.13395	-23.4478		7.12478	-1.71039				1282.3	1374	2215.7	189
7.14062	-23.4479		7.13145	-1.70296				1282.4	735	2215.8	0
7.14728	-23.4552		7.13812	-1.69924				1282.5	727	2216	0
7.15395	-23.4631		7.14478	-1.69799				1282.6	1044	2216.1	154
7.16062	-23.4642		7.15145	-1.69775				1282.7	1226	2216.2	151
7.16728	-23.4591		7.15812	-1.69775				1282.8	1007	2216.3	0
7.17395	-23.4466		7.16478	-1.69643				1282.9	549	2217.6	0
7.18062	-23.4282		7.17145	-1.69263				1283	230	2217.7	243
7.18728	-23.4009		7.17812	-1.68612				1283.1	0	2217.8	447
7.19395	-23.3653		7.18478	-1.67777				1283.2	154	2217.9	685
7.20062	-23.3213		7.19145	-1.66859				1283.3	0	2218	768
7.20728	-23.2613		7.19812	-1.65822				1283.4	0	2218.1	652
7.21395	-23.2093		7.20478	-1.64892				1283.5	168	2218.2	443
7.22062	-23.1758		7.21145	-1.64154				1283.6	190	2218.3	322
7.22728	-23.1401		7.21812	-1.63534				1283.7	213	2218.4	322
7.23395	-23.0809		7.22478	-1.62972				1283.8	324	2218.5	353
7.24062	-23.0101		7.23145	-1.62376				1283.9	461	2218.6	303
7.24728	-22.9459		7.23812	-1.61844				1284	521	2218.7	170
7.25395	-22.8798		7.24478	-1.6133				1284.1	538	2218.8	0
7.26062	-22.8129		7.25145	-1.60709				1284.2	562	2219.9	0
7.26728	-22.7684		7.25812	-1.59952				1284.3	532	2220	237
7.27395	-22.7572		7.26478	-1.59144				1284.4	366	2220.1	272
7.28062	-22.766		7.27145	-1.58436				1284.5	193	2220.2	288
7.28728	-22.7735		7.27812	-1.57938				1284.6	0	2220.3	380
7.29395	-22.7633		7.28478	-1.57478				1286.5	0	2220.4	483
7.30062	-22.7331		7.29145	-1.57008				1286.6	159	2220.5	476
7.30728	-22.69		7.29812	-1.56418				1286.7	0	2220.6	374
7.31395	-22.6534		7.30478	-1.5574				1287.9	0	2220.7	319
7.32062	-22.6159		7.31145	-1.55152				1288	239	2220.8	352
7.32728	-22.5708		7.31812	-1.54735				1288.1	369	2220.9	468
7.33395	-22.5285		7.32478	-1.54529				1288.2	387	2221	553
7.34062	-22.5086		7.33145	-1.54367				1288.3	395	2221.1	527
7.34728	-22.5129		7.33812	-1.54285				1288.4	562	2221.2	332
7.35395	-22.5204		7.34478	-1.54322				1288.5	761	2221.3	0
7.36062	-22.513		7.35145	-1.54325				1288.6	729	2224.2	0
7.36728	-22.4934		7.35812	-1.54063				1288.7	424	2224.3	245
7.37395	-22.4595		7.36478	-1.53548				1288.8	0	2224.4	324
7.38062	-22.4093		7.37145	-1.52981				1289.8	0	2224.5	264
7.38728	-22.3375		7.37812	-1.52525				1289.9	154	2224.6	0
7.39395	-22.2489		7.38478	-1.52122				1290	157	2229.3	0
7.40062	-22.1634		7.39145	-1.51758				1290.1	0	2229.4	167
7.40728	-22.0937		7.39812	-1.51517				1290.6	0	2229.5	215
7.41395	-22.0481		7.40478	-1.51446				1290.7	343	2229.6	174
7.42062	-22.0182		7.41145	-1.51634				1290.8	512	2229.7	0
7.42728	-21.9975		7.41812	-1.51966				1290.9	498	2248.3	0
7.43395	-21.9818		7.42478	-1.52286				1291	295	2248.4	229
7.44062	-21.9649		7.43145	-1.52531				1291.1	0	2248.5	240
7.44728	-21.9475		7.43812	-1.52636				1295.9	0	2248.6	151
7.45395	-21.9248		7.44478	-1.52645				1296	189	2248.7	0
7.46062	-21.9007		7.45145	-1.52553				1296.1	295	2250	0
7.46728	-21.8662		7.45812	-1.52422				1296.2	299	2250.1	255
7.47395	-21.822		7.46478	-1.52316				1296.3	197	2250.2	381
7.48062	-21.7816		7.47145	-1.52205				1296.4	0	2250.3	358
7.48728	-21.7496		7.47812	-1.52124				1296.5	294	2250.4	203
7.49395	-21.7257		7.48478	-1.52164				1296.6	544	2250.5	0
7.50062	-21.6814		7.49145	-1.52254				1296.7	624	2261.9	0
7.50728	-21.6186		7.49812	-1.52342				1296.8	417	2262	196
7.51395	-21.5434		7.50478	-1.52317				1296.9	151	2262.1	161
7.52062	-21.4683		7.51145	-1.52303				1297	0	2262.2	0
7.52728	-21.3932		7.51812	-1.52329				1297.7	0	2301	0
7.53395	-21.325		7.52478	-1.52361				1297.8	162	2301.1	262
7.54062	-21.2738		7.53145	-1.52373				1297.9	166	2301.2	316
7.54728	-21.2349		7.53812	-1.52288				1298	0	2301.3	224
7.55395	-21.1985		7.54478	-1.52188				1305.5	0	2301.4	0
7.56062	-21.1601		7.55145	-1.51976				1305.6	216	2420.2	0
7.56728	-21.1183		7.55812	-1.51749				1305.7	374	2420.3	198
7.57395	-21.0679		7.56478	-1.51436				1305.8	406	2420.4	378
7.58062	-21.0067		7.57145	-1.51062				1305.9	262	2420.5	442
7.58728	-20.9381		7.57812	-1.50687				1306	0	2420.6	301
7.59395	-20.872		7.58478	-1.50301				1314.3	0	2420.7	0
7.60062	-20.8069		7.59145	-1.49932				1314.4	230	2435.9	0
7.60728	-20.7492		7.59812	-1.49443				1314.5	648	2436	160
7.61395	-20.7123		7.60478	-1.48956				1314.6	1033	2436.1	327
7.62062	-20.6898		7.61145	-1.48537				1314.7	1040	2436.2	404
7.62728	-20.6695		7.61812	-1.48244				1314.8	630	2436.3	294
7.63395	-20.6377		7.62478	-1.48126				1314.9	198
7.64062	-20.5983		7.63145	-1.48164				1315	0
7.64728	-20.5517		7.63812	-1.483				1328.3	0
7.65395	-20.4717		7.64478	-1.48269				1328.4	187
7.66062	-20.3827		7.65145	-1.48006				1328.5	211
7.66728	-20.3169		7.65812	-1.47615				1328.6	0
7.67395	-20.2893		7.66478	-1.47235				1348.1	0
7.68062	-20.2773		7.67145	-1.46808				1348.2	205
7.68728	-20.2422		7.67812	-1.46341				1348.3	441
7.69395	-20.196		7.68478	-1.45913				1348.4	577
7.70062	-20.138		7.69145	-1.45688				1348.5	467
7.70728	-20.0767		7.69812	-1.45477				1348.6	274
7.71395	-20.0192		7.70478	-1.45102				1348.7	318
7.72062	-19.9763		7.71145	-1.44519				1348.8	553
7.72728	-19.9664		7.71812	-1.43927				1348.9	662
7.73395	-19.9812		7.72478	-1.43496				1349	459
7.74062	-20.0092		7.73145	-1.43035				1349.1	176
7.74728	-20.0236		7.73812	-1.42495				1349.2	0
7.75395	-20.0146		7.74478	-1.41853				1349.7	0
7.76062	-19.9682		7.75145	-1.41279				1349.8	195
7.76728	-19.8947		7.75812	-1.40629				1349.9	398
7.77395	-19.8		7.76478	-1.39876				1350	496
7.78062	-19.6992		7.77145	-1.39197				1350.1	366
7.78728	-19.6065		7.77812	-1.38687				1350.2	156
7.79395	-19.5108		7.78478	-1.3838				1350.3	0
7.80062	-19.4239		7.79145	-1.38022				1351.3	0
7.80728	-19.3476		7.79812	-1.37553				1351.4	274
7.81395	-19.2988		7.80478	-1.3696				1351.5	407
7.82062	-19.2655		7.81145	-1.3618				1351.6	381
7.82728	-19.2339		7.81812	-1.35275				1351.7	216
7.83395	-19.217		7.82478	-1.34251				1351.8	0
7.84062	-19.2089		7.83145	-1.33336				1369.4	0
7.84728	-19.2073		7.83812	-1.32617				1369.5	278
7.85395	-19.1982		7.84478	-1.32013				1369.6	326
7.86062	-19.1947		7.85145	-1.31371				1369.7	224
7.86728	-19.1867		7.85812	-1.3073				1369.8	0
7.87395	-19.1402		7.86478	-1.30103				1390.2	0
7.88062	-19.065		7.87145	-1.29618				1390.3	164
7.88728	-18.9723		7.87812	-1.29287				1390.4	184
7.89395	-18.877		7.88478	-1.28994				1390.5	0
7.90062	-18.7609		7.89145	-1.28712				1392.9	0
7.90728	-18.6541		7.89812	-1.28352				1393	154
7.91395	-18.5896		7.90478	-1.28002				1393.1	227
7.92062	-18.5586		7.91145	-1.27554				1393.2	213
7.92728	-18.533		7.91812	-1.27011				1393.3	0
7.93395	-18.5026		7.92478	-1.26514				1417.5	0
7.94062	-18.4826		7.93145	-1.26051				1417.6	167
7.94728	-18.456		7.93812	-1.25647				1417.7	315
7.95395	-18.421		7.94478	-1.2527				1417.8	366
7.96062	-18.3788		7.95145	-1.25042				1417.9	248
7.96728	-18.3415		7.95812	-1.24958				1418	0
7.97395	-18.3025		7.96478	-1.24964				1421.9	0
7.98062	-18.2601		7.97145	-1.25066				1422	202
7.98728	-18.2173		7.97812	-1.25254				1422.1	395
7.99395	-18.1715		7.98478	-1.25571				1422.2	472
8.00062	-18.1123		7.99145	-1.25775				1422.3	334
8.00728	-18.0515		7.99812	-1.25805				1422.4	165
8.01395	-18.0023		8.00478	-1.25658				1422.5	0
8.02062	-17.9568		8.01145	-1.2545				1422.6	267
8.02728	-17.9094		8.01812	-1.2511				1422.7	397
8.03395	-17.8576		8.02478	-1.24781				1422.8	631
8.04062	-17.8217		8.03145	-1.24748				1422.9	1316
8.04728	-17.7998		8.03812	-1.25014				1423	2563
8.05395	-17.7744		8.04478	-1.25306				1423.1	4040
8.06062	-17.733		8.05145	-1.25513				1423.2	5413
8.06728	-17.6757		8.05812	-1.25702				1423.3	6390
8.07395	-17.6215		8.06478	-1.25877				1423.4	6827
8.08062	-17.5885		8.07145	-1.25995				1423.5	6783
8.08728	-17.5688		8.07812	-1.25975				1423.6	6649
8.09395	-17.5525		8.08478	-1.2588				1423.7	6618
8.10062	-17.5355		8.09145	-1.25645				1423.8	6494
8.10728	-17.5205		8.09812	-1.25401				1423.9	5674
8.11395	-17.4896		8.10478	-1.25216				1424	4209
8.12062	-17.4347		8.11145	-1.24995				1424.1	2595
8.12728	-17.3603		8.11812	-1.2476				1424.2	1590
8.13395	-17.2819		8.12478	-1.24576				1424.3	1220
8.14062	-17.203		8.13145	-1.24552				1424.4	1083
8.14728	-17.139		8.13812	-1.24682				1424.5	691
8.15395	-17.103		8.14478	-1.24787				1424.6	296
8.16062	-17.08		8.15145	-1.24785				1424.7	0
8.16728	-17.0426		8.15812	-1.24687				1425.5	0
8.17395	-16.9799		8.16478	-1.24479				1425.6	251
8.18062	-16.9265		8.17145	-1.24232				1425.7	331
8.18728	-16.8908		8.17812	-1.23958				1425.8	351
8.19395	-16.8556		8.18478	-1.23657				1425.9	437
8.20062	-16.7988		8.19145	-1.23392				1426	534
8.20728	-16.7376		8.19812	-1.23146				1426.1	524
8.21395	-16.6993		8.20478	-1.23117				1426.2	334
8.22062	-16.6638		8.21145	-1.23317				1426.3	0
8.22728	-16.6023		8.21812	-1.23574				1426.6	0
8.23395	-16.5154		8.22478	-1.23806				1426.7	351
8.24062	-16.4256		8.23145	-1.24031				1426.8	546
8.24728	-16.3533		8.23812	-1.24375				1426.9	561
8.25395	-16.2948		8.24478	-1.24688				1427	476
8.26062	-16.2615		8.25145	-1.24696				1427.1	464
8.26728	-16.2581		8.25812	-1.24431				1427.2	569
8.27395	-16.2721		8.26478	-1.23974				1427.3	647
8.28062	-16.2932		8.27145	-1.23295				1427.4	627
8.28728	-16.3181		8.27812	-1.22428				1427.5	611
8.29395	-16.3323		8.28478	-1.21579				1427.6	595
8.30062	-16.3192		8.29145	-1.21117				1427.7	493
8.30728	-16.2725		8.29812	-1.20942				1427.8	289
8.31395	-16.2313		8.30478	-1.20815				1427.9	0
8.32062	-16.1938		8.31145	-1.2067				1428.1	0
8.32728	-16.1353		8.31812	-1.20553				1428.2	166
8.33395	-16.0525		8.32478	-1.20641				1428.3	0
8.34062	-15.9633		8.33145	-1.20778				1428.5	0
8.34728	-15.8905		8.33812	-1.21038				1428.6	244
8.35395	-15.8108		8.34478	-1.21344				1428.7	360
8.36062	-15.7381		8.35145	-1.21672				1428.8	336
8.36728	-15.6907		8.35812	-1.21839				1428.9	191
8.37395	-15.6728		8.36478	-1.21677				1429	0
8.38062	-15.6611		8.37145	-1.21247				1430.9	0
8.38728	-15.6372		8.37812	-1.20643				1431	177
8.39395	-15.6066		8.38478	-1.20152				1431.1	238
8.40062	-15.5721		8.39145	-1.199				1431.2	340
8.40728	-15.5385		8.39812	-1.19793				1431.3	430
8.41395	-15.4982		8.40478	-1.19603				1431.4	409
8.42062	-15.4471		8.41145	-1.19369				1431.5	248
8.42728	-15.385		8.41812	-1.19209				1431.6	0
8.43395	-15.3215		8.42478	-1.19078				1432.3	0
8.44062	-15.2623		8.43145	-1.18738				1432.4	184
8.44728	-15.1981		8.43812	-1.18258				1432.5	199
8.45395	-15.1393		8.44478	-1.17803				1432.6	0
8.46062	-15.1023		8.45145	-1.17422				1434.6	0
8.46728	-15.0883		8.45812	-1.1698				1434.7	222
8.47395	-15.0781		8.46478	-1.16522				1434.8	379
8.48062	-15.0576		8.47145	-1.16237				1434.9	407
8.48728	-15.0235		8.47812	-1.1615				1435	260
8.49395	-14.9711		8.48478	-1.16161				1435.1	0
8.50062	-14.9106		8.49145	-1.16131				1440.8	0
8.50728	-14.8529		8.49812	-1.1604				1440.9	162
8.51395	-14.8031		8.50478	-1.15837				1441	196
8.52062	-14.7534		8.51145	-1.15543				1441.1	0
8.52728	-14.7098		8.51812	-1.15247				1483.7	0
8.53395	-14.6751		8.52478	-1.14997				1483.8	168
8.54062	-14.6236		8.53145	-1.14747				1483.9	257
8.54728	-14.5477		8.53812	-1.14498				1484	248
8.55395	-14.4555		8.54478	-1.14216				1484.1	0
8.56062	-14.3866		8.55145	-1.1391				1512.5	0
8.56728	-14.3458		8.55812	-1.13543				1512.6	201
8.57395	-14.3219		8.56478	-1.1318				1512.7	329
8.58062	-14.3035		8.57145	-1.12883				1512.8	341
8.58728	-14.286		8.57812	-1.12531				1512.9	211
8.59395	-14.263		8.58478	-1.12303				1513	0
8.60062	-14.2143		8.59145	-1.12228				1527.6	0
8.60728	-14.1385		8.59812	-1.12308				1527.7	179
8.61395	-14.058		8.60478	-1.12419				1527.8	337
8.62062	-14.0022		8.61145	-1.12548				1527.9	391
8.62728	-13.9648		8.61812	-1.1275				1528	267
8.63395	-13.9414		8.62478	-1.12801				1528.1	0
8.64062	-13.9118		8.63145	-1.1266				1538	0
8.64728	-13.8747		8.63812	-1.1252				1538.1	161
8.65395	-13.8244		8.64478	-1.12411				1538.2	299
8.66062	-13.7574		8.65145	-1.12127				1538.3	345
8.66728	-13.6853		8.65812	-1.11654				1538.4	236
8.67395	-13.6172		8.66478	-1.1126				1538.5	0
8.68062	-13.5681		8.67145	-1.11144				1539.2	0
8.68728	-13.5153		8.67812	-1.11038				1539.3	285
8.69395	-13.4494		8.68478	-1.10869				1539.4	341
8.70062	-13.3848		8.69145	-1.10718				1539.5	240
8.70728	-13.3492		8.69812	-1.1078				1539.6	0
8.71395	-13.3419		8.70478	-1.10953				1569.9	0
8.72062	-13.3426		8.71145	-1.11023				1570	221
8.72728	-13.3605		8.71812	-1.1096				1570.1	493
8.73395	-13.3867		8.72478	-1.10765				1570.2	664
8.74062	-13.4021		8.73145	-1.10675				1570.3	549
8.74728	-13.3875		8.73812	-1.10562				1570.4	272
8.75395	-13.3505		8.74478	-1.10485				1570.5	0
8.76062	-13.3024		8.75145	-1.10378				1596.1	0
8.76728	-13.2431		8.75812	-1.10365				1596.2	371
8.77395	-13.1751		8.76478	-1.10475				1596.3	928
8.78062	-13.113		8.77145	-1.10519				1596.4	1367
8.78728	-13.0499		8.77812	-1.10503				1596.5	1268
8.79395	-12.9814		8.78478	-1.10442				1596.6	714
8.80062	-12.9189		8.79145	-1.10333				1596.7	199
8.80728	-12.8635		8.79812	-1.10127				1596.8	0
8.81395	-12.8202		8.80478	-1.09872				1597.2	0
8.82062	-12.7749		8.81145	-1.09734				1597.3	189
8.82728	-12.7395		8.81812	-1.09608				1597.4	158
8.83395	-12.7121		8.82478	-1.09316				1597.5	0
8.84062	-12.6807		8.83145	-1.08997				1600.1	0
8.84728	-12.6485		8.83812	-1.08697				1600.2	361
8.85395	-12.6109		8.84478	-1.08417				1600.3	609
8.86062	-12.5671		8.85145	-1.08055				1600.4	707
8.86728	-12.5045		8.85812	-1.07714				1600.5	688
8.87395	-12.4215		8.86478	-1.07482				1600.6	928
8.88062	-12.3283		8.87145	-1.07267				1600.7	1530
8.88728	-12.237		8.87812	-1.07151				1600.8	2304
8.89395	-12.1686		8.88478	-1.071				1600.9	2965
8.90062	-12.1307		8.89145	-1.07075				1601	3494
8.90728	-12.099		8.89812	-1.0699				1601.1	3726
8.91395	-12.0651		8.90478	-1.06838				1601.2	3783
8.92062	-12.0371		8.91145	-1.06715				1601.3	3894
8.92728	-12.0136		8.91812	-1.06542				1601.4	4111
8.93395	-11.9765		8.92478	-1.06388				1601.5	3877
8.94062	-11.9205		8.93145	-1.06314				1601.6	2969
8.94728	-11.8727		8.93812	-1.06329				1601.7	1823
8.95395	-11.8393		8.94478	-1.06308				1601.8	1121
8.96062	-11.811		8.95145	-1.06147				1601.9	870
8.96728	-11.7853		8.95812	-1.05863				1602	756
8.97395	-11.7721		8.96478	-1.05372				1602.1	556
8.98062	-11.7548		8.97145	-1.04724				1602.2	315
8.98728	-11.7256		8.97812	-1.03931				1602.3	0
8.99395	-11.6746		8.98478	-1.03176				1602.4	195
9.00062	-11.6108		8.99145	-1.02495				1602.5	504
9.00728	-11.5445		8.99812	-1.01879				1602.6	800
9.01395	-11.4813		9.00478	-1.01538				1602.7	801
9.02062	-11.4376		9.01145	-1.01237				1602.8	483
9.02728	-11.4089		9.01812	-1.01007				1602.9	152
9.03395	-11.4044		9.02478	-1.00737				1603	0
9.04062	-11.409		9.03145	-1.00595				1603.4	0
9.04728	-11.402		9.03812	-1.0068				1603.5	164
9.05395	-11.3694		9.04478	-1.00798				1603.6	324
9.06062	-11.3195		9.05145	-1.01019				1603.7	497
9.06728	-11.2736		9.05812	-1.01257				1603.8	578
9.07395	-11.2313		9.06478	-1.01439				1603.9	523
9.08062	-11.1944		9.07145	-1.01427				1604	335
9.08728	-11.1604		9.07812	-1.01207				1604.1	0
9.09395	-11.1286		9.08478	-1.01022				1605.3	0
9.10062	-11.0853		9.09145	-1.00858				1605.4	223
9.10728	-11.0286		9.09812	-1.00595				1605.5	346
9.11395	-10.9571		9.10478	-1.00237				1605.6	399
9.12062	-10.8698		9.11145	-0.998557				1605.7	368
9.12728	-10.7764		9.11812	-0.995047				1605.8	262
9.13395	-10.6856		9.12478	-0.989899				1605.9	0
9.14062	-10.6151		9.13145	-0.984572				1608.8	0
9.14728	-10.5509		9.13812	-0.980921				1608.9	158
9.15395	-10.4898		9.14478	-0.98002				1609	0
9.16062	-10.4458		9.15145	-0.981398				1612.6	0
9.16728	-10.4309		9.15812	-0.98332				1612.7	198
9.17395	-10.4467		9.16478	-0.984415				1612.8	198
9.18062	-10.4622		9.17145	-0.983648				1612.9	0
9.18728	-10.4687		9.17812	-0.982515				1616.2	0
9.19395	-10.4855		9.18478	-0.982717				1616.3	181
9.20062	-10.5025		9.19145	-0.983208				1616.4	345
9.20728	-10.4902		9.19812	-0.98297				1616.5	404
9.21395	-10.4281		9.20478	-0.982389				1616.6	278
9.22062	-10.3463		9.21145	-0.982076				1616.7	0
9.22728	-10.2741		9.21812	-0.980377				1624	0
9.23395	-10.214		9.22478	-0.977009				1624.1	156
9.24062	-10.1593		9.23145	-0.974201				1624.2	171
9.24728	-10.1208		9.23812	-0.973262				1624.3	0
9.25395	-10.0983		9.24478	-0.974186				1627.7	0
9.26062	-10.0742		9.25145	-0.975713				1627.8	202
9.26728	-10.0322		9.25812	-0.977836				1627.9	239
9.27395	-9.96867		9.26478	-0.978589				1628	249
9.28062	-9.90316		9.27145	-0.976905				1628.1	202
9.28728	-9.83348		9.27812	-0.973709				1628.2	0
9.29395	-9.76233		9.28478	-0.970297				1661.5	0
9.30062	-9.69778		9.29145	-0.967383				1661.6	238
9.30728	-9.64212		9.29812	-0.963867				1661.7	258
9.31395	-9.59084		9.30478	-0.960916				1661.8	169
9.32062	-9.52896		9.31145	-0.958495				1661.9	0
9.32728	-9.46828		9.31812	-0.955425				1668.9	0
9.33395	-9.40858		9.32478	-0.951573				1669	174
9.34062	-9.34781		9.33145	-0.947475				1669.1	172
9.34728	-9.28631		9.33812	-0.944987				1669.2	0
9.35395	-9.23318		9.34478	-0.942484				1710.5	0
9.36062	-9.17982		9.35145	-0.938676				1710.6	230
9.36728	-9.12074		9.35812	-0.934437				1710.7	267
9.37395	-9.0579		9.36478	-0.930026				1710.8	183
9.38062	-8.9989		9.37145	-0.925519				1710.9	0
9.38728	-8.94924		9.37812	-0.920482				1828.7	0
9.39395	-8.89815		9.38478	-0.916585				1828.8	296
9.40062	-8.85113		9.39145	-0.915088				1828.9	529
9.40728	-8.78812		9.39812	-0.915289				1829	655
9.41395	-8.71514		9.40478	-0.91546				1829.1	625
9.42062	-8.6405		9.41145	-0.914775				1829.2	642
9.42728	-8.57379		9.41812	-0.913642				1829.3	822
9.43395	-8.52532		9.42478	-0.912011				1829.4	1213
9.44062	-8.48904		9.43145	-0.909775				1829.5	1559
9.44728	-8.47635		9.43812	-0.906505				1829.6	1674
9.45395	-8.4739		9.44478	-0.90342				1829.7	1548
9.46062	-8.4758		9.45145	-0.90114				1829.8	1436
9.46728	-8.46669		9.45812	-0.899799				1829.9	1567
9.47395	-8.43392		9.46478	-0.899367				1830	1802
9.48062	-8.3881		9.47145	-0.899226				1830.1	1976
9.48728	-8.34639		9.47812	-0.899412				1830.2	2034
9.49395	-8.31723		9.48478	-0.899784				1830.3	2016
9.50062	-8.29032		9.49145	-0.900835				1830.4	1899
9.50728	-8.2627		9.49812	-0.900924				1830.5	1850
9.51395	-8.23984		9.50478	-0.898272				1830.6	1791
9.52062	-8.2181		9.51145	-0.89328				1830.7	1605
9.52728	-8.18905		9.51812	-0.887036				1830.8	1164
9.53395	-8.1673		9.52478	-0.881068				1830.9	678
9.54062	-8.14986		9.53145	-0.875741				1831	371
9.54728	-8.13849		9.53812	-0.872515				1831.1	301
9.55395	-8.11827		9.54478	-0.871971				1831.2	323
9.56062	-8.09965		9.55145	-0.873439				1831.3	349
9.56728	-8.08202		9.55812	-0.875965				1831.4	280
9.57395	-8.06469		9.56478	-0.876844				1831.5	169
9.58062	-8.04057		9.57145	-0.874549				1831.6	0
9.58728	-8.00618		9.57812	-0.86908				1831.7	175
9.59395	-7.96025		9.58478	-0.862576				1831.8	263
9.60062	-7.91071		9.59145	-0.857457				1831.9	275
9.60728	-7.86215		9.59812	-0.853367				1832	179
9.61395	-7.80863		9.60478	-0.85108				1832.1	0
9.62062	-7.7555		9.61145	-0.849515				1832.4	0
9.62728	-7.71274		9.61812	-0.84804				1832.5	252
9.63395	-7.68662		9.62478	-0.846066				1832.6	331
9.64062	-7.65142		9.63145	-0.842474				1832.7	264
9.64728	-7.59154		9.63812	-0.838973				1832.8	0
9.65395	-7.52537		9.64478	-0.835672				1833.6	0
9.66062	-7.47077		9.65145	-0.834532				1833.7	290
9.66728	-7.42706		9.65812	-0.835434				1833.8	393
9.67395	-7.38058		9.66478	-0.837117				1833.9	344
9.68062	-7.34632		9.67145	-0.838347				1834	191
9.68728	-7.33375		9.67812	-0.837736				1834.1	0
9.69395	-7.32952		9.68478	-0.836529				1834.4	0
9.70062	-7.3212		9.69145	-0.834458				1834.5	184
9.70728	-7.30532		9.69812	-0.83293				1834.6	267
9.71395	-7.29898		9.70478	-0.832059				1834.7	252
9.72062	-7.29529		9.71145	-0.831023				1834.8	179
9.72728	-7.29059		9.71812	-0.830673				1834.9	245
9.73395	-7.27441		9.72478	-0.831187				1835	433
9.74062	-7.24563		9.73145	-0.833541				1835.1	547
9.74728	-7.21568		9.73812	-0.835724				1835.2	415
9.75395	-7.18863		9.74478	-0.835717				1835.3	184
9.76062	-7.1598		9.75145	-0.835642				1835.4	0
9.76728	-7.12202		9.75812	-0.835143				1836.4	0
9.77395	-7.08012		9.76478	-0.83442				1836.5	231
9.78062	-7.034		9.77145	-0.832699				1836.6	246
9.78728	-6.96637		9.77812	-0.830553				1836.7	157
9.79395	-6.87206		9.78478	-0.82989				1836.8	0
9.80062	-6.76538		9.79145	-0.83033				1842.9	0
9.80728	-6.65828		9.79812	-0.831611				1843	168
9.81395	-6.54597		9.80478	-0.832647				1843.1	0
9.82062	-6.44802		9.81145	-0.83299				1843.5	0
9.82728	-6.39417		9.81812	-0.832856				1843.6	191
9.83395	-6.38661		9.82478	-0.83252				1843.7	249
9.84062	-6.39322		9.83145	-0.830993				1843.8	201
9.84728	-6.39307		9.83812	-0.828773				1843.9	0
9.85395	-6.39754		9.84478	-0.827007				1851.9	0
9.86062	-6.40507		9.85145	-0.826217				1852	169
9.86728	-6.39206		9.85812	-0.82624				1852.1	170
9.87395	-6.34325		9.86478	-0.827335				1852.2	0
9.88062	-6.27059		9.87145	-0.829086				1855.8	0
9.88728	-6.19138		9.87812	-0.830345				1855.9	240
9.89395	-6.11408		9.88478	-0.828892				1856	272
9.90062	-6.03414		9.89145	-0.825122				1856.1	183
9.90728	-5.95089		9.89812	-0.821017				1856.2	0
9.91395	-5.8773		9.90478	-0.816464				1870.1	0
9.92062	-5.82448		9.91145	-0.812642				1870.2	190
9.92728	-5.79969		9.91812	-0.809595				1870.3	234
9.93395	-5.78362		9.92478	-0.808217				1870.4	171
9.94062	-5.76674		9.93145	-0.808872				1870.5	0
9.94728	-5.73246		9.93812	-0.809372				1921	0
9.95395	-5.67392		9.94478	-0.809073				1921.1	159
9.96062	-5.62038		9.95145	-0.806652				1921.2	170
9.96728	-5.58543		9.95812	-0.802353				1921.3	0
9.97395	-5.56356		9.96478	-0.796981				2043.7	0
9.98062	-5.5144		9.97145	-0.791699				2043.8	166
9.98728	-5.45442		9.97812	-0.788078				2043.9	153
9.99395	-5.41776		9.98478	-0.786379				2044	0
10.0006	-5.39084		9.99145	-0.785582				2045.6	0
10.0073	-5.3443		9.99812	-0.785627				2045.7	216
10.0139	-5.26859		10.0048	-0.786327				2045.8	281
10.0206	-5.21196		10.0114	-0.786215				2045.9	223
10.0273	-5.17354		10.0181	-0.78474				2046	0
10.034	-5.12653		10.0248	-0.780761				2053	0
10.0406	-5.06194		10.0314	-0.776157				2053.1	270
10.0473	-5.00556		10.0381	-0.771269				2053.2	395
10.054	-4.9889		10.0448	-0.76703				2053.3	364
10.0606	-4.98679		10.0515	-0.763111				2053.4	205
10.0673	-4.98945		10.0581	-0.759177				2053.5	0
10.0739	-4.98848		10.0648	-0.756957				2068.6	0
10.0806	-4.97502		10.0715	-0.756673				2068.7	224
10.0873	-4.93966		10.0781	-0.757754				2068.8	220
10.0939	-4.87611		10.0848	-0.758536				2068.9	0
10.1006	-4.81211		10.0915	-0.758804				2092.2	0
10.1073	-4.75536		10.0981	-0.758938				2092.3	271
10.114	-4.70333		10.1048	-0.758328				2092.4	365
10.1206	-4.6583		10.1114	-0.756785				2092.5	303
10.1273	-4.6211		10.1181	-0.754878				2092.6	151
10.134	-4.59559		10.1248	-0.753201				2092.7	0
10.1406	-4.56377		10.1314	-0.751972				2132.8	0
10.1473	-4.51308		10.1381	-0.751145				2132.9	168
10.154	-4.4452		10.1448	-0.749573				2133	303
10.1606	-4.36349		10.1515	-0.746794				2133.1	350
10.1673	-4.27946		10.1581	-0.743344				2133.2	305
10.1739	-4.20009		10.1648	-0.74093				2133.3	316
10.1806	-4.12524		10.1715	-0.739351				2133.4	464
10.1873	-4.05662		10.1781	-0.737011				2133.5	626
10.1939	-3.98885		10.1848	-0.734255				2133.6	642
10.2006	-3.93529		10.1914	-0.73234				2133.7	610
10.2073	-3.88646		10.1981	-0.732325				2133.8	717
10.214	-3.8304		10.2048	-0.732228				2133.9	1114
10.2206	-3.77666		10.2114	-0.7312				2134	1821
10.2273	-3.74757		10.2181	-0.730261				2134.1	2776
10.234	-3.74722		10.2248	-0.731476				2134.2	3706
10.2406	-3.74537		10.2315	-0.734873				2134.3	4336
10.2473	-3.72235		10.2381	-0.73804				2134.4	4564
10.2539	-3.68603		10.2448	-0.739187				2134.5	4715
10.2606	-3.64624		10.2515	-0.739865				2134.6	4887
10.2673	-3.60361		10.2581	-0.740156				2134.7	5116
10.2739	-3.55204		10.2648	-0.740096				2134.8	5599
10.2806	-3.4911		10.2714	-0.738844				2134.9	6395
10.2873	-3.43263		10.2781	-0.736751				2135	7115
10.294	-3.38447		10.2848	-0.735343				2135.1	7108
10.3006	-3.34758		10.2914	-0.733465				2135.2	6430
10.3073	-3.3142		10.2981	-0.730403				2135.3	5588
10.314	-3.28591		10.3048	-0.724912				2135.4	4974
10.3206	-3.26163		10.3115	-0.716671				2135.5	4259
10.3273	-3.23168		10.3181	-0.707887				2135.6	3390
10.3339	-3.19947		10.3248	-0.700176				2135.7	2467
10.3406	-3.16245		10.3315	-0.694834				2135.8	1851
10.3473	-3.10861		10.3381	-0.692293				2135.9	1602
10.3539	-3.03575		10.3448	-0.691846				2136	1666
10.3606	-2.96861		10.3514	-0.693455				2136.1	1721
10.3673	-2.93785		10.3581	-0.694536				2136.2	1529
10.374	-2.92381		10.3648	-0.693232				2136.3	1063
10.3806	-2.90407		10.3714	-0.688672				2136.4	600
10.3873	-2.87893		10.3781	-0.68257				2136.5	346
10.394	-2.86341		10.3848	-0.676982				2136.6	282
10.4006	-2.85217		10.3915	-0.672527				2136.7	266
10.4073	-2.82806		10.3981	-0.669755				2136.8	227
10.4139	-2.7841		10.4048	-0.669114				2136.9	154
10.4206	-2.72439		10.4115	-0.671253				2137	0
10.4273	-2.65584		10.4181	-0.673853				2137.2	0
10.4339	-2.58083		10.4248	-0.675671				2137.3	177
10.4406	-2.50053		10.4314	-0.675991				2137.4	270
10.4473	-2.41363		10.4381	-0.67427				2137.5	292
10.454	-2.3354		10.4448	-0.6698				2137.6	201
10.4606	-2.28307		10.4514	-0.662454				2137.7	0
10.4673	-2.26836		10.4581	-0.655018				2137.9	0
10.474	-2.27299		10.4648	-0.649087				2138	352
10.4806	-2.28161		10.4715	-0.646152				2138.1	639
10.4873	-2.28425		10.4781	-0.646934				2138.2	836
10.4939	-2.27313		10.4848	-0.650093				2138.3	869
10.5006	-2.23581		10.4915	-0.653319				2138.4	857
10.5073	-2.1574		10.4981	-0.655368				2138.5	901
10.5139	-2.05783		10.5048	-0.656419				2138.6	1001
10.5206	-1.97024		10.5114	-0.656292				2138.7	1099
10.5273	-1.90934		10.5181	-0.65469				2138.8	1353
10.534	-1.8583		10.5248	-0.653386				2138.9	1600
10.5406	-1.79607		10.5314	-0.653543				2139	1677
10.5473	-1.73199		10.5381	-0.654936				2139.1	1355
10.554	-1.67585		10.5448	-0.655979				2139.2	886
10.5606	-1.61766		10.5515	-0.654809				2139.3	447
10.5673	-1.56253		10.5581	-0.651576				2139.4	249
10.5739	-1.52683		10.5648	-0.646025				2139.5	234
10.5806	-1.52382		10.5715	-0.639938				2139.6	342
10.5873	-1.53414		10.5781	-0.633299				2139.7	348
10.5939	-1.53916		10.5848	-0.62716				2139.8	213
10.6006	-1.53776		10.5915	-0.623219				2139.9	0
10.6073	-1.51878		10.5981	-0.622019				2140.3	0
10.614	-1.4795		10.6048	-0.623532				2140.4	197
10.6206	-1.42746		10.6114	-0.625685				2140.5	317
10.6273	-1.37892		10.6181	-0.626676				2140.6	332
10.634	-1.34174		10.6248	-0.625506				2140.7	224
10.6406	-1.30714		10.6314	-0.622228				2140.8	0
10.6473	-1.26687		10.6381	-0.618465				2140.9	0
10.654	-1.21422		10.6448	-0.61436				2141	209
10.6606	-1.15257		10.6515	-0.61053				2141.1	296
10.6673	-1.09542		10.6581	-0.608414				2141.2	383
10.6739	-1.04777		10.6648	-0.60837				2141.3	439
10.6806	-0.994816		10.6715	-0.61062				2141.4	437
10.6873	-0.930801		10.6781	-0.612401				2141.5	117
10.6939	-0.857495		10.6848	-0.613645				2141.6	0
10.7006	-0.775389		10.6914	-0.614233				2141.8	0
10.7073	-0.676759		10.6981	-0.61433				2141.9	203
10.714	-0.566602		10.7048	-0.613056				2142	190
10.7206	-0.464596		10.7114	-0.61027				2142.1	0
10.7273	-0.385158		10.7181	-0.607796				2144.5	0
10.734	-0.333712		10.7248	-0.606224				2144.6	179
10.7406	-0.304691		10.7315	-0.605881				2144.7	232
10.7473	-0.284106		10.7381	-0.605755				2144.8	219
10.7539	-0.243634		10.7448	-0.606649				2144.9	0
10.7606	-0.177175		10.7515	-0.607014				2145.2	0
10.7673	-0.0936538		10.7581	-0.60612				2145.3	218
10.7739	-0.00567734		10.7648	-0.604466				2145.4	401
10.7806	0.0658929		10.7714	-0.60264				2145.5	468
10.7873	0.121325		10.7781	-0.60115				2145.6	337
10.794	0.14928		10.7848	-0.598311				2145.7	0
10.8006	0.158563		10.7914	-0.595279				2146	0
10.8073	0.152603		10.7981	-0.592664				2146.1	292
10.814	0.148453		10.8048	-0.591122				2146.2	431
10.8206	0.170231		10.8115	-0.590809				2146.3	412
10.8273	0.213109		10.8181	-0.590473				2146.4	243
10.8339	0.270121		10.8248	-0.590585				2146.5	0
10.8406	0.327967		10.8315	-0.590794				2147.3	0
10.8473	0.387289		10.8381	-0.591248				2147.4	172
10.8539	0.444196		10.8448	-0.591472				2147.5	170
10.8606	0.501528		10.8514	-0.589736				2147.6	0
10.8673	0.560239		10.8581	-0.588425				2148.2	0
10.874	0.613682		10.8648	-0.58832				2148.3	271
10.8806	0.653468		10.8714	-0.588603				2148.4	455
10.8873	0.682563		10.8781	-0.587307				2148.5	485
10.894	0.703469		10.8848	-0.583716				2148.6	309
10.9006	0.712015		10.8915	-0.579953				2148.7	0
10.9073	0.715412		10.8981	-0.575937				2149.8	0
10.9139	0.736587		10.9048	-0.572346				2149.9	318
10.9206	0.784323		10.9115	-0.56953				2150	501
10.9273	0.847302		10.9181	-0.568159				2150.1	514
10.9339	0.910327		10.9248	-0.568122				2150.2	357
10.9406	0.969179		10.9314	-0.570275				2150.3	189
10.9473	1.02822		10.9381	-0.573747				2150.4	0
10.954	1.08175		10.9448	-0.576355				2156	0
10.9606	1.13388		10.9514	-0.577867				2156.1	156
10.9673	1.18852		10.9581	-0.578575				2156.2	266
10.974	1.24554		10.9648	-0.579245				2156.3	286
10.9806	1.30925		10.9715	-0.57701				2156.4	184
10.9873	1.37436		10.9781	-0.573449				2156.5	0
10.9939	1.44053		10.9848	-0.570446				2159.8	0
11.0006	1.48962		10.9915	-0.568509				2159.9	172
11.0073	1.51937		10.9981	-0.566162				2160	253
11.0139	1.54874		11.0048	-0.563406				2160.1	236
11.0206	1.58515		11.0114	-0.562757				2160.2	0
11.0273	1.62586		11.0181	-0.563927				2179.4	0
11.034	1.65491		11.0248	-0.56532				2179.5	168
11.0406	1.69048		11.0314	-0.564575				2179.6	267
11.0473	1.75055		11.0381	-0.563517				2179.7	271
11.054	1.82775		11.0448	-0.562504				2179.8	166
11.0606	1.9		11.0515	-0.562221				2179.9	0
11.0673	1.94544		11.0581	-0.56044				2189.7	0
11.0739	1.99363		11.0648	-0.55664				2189.8	192
11.0806	2.05819		11.0715	-0.552632				2189.9	160
11.0873	2.13048		11.0781	-0.548787				2190	0
11.0939	2.20105		11.0848	-0.544705				2233.8	0
11.1006	2.27454		11.0915	-0.537984				2233.9	238
11.1073	2.36412		11.0981	-0.530496				2234	282
11.114	2.43729		11.1048	-0.525206				2234.1	198
11.1206	2.48133		11.1114	-0.523411				2234.2	0
11.1273	2.51035		11.1181	-0.524379				2471.5	0
11.134	2.53092		11.1248	-0.526868				2471.6	222
11.1406	2.5441		11.1314	-0.530563				2471.7	268
11.1473	2.55176		11.1381	-0.534758				2471.8	197
11.154	2.5803		11.1448	-0.538066
11.1606	2.62977		11.1515	-0.539079
11.1673	2.69328		11.1581	-0.536799
11.1739	2.76561		11.1648	-0.531569
11.1806	2.83796		11.1715	-0.525937
11.1873	2.90048		11.1781	-0.520579
11.1939	2.94872		11.1848	-0.516154
11.2006	2.99235		11.1914	-0.512898
11.2073	3.03031		11.1981	-0.511713
11.214	3.0491		11.2048	-0.513084
11.2206	3.05712		11.2114	-0.515483
11.2273	3.07345		11.2181	-0.517674
11.234	3.10876		11.2248	-0.518031
11.2406	3.14583		11.2315	-0.517584
11.2473	3.17237		11.2381	-0.518516
11.2539	3.20919		11.2448	-0.520788
11.2606	3.26145		11.2515	-0.521772
11.2673	3.32375		11.2581	-0.519693
11.2739	3.38115		11.2648	-0.516452
11.2806	3.44514		11.2714	-0.512809
11.2873	3.50999		11.2781	-0.507653
11.294	3.56375		11.2848	-0.501081
11.3006	3.60291		11.2914	-0.494666
11.3073	3.6387		11.2981	-0.491492
11.314	3.67114		11.3048	-0.490993
11.3206	3.70357		11.3115	-0.492454
11.3273	3.75039		11.3181	-0.495113
11.3339	3.82201		11.3248	-0.498489
11.3406	3.91832		11.3315	-0.502445
11.3473	4.0138		11.3381	-0.505559
11.3539	4.09193		11.3448	-0.507094
11.3606	4.14336		11.3514	-0.505999
11.3673	4.17815		11.3581	-0.502974
11.374	4.20607		11.3648	-0.499196
11.3806	4.22616		11.3714	-0.495464
11.3873	4.24553		11.3781	-0.491865
11.394	4.28637		11.3848	-0.48919
11.4006	4.34964		11.3915	-0.488348
11.4073	4.41525		11.3981	-0.488028
11.4139	4.47512		11.4048	-0.487283
11.4206	4.53917		11.4115	-0.486374
11.4273	4.61433		11.4181	-0.485249
11.4339	4.68002		11.4248	-0.481971
11.4406	4.72871		11.4314	-0.475645
11.4473	4.78201		11.4381	-0.46809
11.454	4.83349		11.4448	-0.460915
11.4606	4.87972		11.4514	-0.454381
11.4673	4.91125		11.4581	-0.449032
11.474	4.95122		11.4648	-0.445925
11.4806	5.00036		11.4715	-0.445038
11.4873	5.0429		11.4781	-0.444949
11.4939	5.08464		11.4848	-0.444353
11.5006	5.13864		11.4915	-0.442594
11.5073	5.20632		11.4981	-0.439636
11.5139	5.27024		11.5048	-0.435472
11.5206	5.32994		11.5114	-0.43153
11.5273	5.39591		11.5181	-0.429027
11.534	5.46569		11.5248	-0.428312
11.5406	5.52302		11.5314	-0.428982
11.5473	5.57055		11.5381	-0.429116
11.554	5.62121		11.5448	-0.428237
11.5606	5.67711		11.5515	-0.426933
11.5673	5.72711		11.5581	-0.42557
11.5739	5.75633		11.5648	-0.423007
11.5806	5.76645		11.5715	-0.418834
11.5873	5.77708		11.5781	-0.415221
11.5939	5.80038		11.5848	-0.414096
11.6006	5.84464		11.5915	-0.412494
11.6073	5.90068		11.5981	-0.408106
11.614	5.98278		11.6048	-0.40219
11.6206	6.09244		11.6114	-0.397116
11.6273	6.20092		11.6181	-0.392892
11.634	6.28257		11.6248	-0.388145
11.6406	6.33129		11.6314	-0.383571
11.6473	6.36245		11.6381	-0.38106
11.654	6.38214		11.6448	-0.380941
11.6606	6.39473		11.6515	-0.381649
11.6673	6.42774		11.6581	-0.382885
11.6739	6.47863		11.6648	-0.384353
11.6806	6.54386		11.6715	-0.386469
11.6873	6.62581		11.6781	-0.387452
11.6939	6.72504		11.6848	-0.38667
11.7006	6.8251		11.6914	-0.38451
11.7073	6.89857		11.6981	-0.380948
11.714	6.95019		11.7048	-0.376739
11.7206	6.99434		11.7114	-0.372782
11.7273	7.02941		11.7181	-0.371471
11.734	7.06784		11.7248	-0.373267
11.7406	7.11388		11.7315	-0.377387
11.7473	7.16317		11.7381	-0.382863
11.7539	7.20771		11.7448	-0.388049
11.7606	7.25011		11.7515	-0.391088
11.7673	7.30022		11.7581	-0.390954
11.7739	7.33474		11.7648	-0.388019
11.7806	7.35172		11.7714	-0.38299
11.7873	7.37246		11.7781	-0.375628
11.794	7.42225		11.7848	-0.367992
11.8006	7.48888		11.7914	-0.362925
11.8073	7.54709		11.7981	-0.360861
11.814	7.60153		11.8048	-0.360504
11.8206	7.66132		11.8115	-0.361346
11.8273	7.71791		11.8181	-0.363708
11.8339	7.76447		11.8248	-0.366434
11.8406	7.8089		11.8315	-0.367239
11.8473	7.87333		11.8381	-0.365652
11.8539	7.9402		11.8448	-0.362366
11.8606	7.98192		11.8514	-0.357702
11.8673	8.01443		11.8581	-0.353485
11.874	8.05224		11.8648	-0.349529
11.8806	8.09281		11.8714	-0.346199
11.8873	8.11172		11.8781	-0.343367
11.894	8.12013		11.8848	-0.341423
11.9006	8.16257		11.8915	-0.34038
11.9073	8.23746		11.8981	-0.338532
11.9139	8.32346		11.9048	-0.336766
11.9206	8.40291		11.9115	-0.334427
11.9273	8.46837		11.9181	-0.32977
11.9339	8.51793		11.9248	-0.322647
11.9406	8.54659		11.9314	-0.315256
11.9473	8.56218		11.9381	-0.308998
11.954	8.58094		11.9448	-0.303038
11.9606	8.60793		11.9514	-0.297472
11.9673	8.65652		11.9581	-0.294179
11.974	8.72511		11.9648	-0.292197
11.9806	8.80941		11.9715	-0.288427
11.9873	8.89383		11.9781	-0.284471
11.9939	8.97212		11.9848	-0.282154
12.0006	9.03568		11.9915	-0.282749
12.0073	9.08714		11.9981	-0.283383
12.0139	9.13306		12.0048	-0.284277
12.0206	9.16772		12.0114	-0.287533
12.0273	9.19465		12.0181	-0.29102
12.034	9.19858		12.0248	-0.293411
12.0406	9.19845		12.0314	-0.293747
12.0473	9.19557		12.0381	-0.294037
12.054	9.20755		12.0448	-0.293635
12.0606	9.23248		12.0515	-0.29251
12.0673	9.27077		12.0581	-0.29172
12.0739	9.32632		12.0648	-0.292562
12.0806	9.40312		12.0715	-0.294357
12.0873	9.49606		12.0781	-0.297114
12.0939	9.59374		12.0848	-0.30078
12.1006	9.68292		12.0915	-0.303738
12.1073	9.76371		12.0981	-0.304967
12.114	9.82564		12.1048	-0.304446
12.1206	9.86344		12.1114	-0.303917
12.1273	9.87642		12.1181	-0.303581
12.134	9.86689		12.1248	-0.303403
12.1406	9.8553		12.1314	-0.303142
12.1473	9.8592		12.1381	-0.302613
12.154	9.89753		12.1448	-0.300787
12.1606	9.95699		12.1515	-0.298254
12.1673	10.0418		12.1581	-0.295967
12.1739	10.1439		12.1648	-0.294343
12.1806	10.2456		12.1715	-0.29321
12.1873	10.3158		12.1781	-0.292025
12.1939	10.3541		12.1848	-0.291623
12.2006	10.3907		12.1914	-0.291534
12.2073	10.4324		12.1981	-0.29026
12.214	10.4707		12.2048	-0.287794
12.2206	10.4983		12.2114	-0.285447
12.2273	10.5195		12.2181	-0.284895
12.234	10.5399		12.2248	-0.285454
12.2406	10.5583		12.2315	-0.285313
12.2473	10.5793		12.2381	-0.284366
12.2539	10.605		12.2448	-0.282742
12.2606	10.6398		12.2515	-0.28044
12.2673	10.686		12.2581	-0.277281
12.2739	10.7396		12.2648	-0.274353
12.2806	10.7923		12.2714	-0.272922
12.2873	10.8382		12.2781	-0.2729
12.294	10.9008		12.2848	-0.273637
12.3006	10.9925		12.2914	-0.273921
12.3073	11.0896		12.2981	-0.274137
12.314	11.1661		12.3048	-0.273697
12.3206	11.219		12.3115	-0.273041
12.3273	11.2766		12.3181	-0.273012
12.3339	11.3296		12.3248	-0.273958
12.3406	11.3615		12.3315	-0.275813
12.3473	11.3791		12.3381	-0.277534
12.3539	11.4055		12.3448	-0.278659
12.3606	11.4467		12.3514	-0.279099
12.3673	11.4797		12.3581	-0.278518
12.374	11.4924		12.3648	-0.277936
12.3806	11.4987		12.3714	-0.277594
12.3873	11.5324		12.3781	-0.277996
12.394	11.5926		12.3848	-0.278428
12.4006	11.656		12.3915	-0.278823
12.4073	11.7		12.3981	-0.279121
12.4139	11.7408		12.4048	-0.277497
12.4206	11.7934		12.4115	-0.275619
12.4273	11.8398		12.4181	-0.273146
12.4339	11.8756		12.4248	-0.271074
12.4406	11.9123		12.4314	-0.268526
12.4473	11.9734		12.4381	-0.265531
12.454	12.0531		12.4448	-0.26302
12.4606	12.127		12.4514	-0.259049
12.4673	12.1846		12.4581	-0.253893
12.474	12.22		12.4648	-0.248194
12.4806	12.2446		12.4715	-0.243358
12.4873	12.2585		12.4781	-0.239052
12.4939	12.2708		12.4848	-0.23517
12.5006	12.305		12.4915	-0.232667
12.5073	12.3786		12.4981	-0.231512
12.5139	12.4783		12.5048	-0.231631
12.5206	12.5712		12.5114	-0.231557
12.5273	12.6511		12.5181	-0.231318
12.534	12.7187		12.5248	-0.230812
12.5406	12.7541		12.5314	-0.229418
12.5473	12.7414		12.5381	-0.226639
12.554	12.7163		12.5448	-0.220694
12.5606	12.7055		12.5515	-0.211775
12.5673	12.7038		12.5581	-0.200793
12.5739	12.7026		12.5648	-0.189051
12.5806	12.7259		12.5715	-0.17827
12.5873	12.8024		12.5781	-0.168607
12.5939	12.8981		12.5848	-0.159077
12.6006	13.0002		12.5915	-0.148803
12.6073	13.1144		12.5981	-0.13762
12.614	13.2354		12.6048	-0.127725
12.6206	13.3339		12.6114	-0.118323
12.6273	13.3961		12.6181	-0.108585
12.634	13.4475		12.6248	-0.0999719
12.6406	13.4978		12.6314	-0.0945851
12.6473	13.5286		12.6381	-0.0930727
12.654	13.5324		12.6448	-0.0925511
12.6606	13.5359		12.6515	-0.0921115
12.6673	13.5429		12.6581	-0.090234
12.6739	13.5519		12.6648	-0.0863895
12.6806	13.5662		12.6715	-0.0801608
12.6873	13.6051		12.6781	-0.0721291
12.6939	13.6698		12.6848	-0.0625327
12.7006	13.7282		12.6914	-0.0514388
12.7073	13.773		12.6981	-0.0413209
12.714	13.8144		12.7048	-0.0332743
12.7206	13.8573		12.7114	-0.0264496
12.7273	13.8977		12.7181	-0.0194535
12.734	13.9418		12.7248	-0.0125617
12.7406	14.0038		12.7315	-0.0072345
12.7473	14.0797		12.7381	-0.0032485
12.7539	14.1447		12.7448	0.00140071
12.7606	14.1899		12.7515	0.00657886
12.7673	14.2218		12.7581	0.0112057
12.7739	14.2499		12.7648	0.0142083
12.7806	14.2777		12.7714	0.0162572
12.7873	14.3023		12.7781	0.0176057
12.794	14.3383		12.7848	0.0170022
12.8006	14.3876		12.7914	0.0139847
12.8073	14.4521		12.7981	0.00970811
12.814	14.5184		12.8048	0.00624359
12.8206	14.5833		12.8115	0.00428408
12.8273	14.6497		12.8181	0.00332296
12.8339	14.7149		12.8248	0.00208616
12.8406	14.7813		12.8315	0.00094622
12.8473	14.8425		12.8381	-0.0002459
12.8539	14.9063		12.8448	-0.0022203
12.8606	14.9561		12.8514	-0.0062957
12.8673	14.9998		12.8581	-0.0123605
12.874	15.0403		12.8648	-0.0186786
12.8806	15.0937		12.8714	-0.0249743
12.8873	15.1668		12.8781	-0.0308976
12.894	15.2479		12.8848	-0.0363067
12.9006	15.3393		12.8915	-0.0406355
12.9073	15.4265		12.8981	-0.0436231
12.9139	15.5132		12.9048	-0.0464916
12.9206	15.5841		12.9115	-0.0492334
12.9273	15.6228		12.9181	-0.0528768
12.9339	15.6185		12.9248	-0.0569448
12.9406	15.5953		12.9314	-0.0605211
12.9473	15.5828		12.9381	-0.0630915
12.954	15.5864		12.9448	-0.0647902
12.9606	15.594		12.9514	-0.0672638
12.9673	15.6052		12.9581	-0.0701845
12.974	15.6387		12.9648	-0.0734851
12.9806	15.6921		12.9715	-0.0762716
12.9873	15.7382		12.9781	-0.0775158
12.9939	15.7537		12.9848	-0.0769347
13.0006	15.7519		12.9915	-0.0746399
13.0073	15.7533		12.9981	-0.0719875
13.0139	15.7694		13.0048	-0.0698715
13.0206	15.79		13.0114	-0.0692382
13.0273	15.8227		13.0181	-0.0700429
13.034	15.8766		13.0248	-0.0715032
13.0406	15.9493		13.0314	-0.0720397
13.0473	16.0318		13.0381	-0.0707284
13.054	16.1171		13.0448	-0.0672564
13.0606	16.1977		13.0515	-0.0604838
13.0673	16.2663		13.0581	-0.0533238
13.0739	16.3139		13.0648	-0.0469759
13.0806	16.3517		13.0715	-0.0426993
13.0873	16.3892		13.0781	-0.0392124
13.0939	16.4229		13.0848	-0.0371709
13.1006	16.4443		13.0915	-0.0392273
13.1073	16.4544		13.0981	-0.0436977
13.114	16.4771		13.1048	-0.0486448
13.1206	16.5171		13.1114	-0.052236
13.1273	16.5554		13.1181	-0.0539646
13.134	16.5748		13.1248	-0.0525266
13.1406	16.5983		13.1314	-0.047937
13.1473	16.6463		13.1381	-0.0433251
13.154	16.7093		13.1448	-0.0407472
13.1606	16.7611		13.1515	-0.0402406
13.1673	16.8009		13.1581	-0.0422522
13.1739	16.8485		13.1648	-0.0456423
13.1806	16.9124		13.1715	-0.0489652
13.1873	16.9766		13.1781	-0.0491068
13.1939	17.0263		13.1848	-0.0469312
13.2006	17.0643		13.1914	-0.0434741
13.2073	17.1126		13.1981	-0.0385121
13.214	17.1677		13.2048	-0.033021
13.2206	17.2036		13.2114	-0.0269637
13.2273	17.2174		13.2181	-0.0214055
13.234	17.2458		13.2248	-0.0153333
13.2406	17.2983		13.2315	-0.009723
13.2473	17.3366		13.2381	-0.0062361
13.2539	17.3484		13.2448	-0.0056922
13.2606	17.3719		13.2515	-0.0071079
13.2673	17.4394		13.2581	-0.0071004
13.2739	17.506		13.2648	-0.0051036
13.2806	17.5539		13.2714	-0.0010282
13.2873	17.6104		13.2781	0.00510365
13.294	17.6978		13.2848	0.0141412
13.3006	17.7889		13.2914	0.0252724
13.3073	17.8523		13.2981	0.0348017
13.314	17.9081		13.3048	0.0432879
13.3206	17.9864		13.3115	0.0519007
13.3273	18.0977		13.3181	0.0621826
[truncated: 1,753 more rows]

## Sheet: Figure 5a
RAW DATA DSF
RAW DATA DSF
Temperature	DMSO-BromoTag	MR116-BromoTag	DMSO-Brd4-BD2L387A,E438C	MR116-Brd4-BD2L387A,E438C	DMSO-Brd4-BD2	MR116-Brd4-BD2	DMSO-Brd4-BD2L387A,M442C	MR116-Brd4-BD2L387A,M442C
20	3017.76	2895.8	3191.76	3023.23	3065.08	3390.5	3143.01	3041.57
21	3016.4	2886.25	3183.59	3012.35	3059.29	3382.78	3140.22	3025.3
22	3015.03	2876.7	3175.41	3001.47	3053.5	3375.06	3137.44	3009.04
23	3013.66	2867.16	3167.24	2990.6	3047.71	3367.33	3134.66	2992.78
24	3012.29	2857.61	3159.06	2979.72	3041.93	3359.61	3131.88	2976.51
25	3010.93	2848.06	3150.89	2968.85	3036.14	3351.89	3129.1	2960.25
26	3009.56	2838.51	3142.71	2957.97	3030.35	3344.17	3126.32	2943.98
27	3009.77	2829.65	3136.11	2946.84	3026.57	3336.86	3125.21	2929.68
28	3012.46	2822.16	3131.72	2935.77	3025.14	3329.94	3125.93	2916.63
29	3017.49	2815.53	3129.45	2924.74	3026.65	3323.33	3128.86	2905.02
30	3025.67	2809.75	3130.21	2913.82	3031.42	3316.84	3134.27	2894.54
31	3037.64	2805.26	3134.53	2903.16	3040.44	3310.36	3143.07	2885.65
32	3054.49	2801.75	3143.57	2892.93	3054.73	3303.18	3155.65	2877.82
33	3077.78	2799.16	3158.69	2883.19	3075.51	3294.88	3172.67	2871.42
34	3109.86	2797.48	3182.11	2873.93	3104.23	3284.86	3194.79	2866.27
35	3153.72	2796.73	3216.75	2865.13	3143.9	3273.25	3222.69	2862.18
36	3213.91	2796.68	3265.38	2856.63	3198.14	3260.97	3257.1	2858.7
37	3295.87	2797.64	3330.73	2848.75	3271.84	3250.4	3299.24	2856.29
38	3406.18	2799.72	3416	2841.23	3370.87	3244.06	3351.27	2854.93
39	3551.53	2803.34	3523.52	2834.57	3501.77	3245.35	3415.95	2855.13
40	3738.79	2809.09	3655	2828.61	3670.94	3257.28	3497.14	2857.6
41	3974.77	2817.52	3813.15	2823.51	3885.13	3282.53	3599.69	2862.98
42	4265.64	2829.01	3999.64	2819.16	4151.27	3323.43	3728.46	2871.41
43	4617.02	2844.09	4214.65	2815.95	4477.59	3383.46	3888.13	2883.14
44	5032.84	2863.67	4456.31	2813.2	4873.2	3466.27	4082.2	2897.8
45	5512.79	2888.71	4719.53	2811.38	5345.94	3576.6	4313.71	2915.7
46	6052.99	2920.88	4994	2810.9	5905.04	3720.01	4583.01	2937.3
47	6642.45	2963.17	5265.67	2812.26	6556.48	3902.71	4887.56	2964.02
48	7260.62	3018.94	5518.69	2815.97	7298.01	4131.67	5220.01	2997.43
49	7879.16	3091.56	5738.64	2823.22	8116.1	4416.47	5567.59	3039.39
50	8465.88	3185.65	5915.12	2834.48	8985.27	4768.9	5909.7	3090.94
51	8982.58	3306.02	6044.91	2850.15	9859.54	5200.22	6221.93	3153.74
52	9395.92	3458.29	6131.98	2870.14	10682.7	5719.07	6479.45	3228.7
53	9682.28	3649.73	6185.18	2894.16	11395.7	6323.88	6661.35	3317.34
54	9830.42	3888.66	6214.86	2921.49	11947.2	6996.73	6755.16	3422.51
55	9838.47	4182.38	6230.7	2951.18	12299	7700.92	6759.35	3549.71
56	9721.74	4529.8	6239.9	2982.14	12442.5	8385.21	6683.08	3705.17
57	9501.78	4918.14	6246.93	3013.47	12390.3	8991.62	6541.59	3896.8
58	9202.69	5322.07	6253.16	3044.67	12171.8	9469.33	6353.35	4132.47
59	8847.64	5704.86	6258.43	3076.06	11823.9	9785.59	6136.08	4415.38
60	8462.14	6023.28	6260.61	3109.03	11391.4	9931.34	5905.75	4739.15
61	8061.83	6244.3	6255.77	3146.23	10907.7	9921.54	5672.89	5088.81
62	7658.19	6349.06	6239.07	3191.94	10397.9	9785.62	5445.2	5442.34
63	7259.7	6336.21	6206.71	3251.85	9880.42	9558.76	5227.29	5775.15
64	6871.97	6220.52	6156.88	3332.44	9368.87	9273.27	5021.94	6067.17
65	6496.45	6028.32	6092.26	3441.22	8868.31	8955.3	4829.91	6309.06
66	6134.99	5785.99	6019.14	3586.29	8382.39	8620.65	4651.67	6501.93
67	5788.87	5517.73	5945.9	3776.25	7913.91	8279.78	4487.14	6653.08
68	5458.16	5241.33	5881.09	4025.01	7464.6	7938.13	4336.12	6771.93
69	5142.47	4969.6	5831.59	4345.68	7034.55	7599.48	4197.79	6865.35
70	4840.32	4709.32	5798.31	4739.48	6623.03	7264.14	4071.27	6936.23
71	4551.35	4464.96	5778.06	5194.36	6230.91	6933.64	3956.17	6984.54
72	4275.68	4238.33	5764.8	5686.18	5858.65	6607.58	3851.65	7011.18
73	4014.87	4030.29	5752.03	6170.91	5505.91	6286.19	3756.88	7017.56
74	3771.71	3840.41	5732.66	6601.08	5172.28	5968.19	3671.4	7007.27
75	3550.32	3668.77	5703.68	6948.69	4858.33	5654.98	3594.83	6984.7
76	3353.68	3514.69	5664.71	7205.31	4563.93	5346.88	3526.13	6954.68
77	3183.75	3377.38	5618.67	7378.5	4289.09	5046.46	3464.73	6919.39
78	3040.78	3256.65	5567.4	7491.56	4034.39	4756.32	3410.05	6879.77
79	2923.15	3151.41	5514.93	7568.74	3801.26	4481.21	3361.11	6836.37
80	2827.28	3060.17	5464.39	7621.76	3590.73	4224.94	3316.71	6790.73
81	2749.84	2981.84	5417.03	7653.37	3403.6	3991.27	3276.22	6743.05
82	2687.34	2915.2	5371.24	7660.99	3240.29	3782.77	3238.55	6694.52
83	2636.58	2858.24	5327.21	7641.58	3100.34	3601.19	3202.68	6646.56
84	2594.97	2809.69	5282.56	7594.96	2982.53	3446.04	3168.24	6598.9
85	2560.84	2768.37	5233.43	7527.92	2884.99	3315.67	3134.92	6548.04
86	2532.5	2732.58	5176.01	7449.78	2805.16	3207.59	3101.76	6489.05
87	2508.66	2701.49	5109.33	7368.24	2740.56	3118.84	3068.67	6419.11
88	2488.58	2674.4	5030.38	7285.71	2688.74	3045.97	3035.54	6335.47
89	2471.57	2650.37	4938.53	7205.13	2646.94	2986.31	3001.99	6237.57
90	2456.98	2628.39	4834.71	7122.2	2612.6	2936.61	2967.93	6126.55
91	2444.51	2607.65	4722.71	7031.16	2584.17	2893.92	2934.07	6006.19
92	2433.78	2587.28	4603.98	6929.91	2559.91	2856.16	2900.26	5878.75
93	2424.55	2564.58	4477.78	6816.29	2538.51	2818.58	2866.62	5739.42
94	2415.86	2542.08	4351.39	6696.69	2518.36	2782.54	2833.25	5599.88
95	2408.8	2513.57	4214.1	6560.29	2500.57	2740.82	2800.05	5439.04
Normalised
Temperature	DMSO-BromoTag	MR116-BromoTag	DMSO-Brd4-BD2L387A,E438C	MR116-Brd4-BD2L387A,E438C	DMSO-Brd4-BD2	MR116-Brd4-BD2	DMSO-Brd4-BD2L387A,M442C	MR116-Brd4-BD2L387A,M442C
20	8.19639	9.96582	1.99012	4.37773	5.67801	9.03529	8.66195	4.48371
21	8.17799	9.71683	1.72903	4.15349	5.61979	8.9279	8.59172	4.09301
22	8.15958	9.46785	1.46793	3.92924	5.56157	8.82051	8.52148	3.7023
23	8.14117	9.21887	1.20683	3.705	5.50335	8.71312	8.45124	3.31159
24	8.12277	8.96989	0.94573	3.48075	5.44513	8.60573	8.38101	2.92088
25	8.10436	8.72091	0.684632	3.2565	5.38692	8.49834	8.31077	2.53018
26	8.08595	8.47193	0.423533	3.03226	5.3287	8.39095	8.24053	2.13947
27	8.08877	8.24094	0.212828	2.80275	5.29072	8.28936	8.21258	1.79575
28	8.12498	8.04575	0.0723786	2.57464	5.27627	8.19305	8.23065	1.48224
29	8.19275	7.87279	0	2.34706	5.29151	8.10113	8.30463	1.2035
30	8.3028	7.72228	0.0241997	2.1219	5.33948	8.0109	8.44134	0.951614
31	8.46389	7.60508	0.162207	1.90212	5.43018	7.92081	8.66357	0.73817
32	8.69066	7.51365	0.451124	1.69127	5.57393	7.82096	8.98142	0.549916
33	9.00422	7.44602	0.933855	1.49053	5.78289	7.70551	9.41113	0.396315
34	9.436	7.40236	1.682	1.29957	6.07183	7.56617	9.96977	0.272494
35	10.0263	7.38272	2.78819	1.11803	6.47083	7.4046	10.6746	0.174248
36	10.8365	7.38145	4.34118	0.942901	7.01639	7.2339	11.5437	0.090744
37	11.9395	7.40635	6.42844	0.780429	7.75771	7.08687	12.6081	0.0328225
38	13.4243	7.46061	9.15161	0.625339	8.75375	6.99871	13.9221	0
39	15.3806	7.55494	12.5855	0.488028	10.0705	7.01659	15.5557	0.00483852
40	17.901	7.70486	16.7844	0.365114	11.7721	7.18252	17.6063	0.0643189
41	21.0772	7.92485	21.8353	0.259965	13.9264	7.53371	20.1965	0.193543
42	24.9922	8.22438	27.7913	0.170164	16.6034	8.10249	23.4487	0.396096
43	29.7216	8.61746	34.658	0.104179	19.8856	8.93741	27.4816	0.677779
44	35.3183	9.1279	42.3759	0.0473676	23.8648	10.089	32.3833	1.02998
45	41.7783	9.78078	50.7824	0.00994766	28.6199	11.6234	38.2306	1.46003
46	49.0491	10.6196	59.5482	0	34.2435	13.6178	45.0321	1.97886
47	56.9831	11.7222	68.2246	0.0280403	40.7959	16.1587	52.7241	2.62074
48	65.3033	13.1763	76.3055	0.10457	48.2546	19.3429	61.121	3.42337
49	73.6285	15.0697	83.3298	0.25404	56.4832	23.3037	69.8998	4.43141
50	81.5256	17.5227	88.966	0.486132	65.2257	28.2049	78.5405	5.66975
51	88.48	20.6611	93.1112	0.809143	74.0194	34.2034	86.4264	7.17836
52	94.0435	24.6312	95.892	1.22134	82.2991	41.4191	92.9306	8.97917
53	97.8977	29.6224	97.5911	1.71653	89.4705	49.8303	97.5247	11.1087
54	99.8916	35.8518	98.5388	2.28014	95.0179	59.1878	99.8943	13.6352
55	100	43.5098	99.0449	2.89222	98.5568	68.9811	100	16.691
56	98.4288	52.5677	99.3388	3.53053	100	78.4977	98.0737	20.4256
57	95.4682	62.6927	99.5631	4.17666	99.4751	86.9312	94.5001	25.0291
58	91.4426	73.2241	99.7623	4.81996	97.2766	93.5748	89.7457	30.6907
59	86.6638	83.2041	99.9304	5.46705	93.7776	97.9731	84.2581	37.4872
60	81.4751	91.5062	100	6.14688	89.4278	100	78.4407	45.2652
61	76.0872	97.2687	99.8455	6.91384	84.5626	99.8637	72.5593	53.6651
62	70.6544	100	99.3122	7.85623	79.4342	97.9735	66.8086	62.1582
63	65.2909	99.665	98.2788	9.09148	74.2295	94.8185	61.3046	70.1532
64	60.0722	96.6485	96.6872	10.7532	69.0841	90.8482	56.1181	77.1687
65	55.0179	91.6376	94.6235	12.996	64.0493	86.4261	51.2682	82.9796
66	50.1528	85.3194	92.2883	15.9871	59.1617	81.7719	46.7663	87.613
67	45.4942	78.3253	89.949	19.9037	54.4495	77.0314	42.6109	91.244
68	41.043	71.1188	87.8793	25.0327	49.9301	72.2801	38.7964	94.0991
69	36.794	64.0343	86.2985	31.6444	45.6046	67.5704	35.3026	96.3434
70	32.7272	57.2482	85.2355	39.7639	41.4653	62.9067	32.1071	98.0463
71	28.8377	50.8771	84.589	49.1426	37.5212	58.3104	29.2	99.2068
72	25.1274	44.9686	84.1654	59.2829	33.7769	53.7758	26.5602	99.8467
73	21.617	39.5445	83.7576	69.2772	30.2289	49.3062	24.1665	100
74	18.3441	34.5938	83.139	78.1467	26.8731	44.8837	22.0075	99.7527
75	15.3643	30.1188	82.2133	85.3137	23.7153	40.5279	20.0738	99.2106
76	12.7177	26.1016	80.9687	90.6048	20.7541	36.243	18.3386	98.4895
77	10.4305	22.5215	79.4985	94.1756	17.9896	32.065	16.7877	97.6416
78	8.50614	19.3738	77.8609	96.5068	15.4278	28.03	15.4067	96.6898
79	6.92298	16.6301	76.1853	98.098	13.0828	24.204	14.1706	95.6472
80	5.63264	14.2512	74.5712	99.1912	10.9652	20.64	13.0493	94.5507
81	4.59025	12.2089	73.0587	99.8429	9.08298	17.3904	12.0264	93.4053
82	3.74898	10.4715	71.5962	100	7.44039	14.4906	11.0752	92.2395
83	3.0658	8.98655	70.1899	99.5999	6.03267	11.9654	10.1692	91.0874
84	2.50579	7.72057	68.7642	98.6386	4.84769	9.80772	9.29944	89.9424
85	2.04643	6.64342	67.1949	97.2564	3.86656	7.99467	8.45776	88.7207
86	1.665	5.7102	65.361	95.6453	3.0636	6.49155	7.62018	87.3034
87	1.34407	4.89965	63.2314	93.9641	2.41387	5.25723	6.78449	85.6234
88	1.07387	4.19322	60.7102	92.2625	1.89264	4.24379	5.94777	83.6139
89	0.84493	3.56669	57.7767	90.601	1.47222	3.41409	5.10038	81.2621
90	0.648532	2.99371	54.4609	88.8912	1.12679	2.72301	4.24017	78.5949
91	0.480726	2.453	50.8841	87.0141	0.840857	2.12919	3.38482	75.7036
92	0.336313	1.92202	47.0922	84.9264	0.596775	1.60406	2.53095	72.6422
93	0.212024	1.33009	43.0616	82.5839	0.381601	1.08149	1.6814	69.295
94	0.0950159	0.743516	39.0253	80.1179	0.178916	0.580283	0.838543	65.9428
95	0	0	34.6406	77.3057	0	0	0	62.0789

## Sheet: Figure 5b, SF 3, ST 3 
L387A_E438C
Temperature	Ctr	Ctr	Ctr	et-jq1	et-jq1	et-jq1	mr108	mr108	mr108	mr109	mr109	mr109	mr111	mr111	mr111	mr115	mr115	mr115	mr117	mr117	mr117	mr118	mr118	mr118	mr119	mr119	mr119	Ctr	Ctr	Ctr	et-jq1	et-jq1	et-jq1	mr100	mr100	mr100	mr101	mr101	mr101	mr70	mr70	mr70	mr104	mr104	mr104	mr112	mr112	mr112	mr121
20	2.5545	3.30106	4.51873	8.1208	12.2532	2.66104	2.04054	15.5779	3.03212	7.7308	17.855	3.34161	2.26734	11.5408	1.69576	-5.195	6.28184	0.878384	4.23314	5.66182	2.00078	4.165	5.07788	3.385	3.0329	6.47606	2.82786	4.87339	4.99394	2.39578	7.04922	7.77847	1.98582	9.34424	18.151	7.79129	0.504448	3.29636	3.23632	7.6784	10.3289	1.40974	5.14684	7.61868	4.51841	6.49815	9.08184	2.99709	6.52396
21	5.53475	7.1523	9.79057	17.5951	26.5485	5.76559	4.42117	33.7521	6.5696	16.7501	38.6858	7.24015	4.91257	25.0051	3.67414	-11.2558	13.6107	1.90316	9.1718	12.2673	4.33503	9.02417	11.0021	7.33416	6.57128	14.0315	6.12703	10.559	10.8202	5.19085	15.2733	16.8533	4.30261	20.2458	39.3272	16.8811	1.09297	7.14212	7.01202	16.6365	22.3794	3.05444	11.1515	16.5071	9.7899	14.0793	19.6773	6.49371	14.1352
22	5.109	6.60212	9.03745	16.2416	24.5063	5.32208	4.08108	31.1558	6.06425	15.4616	35.71	6.68321	4.53468	23.0816	3.39151	-10.39	12.5637	1.75677	8.46628	11.3236	4.00156	8.33	10.1558	6.76999	6.0658	12.9521	5.65572	9.74679	9.98788	4.79155	14.0984	15.5569	3.97164	18.6885	36.3021	15.5826	1.0089	6.59272	6.47264	15.3568	20.6579	2.81948	10.2937	15.2374	9.03683	12.9963	18.1637	5.99419	13.0479
23	5.109	6.60212	9.03745	16.2416	24.5063	5.32208	4.08108	31.1558	6.06425	15.4616	35.71	6.68321	4.53468	23.0816	3.39151	-10.39	12.5637	1.75677	8.46628	11.3236	4.00156	8.33	10.1558	6.76999	6.0658	12.9521	5.65572	9.74679	9.98788	4.79155	14.0984	15.5569	3.97164	18.6885	36.3021	15.5826	1.0089	6.59272	6.47264	15.3568	20.6579	2.81948	10.2937	15.2374	9.03683	12.9963	18.1637	5.99419	13.0479
24	5.109	6.60212	9.03745	16.2416	24.5063	5.32208	4.08108	31.1558	6.06425	15.4616	35.71	6.68321	4.53468	23.0816	3.39151	-10.39	12.5637	1.75677	8.46628	11.3236	4.00156	8.33	10.1558	6.76999	6.0658	12.9521	5.65572	9.74679	9.98788	4.79155	14.0984	15.5569	3.97164	18.6885	36.3021	15.5826	1.0089	6.59272	6.47264	15.3568	20.6579	2.81948	10.2937	15.2374	9.03683	12.9963	18.1637	5.99419	13.0479
25	5.25252	6.74256	9.15193	16.2696	24.7088	5.39432	4.12078	31.2876	6.10705	15.5633	35.7756	6.72602	4.5674	23.0673	3.4248	-10.2358	12.514	1.79387	8.51913	11.2502	4.00793	8.35127	10.1887	6.77455	6.08334	12.9624	5.71357	9.84122	10.1537	4.92581	14.1622	15.7092	3.99914	18.772	36.4659	15.6437	1.11034	6.65737	6.59391	15.3879	20.8445	2.82312	10.291	15.2757	9.09459	13.0224	18.1929	5.98774	13.0313
26	4.38736	5.8256	8.51103	16.1698	23.4654	4.95772	3.90483	30.5076	5.83552	14.9485	35.4261	6.4853	4.35057	23.1985	3.28607	-11.2051	12.8794	1.58406	8.20889	11.7056	4.00473	8.21268	9.94752	6.74175	5.96135	12.8942	5.3342	9.37964	9.19764	4.13208	13.7323	14.8051	3.83072	18.2208	35.5042	15.2691	0.478233	6.28798	5.77018	15.172	19.7301	2.79095	10.3397	15.0977	8.74504	12.8358	18.037	6.07235	13.1327
27	2.56947	4.48155	6.74095	15.3775	20.9827	4.07057	3.26077	28.753	5.39138	13.6434	34.3179	5.82736	4.04047	23.11	2.43808	-12.9668	13.1212	1.05083	7.45074	12.6067	3.69706	7.99724	9.79491	6.74025	5.88288	12.8067	4.75987	7.51788	6.76607	2.34726	13.1817	12.6735	3.47859	17.4629	33.1916	14.5313	-0.717978	5.3052	4.81736	14.9718	17.182	2.81707	10.1148	14.2023	7.99269	12.6386	17.4653	5.86571	13.3341
28	0.82495	3.56967	4.81259	14.2331	19.0134	3.02483	2.44643	26.8459	4.93959	12.5121	32.9658	5.14087	3.96556	22.7284	1.48484	-14.0799	12.8706	0.276104	6.98054	13.099	3.22509	7.9144	9.87691	6.67117	5.50892	12.6926	4.61232	5.09031	4.64958	0.4621	13.0522	11.3372	3.27481	16.935	31.2377	13.8833	-1.58834	4.40783	4.28562	14.8349	15.3934	2.84544	10.1495	13.5674	7.40925	12.9722	17.3182	5.43709	13.5942
29	-1.54299	2.19482	2.97204	13.4684	17.4405	1.88693	1.76645	25.0057	4.20228	11.5361	31.2813	4.47997	3.87452	22.2455	1.37137	-15.2739	12.5621	-0.586418	6.17048	13.3083	3.17768	7.84961	9.84258	5.89274	5.43569	12.7124	4.31685	2.55164	2.15744	-2.08821	13.0528	10.4135	3.27404	16.2616	29.9197	12.9004	-1.85488	4.28527	3.63758	14.4369	14.4892	2.74231	10.3505	13.8025	7.33375	13.2441	17.723	5.1746	13.4517
30	-4.26779	0.648859	0.805195	12.9691	15.8616	1.00801	0.970131	23.0857	3.32412	10.6406	28.9409	3.60255	3.80911	21.3196	1.30446	-16.4392	11.9381	-1.56614	5.18475	13.0501	2.77713	7.69302	9.83895	5.20792	5.65809	12.6374	3.85725	-0.674802	-1.45934	-5.05896	12.7641	9.61144	3.04974	15.7372	28.6374	11.0469	-1.9985	4.19307	3.2729	14.0045	13.8439	2.67837	10.0996	13.8732	6.97788	13.1087	17.958	4.67607	13.2505
31	-7.06539	-0.624613	-1.79974	12.0502	13.9676	0.183833	-0.0677629	20.6087	2.16399	9.75914	26.6474	2.36921	3.81234	20.2816	0.81498	-16.959	10.6677	-2.95054	4.52765	12.3337	2.15512	7.77881	9.71459	4.6734	5.48572	12.2238	3.47681	-5.34858	-5.52272	-8.55397	12.2489	8.8711	2.60434	15.1461	27.2521	8.88202	-2.57279	3.77943	2.67497	13.4989	13.2422	2.42109	9.98822	13.6456	6.24024	13.0226	18.1479	4.16675	12.9456
32	-10.0186	-2.45772	-4.85611	11.2104	11.8646	-0.718906	-1.06449	18.234	0.742595	8.79029	24.4169	1.11841	3.60871	19.1131	0.771995	-17.0741	9.27702	-4.25456	4.0316	11.4638	2.00006	7.82825	9.34861	3.76381	5.18579	11.6057	2.8659	-11.3461	-10.7055	-13.2944	11.7605	7.81757	2.37075	14.2504	25.6136	6.88492	-3.10609	3.25402	1.43241	12.5577	12.4281	1.68136	10.1486	13.5693	5.6966	12.9511	18.2987	3.99501	12.1403
33	-13.3161	-5.12931	-8.62367	10.6024	9.67694	-1.42153	-2.30274	16.1375	-0.578062	7.76259	21.967	-0.309473	3.25817	17.8287	0.844322	-17.2388	8.04627	-5.37738	3.68882	10.558	1.89337	7.54503	8.88859	2.85529	4.72981	10.9571	1.86074	-19.0843	-17.9251	-19.5159	11.2182	6.78687	1.84462	13.4554	23.9469	4.98703	-3.46667	2.53353	-0.0243473	11.5306	12.0291	1.03537	9.91626	13.5035	5.26273	12.4631	18.1079	3.80863	11.5355
34	-17.3643	-8.40106	-13.3779	9.3702	7.46665	-2.30108	-3.76573	13.7295	-1.68141	6.23551	19.8002	-2.08393	3.10623	16.6183	0.33585	-16.7024	6.65682	-6.62516	3.40711	9.6326	1.47094	7.24605	8.37176	2.39403	4.01284	10.1968	1.12131	-30.2233	-27.3749	-28.0752	10.5058	5.68394	0.979744	12.8237	22.2551	2.98825	-3.80818	1.33467	-1.45526	10.6685	11.6815	0.475758	9.35963	13.1976	4.63318	12.3017	17.7713	3.46239	11.2235
35	-22.7439	-13.4167	-19.4416	7.74711	5.42884	-3.57387	-5.20519	11.3464	-2.94889	3.85941	17.7323	-3.92891	2.72668	15.6623	-0.388007	-15.3532	5.10086	-8.02786	3.30255	8.93064	1.13814	6.76131	7.8467	2.10324	2.84947	9.6696	0.734893	-44.6154	-39.266	-39.6342	9.8476	4.5775	-0.0261857	11.8761	20.2473	1.05686	-4.17034	-0.0761947	-3.28112	10.07	11.1059	-0.234904	8.88557	12.5815	4.1715	12.5257	17.6284	3.29785	10.5844
36	-29.8807	-21.2041	-27.3449	5.99946	3.7414	-4.66259	-6.71018	9.54948	-4.19523	1.38876	15.0822	-5.93912	2.13195	14.6567	-0.758675	-14.3535	3.70654	-9.3353	3.1228	8.49083	0.854354	5.87361	7.54931	1.74273	1.62666	9.2132	0.133962	-61.8976	-53.7299	-53.865	9.14595	3.66786	-1.19565	10.591	18.0766	-0.66044	-4.28761	-1.3905	-5.1002	9.71937	11.1134	-0.854949	8.32417	12.0068	3.89121	12.4707	17.5016	2.97774	9.81811
37	-39.2762	-31.7617	-37.4987	4.10741	2.3746	-5.99273	-8.43504	7.46079	-5.21858	-0.870269	12.4145	-7.99923	1.71477	13.5514	-1.21014	-13.4803	2.43023	-10.4512	2.62775	8.05302	0.247157	4.96967	7.21491	1.54283	0.319676	8.47074	-0.48858	-82.9347	-71.1971	-70.4203	7.82896	2.5584	-2.52076	9.12928	15.808	-2.59602	-4.59225	-2.87387	-6.8707	9.43461	11.5376	-1.44425	7.79666	11.3662	3.44141	12.3666	17.3224	2.26652	9.44033
38	-51.6646	-45.1099	-50.159	2.21325	1.15328	-7.51057	-10.1582	5.2222	-6.46219	-3.69216	9.78368	-10.0351	1.17972	12.7049	-1.68355	-11.9768	1.01363	-11.6788	1.84758	7.40157	-0.48885	3.96616	6.90919	0.969127	-0.92623	7.73166	-0.927569	-107.096	-91.5516	-89.5217	6.20557	0.96271	-3.65274	7.30349	13.342	-5.11308	-5.80745	-4.47028	-8.87936	9.05967	11.8036	-2.26689	7.31481	10.5057	2.74321	12.3246	17.4913	1.63565	8.78534
39	-67.3253	-61.8049	-65.129	0.49776	-0.0625138	-8.62037	-11.6709	3.28171	-8.10453	-6.78099	6.5448	-12.0598	0.388819	11.6985	-1.85272	-10.8484	-0.6221	-13.1993	1.04443	6.51977	-1.13485	2.49406	6.48654	0.12155	-2.36492	6.99773	-1.51105	-133.134	-113.704	-110.55	4.65147	-0.593525	-4.94884	5.1208	10.7463	-7.91994	-7.93424	-6.37263	-11.2412	8.79314	12.0268	-3.20868	6.80835	9.48889	1.72409	11.8924	17.7711	1.00943	7.75732
40	-85.9498	-81.1519	-82.0777	-1.20676	-1.0273	-9.52167	-13.1258	1.19286	-9.65405	-9.61966	3.09524	-14.3766	-0.434027	10.5538	-2.10769	-10.8269	-2.02571	-14.719	0.118438	5.42615	-1.75267	0.893499	5.72388	-0.935763	-3.75758	6.05702	-2.56304	-161.921	-138.32	-133.101	3.24476	-2.14239	-6.57444	2.81281	8.25948	-11.1525	-10.4165	-8.7892	-13.958	8.37325	12.4359	-4.34722	6.37133	8.72299	0.748201	11.1406	17.6018	0.127147	6.8288
41	-107.237	-101.982	-100.608	-2.93402	-1.82842	-10.4421	-14.4208	-1.17363	-11.3711	-12.9833	-0.399466	-17.2848	-1.37003	9.43276	-2.80692	-11.7204	-4.00758	-16.8694	-0.971861	4.2245	-2.43712	-0.867665	4.5981	-2.33624	-5.18191	4.81911	-3.78521	-192.919	-165.713	-157.87	2.20346	-3.78054	-8.18618	0.228786	5.41216	-14.9777	-13.2667	-11.7931	-17.5384	7.50197	12.3821	-6.17942	5.9231	8.05704	-0.0850895	10.7629	17.0975	-0.824352	6.33538
42	-130.695	-124.464	-120.166	-4.77946	-2.59169	-10.8781	-15.5817	-3.66156	-13.7045	-17.7292	-4.65401	-21.1721	-2.52949	8.1523	-3.82636	-14.2856	-7.3994	-20.5512	-2.3018	3.18902	-3.23102	-3.00281	3.35924	-4.19436	-7.1267	3.77198	-4.98047	-224.248	-194.141	-184.285	1.90442	-5.18215	-10.1967	-2.76415	2.26121	-18.9731	-16.5154	-15.534	-22.3855	6.57876	11.9683	-8.19851	5.25482	7.20153	-0.852207	10.2199	16.4321	-1.78809	5.31008
43	-154.414	-148.239	-140.035	-7.13399	-3.24186	-11.4559	-17.2086	-6.75254	-16.601	-23.5799	-10.1479	-26.333	-3.7471	6.35611	-5.02912	-19.8303	-12.4372	-25.8891	-3.97934	2.45783	-4.49565	-5.39097	1.88864	-6.06878	-9.26087	2.66021	-6.44433	-254.399	-222.04	-210.303	1.8089	-6.41799	-12.8975	-6.14505	-1.22733	-23.2545	-20.1304	-20.3223	-28.4974	5.53519	11.1846	-10.5764	4.7368	6.40736	-1.61965	9.39868	15.3358	-3.0247	3.79204
44	-176.143	-170.681	-159.172	-10.2829	-4.35544	-13.1708	-19.9592	-11.1053	-20.3117	-30.8333	-16.9347	-33.4742	-5.38956	4.31787	-6.74709	-28.9412	-20.0884	-33.2275	-5.95793	1.9039	-6.58418	-7.9832	0.0679728	-8.28133	-11.3996	1.05631	-8.30247	-280.223	-247.363	-233.586	1.27193	-7.89324	-16.3604	-10.7461	-5.63235	-28.0539	-23.6219	-26.0992	-35.9462	3.86953	9.81978	-14.1216	4.41856	5.58155	-2.34551	8.65413	13.7083	-4.59066	2.37818
45	-192.962	-188.791	-175.187	-14.653	-7.3829	-16.175	-24.187	-17.1923	-25.5753	-41.0062	-25.8483	-43.1853	-7.63648	2.00391	-8.61678	-41.9457	-31.8121	-43.4617	-8.64007	1.22223	-9.17029	-10.9862	-2.08461	-11.0305	-14.1467	-0.755773	-10.2168	-296.942	-265.424	-250.259	-0.406917	-10.0941	-21.2589	-17.268	-11.1423	-33.4189	-27.4372	-33.3948	-45.1609	1.30012	7.73721	-18.3335	3.79259	4.49558	-3.1734	7.63983	11.6747	-6.61899	0.60932
46	-200.831	-199.66	-184.717	-21.0412	-13.0431	-21.4008	-30.4371	-25.8774	-32.522	-54.2849	-37.4392	-55.6762	-10.1504	-0.676415	-10.6724	-59.5751	-48.1672	-57.1086	-12.0294	-0.0769775	-12.3085	-14.357	-4.70989	-14.1863	-17.5696	-2.31984	-12.4353	-300.377	-271.066	-255.245	-3.97835	-13.5741	-28.6057	-25.228	-17.9201	-40.0361	-32.859	-42.7966	-56.2848	-2.02608	4.89528	-23.3885	3.00595	3.28801	-4.35162	5.74765	9.36347	-9.2433	-2.07411
47	-196.291	-199.501	-184.794	-30.1844	-22.2589	-29.8164	-38.9291	-37.8836	-40.7612	-70.5319	-52.0654	-71.6964	-13.0269	-3.1825	-12.954	-82.6458	-69.3741	-74.5477	-15.7815	-2.29036	-16.0937	-18.2655	-8.23072	-18.1561	-21.0283	-4.32326	-15.176	-287.602	-261.193	-245.823	-9.90944	-18.6947	-38.8809	-35.2702	-26.4907	-48.4149	-39.8424	-54.2877	-69.2049	-6.54829	1.04698	-30.3922	2.23903	2.33615	-5.62334	3.53873	6.60819	-12.5781	-5.0235
48	-178.124	-186.701	-173.997	-42.2462	-36.2875	-42.0464	-49.253	-53.5512	-50.4803	-90.623	-69.7437	-91.7731	-16.4977	-5.50858	-15.4786	-111.521	-95.7103	-96.8547	-20.2385	-5.52154	-20.1917	-22.9362	-12.8997	-23.1074	-24.7022	-7.06318	-18.0541	-258.646	-235.543	-221.467	-18.5083	-26.1183	-52.6169	-47.9395	-36.7742	-58.6546	-48.3425	-68.1984	-84.0269	-12.9142	-3.93404	-38.9551	1.25562	1.24015	-6.78017	0.90791	3.08628	-16.918	-8.08741
49	-146.887	-163.839	-152.536	-57.5532	-54.8973	-58.3446	-62.0146	-72.84	-61.8544	-115.303	-90.5504	-116.144	-20.061	-7.61995	-18.2596	-146.165	-126.334	-124.764	-25.5817	-9.89688	-24.5472	-28.4448	-18.5475	-28.7441	-29.2568	-10.2609	-21.1333	-217.245	-196.761	-184.026	-30.1734	-36.7597	-70.6519	-61.5718	-48.5826	-71.2455	-60.1155	-84.5331	-100.697	-21.518	-10.3269	-49.4332	0.0629867	0.0694173	-8.11182	-2.82276	-1.18302	-22.6203	-11.6714
50	-107.146	-135.369	-123.957	-76.4789	-77.1865	-79.2506	-78.1568	-95.4068	-75.6218	-143.525	-113.891	-144.379	-23.6464	-9.52559	-21.4969	-185.532	-160.159	-157.848	-31.3158	-15.4464	-29.2857	-34.8971	-25.4898	-35.2125	-34.5318	-14.0109	-24.7658	-169.157	-150.421	-139.645	-45.0549	-50.7159	-93.3092	-75.2198	-62.0511	-86.4232	-74.6056	-102.538	-118.561	-32.371	-18.469	-63.1647	-1.09033	-0.800833	-9.6161	-7.43395	-5.71549	-29.4052	-15.0313
51	-65.9539	-106.631	-94.3544	-98.7355	-102.484	-105.039	-98.1946	-120.64	-93.2342	-174.49	-138.725	-175.823	-27.3775	-11.0508	-24.9857	-226.002	-194.678	-193.655	-37.3536	-21.7039	-34.1617	-42.6897	-34.2156	-42.8883	-40.0345	-19.1077	-28.9329	-121.75	-104.859	-95.4843	-63.0483	-68.2266	-120.452	-89.284	-76.6244	-104.212	-89.2372	-120.786	-135.845	-46.246	-28.7943	-79.6489	-2.3218	-1.65794	-10.8443	-12.7785	-10.9816	-37.1441	-18.011
52	-29.153	-82.953	-68.0774	-123.643	-129.685	-136.006	-123.286	-148.003	-116.686	-207.536	-164.005	-209.468	-30.7661	-12.5284	-28.5032	-261.303	-226.911	-227.621	-43.937	-28.4946	-38.9436	-52.0722	-44.8264	-51.4586	-45.9451	-25.9909	-33.7382	-81.4545	-67.189	-56.9631	-84.74	-90.1894	-151.027	-102.908	-91.7723	-125.415	-103.067	-137.784	-150.57	-63.888	-42.0955	-98.8788	-3.55766	-3.10326	-12.2626	-19.3165	-17.5027	-45.8519	-20.4064
53	-1.34815	-66.9822	-47.6404	-150.387	-157.114	-171.203	-154.116	-176.844	-147.044	-240.524	-187.927	-242.939	-33.5109	-14.2132	-31.5868	-284.1	-252.96	-252.881	-50.7098	-36.1072	-43.3244	-63.1459	-57.4301	-61.3044	-52.4711	-34.4467	-39.8146	-51.2426	-40.0537	-28.0105	-110.235	-116.142	-183.795	-115.655	-107.711	-150.333	-114.52	-151.545	-161.666	-85.1554	-58.8639	-121.648	-4.75069	-4.2751	-13.9821	-26.9393	-24.5758	-55.2074	-21.9675
54	15.7368	-57.5098	-34.541	-176.786	-184.078	-208.636	-188.684	-206.379	-184.359	-271.255	-208.242	-274.059	-35.3524	-16.3027	-33.8883	-288.176	-267.624	-263.523	-57.8422	-44.7907	-47.053	-76.5968	-73.311	-73.6201	-59.3548	-44.7785	-47.4394	-30.8221	-23.8364	-9.40097	-139.09	-145.072	-216.067	-128.993	-125.006	-178.847	-120.716	-160.271	-167.354	-110.575	-79.4507	-147.375	-6.10568	-5.0979	-14.9863	-35.6377	-32.0593	-64.5754	-22.7646
55	23.5409	-52.1678	-27.2675	-198.752	-207.792	-244.131	-222.149	-233.939	-224.818	-298.215	-222.641	-301.311	-35.7787	-19.1111	-35.0723	-270.643	-266.277	-256.308	-65.8329	-54.5235	-51.2828	-93.3224	-93.6382	-89.271	-66.1628	-57.6032	-56.522	-18.172	-17.2013	0.71592	-169.141	-175.056	-242.584	-143.035	-143.141	-209.339	-120.59	-162.906	-165.808	-139.789	-103.799	-174.195	-7.30736	-6.02822	-15.2087	-45.5797	-40.4471	-73.8654	-23.4013
56	24.9477	-48.6486	-22.7738	-212.165	-224.026	-271.724	-248.694	-254.846	-261.523	-319.587	-228.84	-321.149	-35.3251	-23.2151	-35.3458	-233.446	-247.851	-231.72	-75.7747	-65.987	-57.0145	-114.316	-119.455	-109.09	-73.7152	-73.0076	-66.9823	-10.6575	-16.5715	4.3509	-196.147	-201.297	-257.969	-156.32	-160.228	-237.489	-114.663	-159.494	-157.454	-169.598	-130.194	-199.595	-7.8028	-6.3761	-15.0474	-56.4912	-49.4276	-82.81	-24.1523
57	22.4453	-44.822	-19.6845	-214.43	-229.161	-285.756	-262.325	-264.812	-288.678	-332.393	-225.236	-330.108	-35.0213	-28.9968	-35.7404	-182.991	-214.017	-194.685	-88.9544	-79.9149	-65.5891	-141.869	-152.885	-135.174	-83.0419	-90.8756	-79.2008	-4.73017	-18.5289	3.66971	-214.755	-218.243	-258.952	-166.671	-174.193	-258.289	-103.248	-150.628	-143.485	-195.688	-154.707	-218.872	-8.04979	-5.79396	-13.831	-68.8728	-58.6154	-90.9523	-25.8298
58	18.414	-40.1182	-17.4673	-203.894	-220.636	-282.808	-258.495	-260.541	-300.445	-334.051	-211.795	-326.834	-35.4911	-36.5736	-37.4671	-128.647	-169.348	-152.227	-106.15	-96.6532	-78.7012	-179.26	-196.791	-170.754	-95.343	-112.235	-93.8841	2.7172	-21.3402	0.799867	-220.505	-222.423	-243.558	-171.603	-182.599	-267.923	-87.2018	-137.75	-124.436	-213.649	-173.474	-227.498	-8.23779	-5.26707	-11.4586	-83.3914	-69.5155	-98.6209	-29.648
59	13.836	-35.0851	-15.7693	-180.833	-197.237	-261.91	-236.46	-240.094	-292.278	-322.393	-189.111	-309.381	-38.2838	-46.6821	-41.762	-78.7689	-120.944	-110.325	-128.718	-116.912	-97.8594	-231.591	-254.243	-221.696	-112.58	-138.774	-112.49	12.6836	-22.8085	-2.55092	-210.32	-211.142	-211.589	-168.511	-182.224	-262.664	-68.7501	-122.645	-102.266	-217.858	-181.862	-221.829	-8.1128	-4.85748	-9.13734	-100.826	-83.1523	-106.656	-36.3069
60	9.39658	-30.3171	-14.5597	-149.344	-162.046	-226.346	-200.174	-205.752	-266.391	-296.062	-159.556	-276.631	-44.9393	-59.93	-50.0427	-37.9249	-75.9152	-73.8211	-159.515	-141.518	-123.708	-310.978	-331.328	-302.931	-137.832	-172.386	-138.128	25.5484	-20.059	-3.69866	-185.12	-185.415	-168.762	-156.552	-171.995	-241.901	-50.6801	-106.212	-79.928	-205.807	-176.782	-201.633	-8.24549	-4.61015	-7.40761	-123.41	-101.169	-116.852	-46.316
61	5.53454	-26.2176	-13.8168	-114.089	-120.896	-182.509	-155.442	-163.384	-228.876	-256.114	-126.736	-232.64	-56.1184	-76.8164	-63.8942	-7.63193	-38.5307	-43.55	-202.394	-171.307	-157.449	-432.716	-434.809	-434.801	-175.288	-215.402	-175.43	42.0691	-11.739	-0.189154	-150.28	-151.43	-122.473	-137.547	-153.972	-209.859	-34.4393	-89.8949	-59.2936	-179.949	-159.133	-170.43	-9.55975	-5.73334	-6.55666	-154.518	-126.111	-133.303	-60.3853
62	2.74055	-22.5007	-13.465	-78.569	-79.8844	-135.88	-108.488	-118.839	-183.876	-206.146	-93.4782	-182.141	-72.7707	-97.6144	-83.8194	12.3327	-9.76552	-18.5379	-264.617	-207.843	-201.519	-592.817	-558.535	-615.004	-232.019	-273.108	-232.238	60.5006	2.82273	8.859	-112.461	-115.924	-78.3243	-115.05	-130.7	-171.82	-21.0838	-75.6498	-41.6556	-144.927	-132.431	-133.991	-12.5186	-8.70029	-7.75844	-198.743	-160.942	-163.764	-79.1967
63	1.39972	-18.639	-12.7644	-46.2716	-44.0056	-90.5976	-66.138	-77.436	-137.222	-151.296	-62.696	-128.706	-95.8646	-122.63	-110.329	25.9455	10.947	1.62984	-355.056	-254.089	-260.72	-763.326	-681.813	-814.069	-315.034	-350.185	-318.232	76.9879	23.0578	23.4633	-77.6866	-82.7936	-40.8915	-92.1759	-104.926	-132.311	-11.5655	-63.526	-28.2743	-106.717	-101.312	-98.476	-17.6972	-13.563	-11.8458	-266.263	-211.348	-223.987	-103.082
64	1.35477	-14.5179	-10.9751	-19.0635	-15.7168	-49.2753	-31.3954	-42.4791	-93.6833	-96.4582	-37.3534	-80.346	-125.375	-151.054	-143.471	37.5092	24.7849	16.5882	-471.296	-309.58	-335.479	-910.609	-781.564	-995.305	-418.517	-439.824	-429.093	86.2031	46.2169	41.5046	-49.9584	-55.2693	-13.6203	-70.9845	-79.0845	-95.2382	-5.45213	-53.6109	-19.2349	-71.5792	-71.4642	-68.5318	-26.1574	-21.1677	-19.0241	-369.771	-290.753	-337.735	-132.263
65	2.90702	-10.0798	-8.39384	3.23275	4.574	-12.9343	-3.50747	-15.1682	-54.3907	-45.6562	-17.9028	-43.0255	-161	-180.588	-181.713	46.815	33.9941	27.6922	-596.852	-367.867	-416.266	-995.387	-834.347	-1112.84	-524.174	-525.946	-544.909	84.2682	66.6387	59.3649	-29.8305	-33.8039	4.14133	-52.9114	-54.3973	-64.022	-1.36709	-47.786	-13.8476	-43.1543	-47.0225	-46.2906	-39.1813	-32.3727	-29.9066	-512.683	-411.268	-517.557	-166.438
66	6.001	-4.64921	-4.76444	20.5718	17.9501	18.0504	17.1634	4.62799	-20.1465	-0.72929	-3.98985	-15.4638	-202.021	-209.653	-221.833	53.6782	40.196	35.307	-708.547	-418.586	-488.642	-980.346	-818.253	-1115.36	-610.279	-592.083	-643.057	71.045	78.3493	74.3884	-14.9013	-15.1381	14.6921	-37.6983	-31.7635	-39.6505	0.468639	-45.5918	-11.7537	-21.7427	-28.3795	-31.0324	-58.1393	-47.4165	-45.1204	-683.492	-568.474	-749.062	-205.893
67	10.0647	1.58849	0.349642	33.0828	26.6824	41.6595	30.844	18.4352	7.98998	37.8775	5.33359	2.51484	-246.227	-237.922	-260.691	60.4085	43.5915	39.6654	-777.721	-451.323	-534.393	-865.683	-735.566	-996.349	-652.078	-620.149	-697.753	48.7239	78.9672	83.2487	-2.27887	2.99591	19.2631	-24.1168	-12.5513	-20.8582	-0.217261	-44.7157	-11.7864	-6.04747	-15.1079	-21.4489	-82.3184	-67.0119	-65.0924	-859.627	-745.284	-998.2	-253.408
68	15.9878	8.31301	6.47622	41.7653	32.5565	56.6706	41.1822	28.0221	30.3217	70.509	12.272	11.6292	-289.616	-263.35	-292.891	65.4865	44.4637	41.2237	-777.333	-455.075	-536.256	-691.339	-616.224	-799.816	-629.257	-594.636	-682.348	21.9998	69.9633	81.4333	9.9084	19.4843	19.8066	-11.2943	1.36501	-6.19617	-3.70332	-45.448	-13.6731	5.77494	-6.2077	-15.5081	-110.93	-92.0071	-90.021	-1010.85	-915.427	-1214.2	-307.86
69	24.8711	15.6695	14.293	46.7762	36.027	62.994	49.4077	34.2866	45.9461	98.0533	18.8345	20.1004	-325.94	-281.97	-311.798	66.2715	43.7095	42.207	-702.561	-424.689	-487.605	-500.789	-489.967	-575.161	-544.775	-520.28	-594.58	0.726847	53.8604	69.0137	20.8088	32.1256	18.4509	0.301437	8.40816	4.27818	-9.85024	-47.7702	-17.8602	14.0868	0.0517708	-11.4089	-143.21	-122.501	-119.755	-1103.24	-1036.48	-1333.8	-360.411
70	36.0731	23.3994	25.6512	48.6346	37.9907	61.4368	54.557	38.1362	54.8254	120.166	26.2505	30.6598	-348.159	-291.966	-315.441	65.347	41.8807	44.1927	-573.093	-367.615	-397.294	-330.572	-377.01	-361.119	-424.065	-420.862	-461.068	-8.47633	36.4534	50.0081	28.6129	38.8313	15.6556	9.61089	8.09189	12.0231	-17.4241	-48.7827	-23.6188	17.7848	4.33897	-7.38604	-175.841	-156.844	-153.363	-1117.82	-1068.66	-1318.42	-401.212
71	49.3036	31.2943	40.8835	48.6323	39.2208	54.7428	57.224	41.0115	59.2877	136.181	35.1793	40.8915	-348.415	-291.456	-303.284	64.4695	39.3075	45.4717	-417.594	-297.907	-284.857	-202.528	-292.823	-191.405	-295.229	-319.434	-312.986	-6.55585	26.5897	27.0912	32.4393	37.2351	11.2817	15.9071	2.12785	18.6746	-22.7214	-48.164	-29.6425	16.7233	5.86294	-2.91371	-204.178	-191.785	-189.257	-1064.73	-1008.24	-1177.2	-420.774
72	63.8358	41.0829	59.4637	47.5078	39.7187	48.163	58.3327	43.0565	60.7544	147.067	45.0867	51.6983	-321.981	-276.573	-274.155	62.0901	36.4039	46.5326	-264.291	-227.213	-173.755	-114.713	-239.399	-79.9015	-181.814	-232.699	-175.667	4.32455	26.7753	4.55319	32.2156	27.8796	8.26576	19.0419	-5.86079	24.0162	-23.758	-47.0862	-36.144	11.3554	4.64788	2.65373	-226.728	-222.45	-223.939	-968.416	-880.187	-951.762	-408.219
73	76.1754	55.4947	80.514	45.7626	39.3886	44.7041	58.4757	44.5005	59.6826	153.204	54.9569	61.0531	-271.092	-247.195	-231.573	58.627	34.1196	48.0549	-135.544	-164.256	-76.9805	-55.6051	-203.651	-11.6254	-97.55	-170.983	-66.7948	20.1507	33.9848	-8.45751	28.9876	14.1424	8.77405	18.3055	-11.1623	27.8406	-20.0815	-44.7332	-41.2829	2.44539	1.80539	9.94844	-242.261	-243.958	-252.87	-850.177	-717.911	-693.674	-363.774
74	82.7513	75.075	100.984	44.173	39.0783	43.8656	58.6501	45.7308	57.622	153.261	64.0551	66.1077	-204.583	-208.968	-182.362	55.6409	33.1363	49.559	-39.5556	-115.067	-1.05631	-12.7464	-175.591	33.5458	-44.1584	-134.579	4.85017	34.7698	45.6515	-8.73487	26.7133	1.63031	11.5199	14.5025	-11.6152	31.2211	-12.2854	-40.4445	-43.0442	-6.91924	-1.99052	18.7709	-249.161	-252.48	-272.496	-730.414	-560.497	-451.463	-302.494
75	82.4815	99.0216	116.339	42.9383	39.0554	45.0161	57.9665	46.7914	56.0311	148.87	71.1883	69.0357	-132.703	-167.593	-129.361	53.0875	33.1023	50.1392	28.6739	-77.5796	49.1889	24.5236	-151.562	61.1407	-13.2975	-113.343	44.4595	45.6406	58.4207	-1.48604	28.0133	-6.01102	15.5425	10.2027	-8.70751	34.7081	-3.45876	-35.4262	-41.3505	-12.4576	-5.43279	28.0224	-248.874	-247.502	-280.593	-621.074	-441.555	-254.206	-241.994
76	75.9452	125.814	123.795	42.2492	39.0791	46.33	56.702	47.3773	54.4541	141.764	76.2699	70.5809	-67.2993	-127.386	-76.38	51.1001	33.9051	50.2921	79.2382	-44.4183	81.0279	55.479	-129.397	74.8497	5.85437	-97.6265	66.2582	53.1808	65.4858	10.0275	32.0493	-7.50446	22.1464	6.76214	-4.21206	38.5264	1.6602	-28.6401	-36.0475	-13.1078	-7.08705	36.9819	-242.867	-231.85	-275.612	-515.89	-367.936	-108.06	-194.875
77	65.6957	150.453	122.581	42.6571	38.8934	45.0368	57.0941	47.804	53.0825	130.772	79.4846	71.4964	-17.6223	-93.5388	-27.834	49.6234	35.4603	50.2132	120.034	-10.5255	101.659	75.379	-108.264	85.8744	19.1401	-83.4248	79.4185	57.5192	65.2937	24.6149	36.7718	-3.89378	28.8451	4.23775	-0.591216	43.1789	2.17667	-19.7057	-27.1806	-10.2359	-6.66845	45.5828	-231.96	-209.525	-258.677	-409.203	-322.183	-3.17584	-164.46
78	55.455	165.859	113.718	44.4957	38.9958	41.2042	57.0731	48.5386	52.9809	117.11	80.9637	73.7569	15.1672	-68.6201	12.5943	49.4519	37.8869	50.6325	155.227	25.2655	109.731	89.3661	-86.7632	94.4041	28.1624	-70.4454	81.7486	60.1789	61.3561	35.8706	39.987	2.32314	31.9013	3.21177	-1.40074	48.7178	0.386519	-9.32292	-16.1431	-6.0573	-5.1504	53.573	-218.869	-185.746	-234.155	-307.517	-284.529	75.6513	-144.648
79	48.7196	169.205	100.153	47.9416	39.321	37.7252	54.6601	49.2898	54.0412	104.955	81.6151	75.3728	35.4663	-50.681	41.6694	50.5166	41.8391	50.7693	185.963	63.0904	109.829	98.2116	-61.642	98.1302	34.7935	-58.0422	75.546	61.4372	54.2796	39.8874	38.5426	7.71302	32.895	1.8279	-7.82814	54.6753	-2.6573	1.85364	-4.36036	-3.75921	-4.38775	60.5418	-206.286	-164.245	-205.079	-219.32	-246.549	135.596	-125.588
80	47.0026	161.479	85.6148	53.4835	39.7092	36.2306	52.5716	50.8328	55.5259	93.276	82.9223	76.2989	47.8353	-36.8255	59.557	51.5166	48.4636	50.6223	211.663	99.6649	109.325	100.881	-32.2303	101.983	40.5008	-44.6872	69.7979	60.8217	45.7867	40.1453	31.1783	9.71087	35.5121	0.194554	-15.7987	60.587	-5.36176	13.2202	6.64898	-5.33183	-5.20141	66.3594	-193.566	-145.373	-173.18	-151.101	-200.75	178.404	-97.9152
81	48.8953	144.373	72.7485	60.3824	40.5298	38.0771	52.2725	54.9285	57.8915	80.9922	85.0055	77.8554	55.39	-24.6458	68.6171	51.8202	57.2339	51.7517	230.326	127.713	105.334	102.607	1.1804	104.204	45.0033	-28.7239	63.9131	59.6853	41.0986	38.5902	18.8911	6.66533	39.4354	-0.573595	-20.9193	66.3006	-5.9775	23.229	15.3232	-12.1001	-7.23734	71.6223	-180.885	-128.826	-140.891	-112.491	-143.429	204.582	-59.6245
82	50.332	122.146	62.357	67.6418	43.004	43.4577	51.4351	62.5217	59.8496	70.3261	87.3193	78.4922	60.8094	-10.0653	69.0826	52.093	67.2407	52.9889	239.57	140.887	100.303	103.611	38.0116	100.463	49.9209	-8.07471	54.6543	58.7704	40.1941	35.2344	3.58303	-0.414087	43.8829	-1.00038	-22.1927	71.8936	-5.16307	31.8101	21.712	-21.1491	-10.0345	76.7806	-171.177	-115.687	-109.801	-100.027	-81.5014	219.986	-20.3398
83	47.6525	101.084	54.7463	73.9052	47.5124	50.2324	50.197	73.0591	60.4208	60.0484	88.9851	78.4583	65.2723	11.0448	64.3278	51.9732	76.2497	53.4507	239.075	138.749	99.218	101.34	72.1181	96.5795	55.4363	16.3394	48.1979	59.107	39.2106	33.1315	-9.64589	-4.71718	50.1258	-2.5364	-19.7453	77.6232	-4.22982	40.0691	26.1067	-28.6298	-12.186	81.2365	-163.213	-104.443	-79.5977	-91.8253	-24.0764	230.098	9.33305
84	39.6265	84.2261	48.8613	77.3103	53.6644	55.9365	50.4421	85.5245	61.363	48.0337	89.0498	80.0138	68.6476	38.7329	61.1704	51.5526	82.2633	54.5402	228.745	125.495	97.7734	100.422	95.5824	95.5897	60.0176	41.7342	48.4111	62.967	41.109	34.6717	-14.7236	-4.15467	57.4829	-3.20587	-10.1654	83.5276	-1.93388	48.3863	28.8939	-31.6279	-10.7651	84.5057	-150.248	-94.7908	-50.7535	-73.9898	27.6349	236.223	23.2387
85	28.653	72.634	42.9106	77.0338	61.8769	60.5859	51.4811	98.4684	63.1988	39.5359	87.149	82.2045	69.7153	70.9309	60.29	51.9636	84.6164	56.2541	210.058	108.13	94.6451	101.952	106.944	97.3248	65.5153	66.2846	50.5803	70.8544	48.8092	38.9812	-9.76792	1.84568	63.6924	-0.567251	5.95655	90.2824	3.66316	57.462	32.2776	-27.1355	-4.61804	88.277	-130.94	-88.7994	-23.3084	-43.1018	76.654	241.865	23.8777
86	18.4777	66.8684	36.9732	73.7004	70.9806	64.5858	52.1714	107.688	64.1635	37.3535	84.3336	84.3205	70.0534	104.163	60.2175	53.1323	82.8976	57.592	186.185	87.0675	92.3021	103.458	108.109	102.979	73.0208	86.3246	54.1866	80.2086	59.0845	45.8653	3.24286	17.9621	68.1687	3.37426	21.643	97.8266	11.414	66.9881	37.2495	-12.8374	4.40131	92.6274	-107.463	-84.0929	2.51943	8.50935	118.313	252.048	18.3306
87	12.717	65.418	32.8859	68.0631	78.4355	67.9869	52.9498	110.218	65.7398	38.9656	82.1653	86.9095	72.0223	132.074	62.1278	55.0786	78.1264	59.3307	163.122	64.3169	90.9819	106.854	102.654	111.813	80.4547	96.0115	61.6039	90.2754	71.3075	55.9451	23.9937	43.549	72.5202	7.89514	36.7631	104.973	20.9171	76.4863	43.3204	6.76898	15.4084	95.9809	-75.2866	-75.7699	25.5365	72.8287	148.223	265.112	13.1306
88	14.2167	64.9	30.1877	61.1766	83.2947	71.8578	55.0547	106.249	69.239	45.4894	81.5842	89.5747	74.7225	148.53	66.1072	57.6136	73.5729	61.6617	141.892	43.9148	89.643	112.119	86.9973	122.362	87.6613	95.4548	70.1208	100.005	88.1063	68.1555	47.6627	67.4939	78.1673	17.624	55.3336	111.298	32.0595	84.8614	50.6712	28.4165	27.6892	98.561	-33.8582	-61.0437	46.5388	135.51	171.578	273.425	16.2244
89	22.9217	63.07	29.1361	55.4476	85.1914	76.9536	57.2848	96.5584	72.3033	56.3821	81.8807	92.6172	77.168	151.637	69.0826	60.425	69.7102	63.9872	123.002	26.4159	88.4061	118.64	58.88	134.352	95.5887	94.4179	77.0387	107.172	106.423	81.0963	66.1373	87.1358	85.2844	34.9297	72.6647	117.353	41.8065	92.3825	59.321	51.2222	39.5363	101.337	7.57485	-38.3961	65.7255	193.366	196.77	277.556	33.3466
90	33.9163	60.0319	31.8493	51.4288	82.6646	81.8693	58.4093	82.556	73.7461	64.9607	77.8926	94.4774	80.0951	140.896	69.7992	62.6468	64.1994	66.1328	108.177	8.75195	87.032	126.264	29.1742	143.526	101.661	82.3985	82.4729	111.832	118.684	94.5238	77.6146	104.687	92.8115	50.6271	84.9688	121.795	47.7159	98.595	67.9263	70.2466	49.5204	102.933	45.3111	-6.32684	80.958	235.423	219.041	277.063	57.8411
91	42.225	53.5914	36.5255	48.0507	77.8621	85.1665	59.0632	68.4397	75.5662	68.2868	70.7175	95.2136	82.2778	123.638	70.0355	63.7961	60.1412	67.8931	97.0035	-3.2421	87.1356	130.577	-10.2449	150.546	104.418	64.2465	85.0866	114.14	124.526	107.598	85.5857	115.562	100.75	64.678	96.1958	124.025	52.6103	103.751	75.0014	82.0609	58.858	102.553	76.516	30.5424	92.2676	270.74	235.777	270.056	80.4531
92	46.5237	46.4861	40.8482	46.461	72.5638	87.5088	59.0234	56.7721	76.7916	68.618	51.5332	95.2499	83.2984	99.5896	68.4758	64.5629	56.6127	69.386	82.9334	6.54757	87.239	134.474	-56.9303	159.182	107.011	30.9555	87.5562	120.934	129.534	118.569	91.1006	121.232	107.382	79.9016	106.425	125.738	58.8155	109.049	83.5268	93.2043	68.3508	102.683	101.807	66.828	102.648	278.251	256.475	260.846	105.62
93	49.2	42.1648	44.2719	46.096	68.3607	88.7175	58.6717	49.1234	76.5416	67.922	39.5581	95.167	83.7446	83.0445	66.8085	64.8207	53.09	70.204	74.9667	8.65647	85.9196	138.219	-83.217	162.658	108.082	12.4153	88.3099	123.381	129.867	124.779	91.2486	124.188	111.436	87.8049	110.684	126.62	60.0215	111.981	88.1771	99.3632	73.1507	102.628	115.19	89.9776	107.772	281.554	270.555	254.126	120.916
94	49.5351	41.8782	51.8222	50.4112	68.8796	96.4658	61.8519	46.6295	82.2013	68.2121	7.69128	101.054	90.9708	63.2634	67.9287	70.6263	52.1464	76.8493	65.739	41.5818	92.8511	153.822	-122.439	182.179	118.66	-46.1137	98.4479	146.692	141.545	141.645	103.689	140.73	122.917	101.502	124.2	137.624	71.9867	126.148	104.457	117.132	87.2341	112.032	139.947	124.928	123.566	267.784	310.57	269.159	149.754
95	20.5727	18.5876	24.8456	23.6998	30.1364	44.5173	27.9053	19.7514	37.648	29.252	-12.6912	45.5448	42.0449	18.4619	29.3494	32.8683	22.234	35.6557	23.2139	36.574	42.8848	72.6711	-67.5226	86.8998	55.6439	-50.1807	47.1824	74.6284	66.7457	67.2892	50.5536	67.1611	56.9572	49.0868	59.1631	63.684	36.7733	60.1078	52.1299	58.6137	43.4012	52.3199	70.4277	66.6105	59.8922	101.143	149.874	122.576	76.4681
Temperature	Ctr	Ctr	Ctr	et-jq1	et-jq1	et-jq1	mr108	mr108	mr108	mr109	mr109	mr109	mr111	mr111	mr111	mr115	mr115	mr115	mr117	mr117	mr117	mr118	mr118	mr118	mr119	mr119	mr119	Ctr	Ctr	Ctr	et-jq1	et-jq1	et-jq1	mr100	mr100	mr100	mr101	mr101	mr101	mr70	mr70	mr70	mr104	mr104	mr104	mr112	mr112	mr112	mr121
min		-199.66	-184.794	-214.43	-229.161	-285.756	-262.325	-264.812	-300.445	-334.051	-228.84	-330.108	-348.415	-291.966	-315.441	-288.176	-267.624	-263.523	-777.721	-455.075	-536.256	-995.387	-834.347	-1115.36	-652.078	-620.149	-697.753	-300.377	-271.066	-255.245	-220.505	-222.423	-258.952	-171.603	-182.599	-267.923	-120.716	-162.906	-167.354	-217.858	-181.862	-227.498	-249.161	-252.48	-280.593	-1117.82	-1068.66	-1333.8	-420.774
Tm	49	49	50	60	60	60	60	60	61	61	59	60	74	73	73	57	57	57	70	71	71	68	68	69	70	70	70	49	49	49	61	61	60	61	61	61	57	58	57	62	62	61	77	77	78	73	73	72	74
Average tm WT				49	49	49	49	49	49	49	49	49	49	49	49	49	49	49	49	49	49	49	49	49	49	49	49	49	49	49	49	49	49	49	49	49	49	49	49	49	49	49	49	49	49	49	49	49	49
Delta				11	11	11	11	11	12	12	10	11	25	24	24	8	8	8	21	22	22	19	19	20	21	21	21				12	12	11	12	12	12	8	9	8	13	13	12	28	28	29	24	24	23	25
			META																									PARA
				Ctr		et-jq1		Mr108		MR109		MR111		MR115		MR117		MR118		MR119									Ctr		et-jq1		MR100		MR101		MR70		MR104		MR112		MR121		MR116
			Tm	49.3333		60		60.3333		60		73.3333		57		70.6667		68.3333		70								Tm	49		60.6667		61		57.3333		61.6667		77.3333		72.6667		74.3333		75
			SD	0.57735		0		0.57735		1		0.57735		0		0.57735		0.57735		0								SD	0		0.57735		0		0.57735		0.57735		0.57735		0.57735		0.57735		0
			Delta	NA		11		11.3333		11		24.3333		8		21.6667		19.3333		21								Delta	NA		11.6667		12		8.33333		12.6667		28.3333		23.6667		25.3333		26
			SD	0.57735		0		0.57735		1		0.57735		0		0.57735		0.57735		0								SD	0		0.57735		0		0.57735		0.57735		0.57735		0.57735		0.57735		0
											Ctr		et-jq1		Mr108		MR109		MR111		MR115		MR117		MR118		MR119
										Tm	49.3333		60		60.3333		60		73.3333		57		70.6667		68.3333		70
										Delta	NA		11		11.3333		11		24.3333		8		21.6667		19.3333		21
										SD	0.57735		0		0.57735		1		0.57735		0		0.57735		0.57735		0
																														Ctr		et-jq1		MR100		MR101		MR70		MR104		MR112		MR121		MR116
																													Tm	49		60.6667		61		57.3333		61.6667		77.3333		72.6667		74.3333		75
					Tm	Delta		SD		Delta ± SD																			SD	0		0.57735		0		0.57735		0.57735		0.57735		0.57735		0.57735		0
				No ligand	49.3																								Delta	NA		11.6667		12		8.33333		12.6667		28.3333		23.6667		25.3333		26
																													SD	0		0.57735		0		0.57735		0.57735		0.57735		0.57735		0.57735		0
				et-jq1	60	11	±	0		11 ± 0
				Mr108	60.3	11.3	±	0.6		11.3 ± 0.6
				MR109	60	11	±	1		11 ± 1																				Tm	SD	Delta	SD
																													Ctr	49	0	NA	0	49 ± 0
				MR111	73.3	24.3	±	0.6		24.3 ± 0.6
																													et-jq1	60.6667	0.57735	11.6	0.56	11.6 ± 0.56
				MR115	57	8	±	0		8 ± 0
																													MR100	61	0	12	0	12 ± 0
				MR117	70.7	21.7	±	0.6		21.7 ± 0.6
																													MR101	57.3333	0.57735	8.3	0.56	8.3 ± 0.56
				MR118	68.3	19.3	±	0.6		19.3 ± 0.6
																													MR70	61.6667	0.57735	12.7	0.56	12.7 ± 0.56
				MR119	70	21	±	0		21 ± 0
																													MR104	77.3333	0.57735	28.3	0.56	28.3 ± 0.56
																													MR112	72.6667	0.57735	23.7	0.56	23.7 ± 0.56
																													MR121	74.3333	0.57735	25.3	0.56	25.3 ± 0.56
																													MR116	75	0	26	0	26 ± 0
																													MR70	61.6667	0.57735	12.7	0.56	12.7 ± 0.56
																													MR104	77.3333	0.57735	28.3	0.56	28.3 ± 0.56
																													MR112	72.6667	0.57735	23.7	0.56	23.7 ± 0.56
																													MR121	74.3333	0.57735	25.3	0.56	25.3 ± 0.56
																													MR116	75	0	26	0	26 ± 0
BromoTag
Temperature	Ctr	Ctr	Ctr	et-jq1	et-jq1	et-jq1	mr108	mr108	mr108	mr109	mr109	mr109	mr111	mr111	mr111	mr115	mr115	mr115	mr117	mr117	mr117	mr118	mr118	mr118	mr119	mr119	mr119	Ctr	Ctr	Ctr	et-jq1	et-jq1	et-jq1	mr100	mr100	mr100	mr101	mr101	mr101	mr70	mr70	mr70	mr104	mr104	mr104	mr112	mr112	mr112	mr121
24	-13.1876	-7.59526	-8.57054	3.38656	2.32314	0.981563	5.33604	5.61682	9.45316	8.18107	-3.07056	9.62264	4.87844	2.0021	0.907617	5.21684	1.59002	6.26235	3.32373	2.755	6.0179	7.08947	3.60815	2.73156	8.34106	2.00866	8.25474	0.936045	1.9245	-0.809219	2.85448	1.34266	13.9924	4.50265	3.74975	9.72866	2.41425	6.98526	8.9908	0.996553	3.08608	11.8431	3.11472	-0.316606	8.94655	4.9342	-3.4224	7.90208	-2.20108
21	-28.5732	-16.4564	-18.5695	7.33755	5.03347	2.12672	11.5614	12.1698	20.4819	17.7257	-6.65288	20.849	10.5699	4.33788	1.9665	11.3032	3.44505	13.5684	7.20141	5.96917	13.0388	15.3605	7.81767	5.91837	18.0723	4.35209	17.8853	2.0281	4.16975	-1.75331	6.18471	2.9091	30.3168	9.75574	8.12445	21.0788	5.23087	15.1347	19.4801	2.1592	6.68652	25.6601	6.74856	-0.685981	19.3842	10.6908	-7.41521	17.1212	-4.76902
22	-26.3752	-15.1905	-17.1411	6.77313	4.64628	1.96313	10.6721	11.2336	18.9063	16.3621	-6.14112	19.2453	9.75688	4.0042	1.81523	10.4337	3.18005	12.5247	6.64745	5.51	12.0358	14.1789	7.21631	5.46312	16.6821	4.01731	16.5095	1.87209	3.849	-1.61844	5.70896	2.68532	27.9847	9.0053	7.49949	19.4573	4.8285	13.9705	17.9816	1.99311	6.17217	23.6863	6.22944	-0.633213	17.8931	9.8684	-6.8448	15.8042	-4.40217
23	-26.3752	-15.1905	-17.1411	6.77312	4.64628	1.96312	10.6721	11.2336	18.9063	16.3621	-6.14112	19.2453	9.75688	4.0042	1.81523	10.4337	3.18005	12.5247	6.64745	5.51	12.0358	14.1789	7.21631	5.46312	16.6821	4.01731	16.5095	1.87209	3.849	-1.61844	5.70896	2.68532	27.9847	9.0053	7.49949	19.4573	4.8285	13.9705	17.9816	1.99311	6.17217	23.6863	6.22944	-0.633213	17.8931	9.8684	-6.8448	15.8042	-4.40217
24	-26.3752	-15.1905	-17.1411	6.77313	4.64628	1.96313	10.6721	11.2336	18.9063	16.3621	-6.14112	19.2453	9.75687	4.0042	1.81523	10.4337	3.18005	12.5247	6.64745	5.51	12.0358	14.1789	7.21631	5.46312	16.6821	4.01731	16.5095	1.87209	3.849	-1.61844	5.70896	2.68532	27.9847	9.0053	7.49949	19.4573	4.8285	13.9705	17.9816	1.99311	6.17217	23.6863	6.22944	-0.633213	17.8931	9.8684	-6.8448	15.8042	-4.40217
25	-25.8605	-14.7573	-16.7496	6.78677	4.65847	2.01847	10.7362	11.2115	19.0339	16.7988	-6.29538	19.4024	9.86946	4.06376	1.84256	10.5372	3.21009	12.5557	6.65065	5.53925	12.0759	14.1788	7.24	5.47382	16.7329	4.00209	16.5187	2.07424	3.9462	-1.52348	5.70471	2.71612	28.1465	9.05043	7.5137	19.659	4.85868	14.0612	17.9964	2.02622	6.24695	23.8513	6.29993	-0.611809	17.9508	9.88019	-6.87529	15.8227	-4.19156
26	-28.7583	-17.1941	-18.9473	6.73233	4.59545	1.66734	10.3619	11.3463	18.2393	14.132	-5.41017	18.5207	9.17092	3.79384	1.68522	9.91306	3.02102	12.3614	6.65297	5.36145	11.8241	14.2349	7.10503	5.3746	16.486	4.08583	16.4383	0.888835	3.47146	-2.00336	5.80431	2.53324	27.2249	8.81241	7.45873	18.5218	4.71487	13.5624	18.0267	1.84506	5.78172	22.8795	5.92241	-0.708829	17.6732	9.87596	-6.67272	15.749	-5.40069
27	-36.4732	-23.6184	-24.8013	6.39661	4.40376	1.03868	9.4309	11.6856	16.7504	8.71355	-2.78849	16.0916	7.84637	2.48091	1.2974	8.5933	2.65908	12.0842	6.50776	5.00298	11.4347	13.9266	6.78446	5.47519	15.4754	4.33989	16.5221	-1.89514	1.55011	-3.81249	5.37565	2.12535	24.7204	8.00219	7.04577	15.3614	4.05579	12.1032	17.0084	1.30296	4.91985	20.5778	4.70629	-1.19602	16.5161	9.27444	-6.48321	15.2193	-8.50574
28	-45.7822	-31.9497	-32.2067	5.81839	3.94416	0.794515	8.74652	11.5627	15.6619	4.1601	-2.69104	13.5299	6.7725	0.742573	0.885894	7.3216	2.60152	11.3613	6.0431	4.6421	10.6518	13.0253	6.21354	5.67286	14.1377	4.57719	16.3742	-4.70246	-0.928706	-5.79111	4.70003	1.66603	22.7872	7.13655	6.78462	12.5709	3.50838	10.4632	15.9453	0.723538	4.17707	18.61	3.43755	-1.72939	14.9106	8.55482	-5.85358	14.8482	-11.5449
29	-56.1947	-42.0014	-41.1788	5.37914	3.44298	0.474902	8.08782	10.8729	14.4553	0.284563	-4.95061	11.1695	5.82035	-0.985793	0.0966675	6.05558	2.4052	10.2321	5.39313	4.18319	9.7773	12.5799	5.53644	5.27474	12.8417	4.60769	16.248	-7.66023	-3.56099	-8.23467	4.34896	1.49433	21.6222	6.96616	6.70071	10.7319	3.00728	9.07978	15.9127	0.162125	3.31318	17.0882	2.37757	-2.16595	13.3767	8.32128	-4.50422	15.1145	-13.9253
30	-67.3015	-52.4846	-50.6015	5.15675	2.85747	-0.199059	7.32514	10.4228	12.8517	-3.4756	-7.09949	8.48065	4.762	-3.14997	-0.833824	4.83795	1.94034	9.31337	4.52558	3.5176	8.89465	12.3566	4.90554	4.58919	11.5565	4.41221	16.0512	-11.414	-6.87031	-11.4989	4.20493	1.56595	19.9927	6.76537	6.6112	8.5841	2.24971	7.8966	15.542	-0.429873	2.23107	15.9881	1.38821	-2.47628	11.8264	7.92647	-2.94065	15.3475	-16.1798
31	-78.3091	-62.2428	-59.1417	4.43327	2.07833	-0.548692	6.40436	10.0232	11.1079	-7.71241	-9.85438	5.33953	3.21188	-5.85919	-1.88627	3.69631	1.20441	7.76306	3.53239	2.48861	7.50151	11.3099	3.96888	4.13504	10.2619	4.07066	15.5733	-16.0818	-11.1725	-15.3056	3.97557	1.37719	18.2429	6.31932	6.24884	6.0505	1.37767	6.83266	14.9487	-0.79184	1.59979	14.9124	0.436672	-3.16896	10.005	6.96461	-1.64327	15.1029	-18.8423
32	-88.1559	-70.6776	-66.303	3.54609	1.31462	-0.834179	5.29461	9.13994	9.29298	-11.4529	-12.8604	2.51324	1.18541	-8.88245	-3.76263	2.13877	-0.478897	5.40041	2.45535	1.43994	6.45071	9.98312	3.22419	3.38813	9.2209	3.69573	14.6345	-22.1508	-16.761	-20.3282	3.61064	1.16485	16.8961	6.03575	5.66123	3.75578	0.156553	5.61957	14.8122	-1.17052	0.869579	13.3757	-0.898853	-4.55433	7.95885	5.84277	-0.675621	14.6962	-21.3531
33	-97.7537	-77.7708	-72.7436	2.73235	0.414988	-1.63491	4.0113	8.08043	7.47392	-15.2153	-16.0912	-0.137689	-1.4044	-11.8871	-6.47441	0.0278141	-3.13391	3.04558	1.05209	0.186864	5.75538	8.99675	2.67357	2.54024	8.59499	3.24745	13.4809	-30.3166	-24.2364	-27.1808	3.34669	1.11807	15.4756	5.93138	5.41307	1.69863	-1.22172	4.25676	14.8961	-1.49135	-0.243777	11.9706	-2.55381	-6.30207	5.98461	4.84655	0.134871	14.337	-23.815
34	-109.606	-85.478	-79.8637	1.44753	-0.816387	-2.76498	2.273	7.06082	5.79939	-19.5937	-19.3692	-2.89791	-4.663	-15.4977	-9.89176	-2.42203	-6.7019	0.411158	-0.74715	-1.85346	4.38705	7.72333	1.70992	1.78159	8.21887	2.61698	12.5758	-40.6733	-34.4867	-36.8536	2.79728	0.851802	13.6745	5.65622	4.93613	-0.180348	-2.83052	2.76154	14.6974	-1.67711	-1.13489	10.5394	-4.20078	-8.14797	4.13343	3.8686	0.54834	13.7218	-26.4827
35	-126.192	-97.3759	-90.8623	-0.435218	-2.16991	-4.06829	0.0232715	5.40007	4.05832	-23.9846	-22.8678	-5.54511	-8.55509	-19.8407	-14.3519	-5.78121	-11.4824	-3.13163	-3.2052	-4.31434	2.62123	6.3905	0.729591	0.619947	7.98588	2.19005	11.5468	-54.6556	-48.4106	-50.5151	1.97791	0.125931	12.1509	5.19198	3.95724	-1.1294	-4.59589	0.653318	14.3437	-2.36471	-1.98182	8.61805	-5.89619	-10.0721	2.29375	3.02994	0.425618	13.1661	-29.2481
36	-149.731	-116.479	-109.078	-2.54965	-3.78571	-6.10636	-2.64556	2.62347	2.35262	-28.2763	-26.3413	-8.16708	-13.1395	-24.8321	-20.03	-10.3433	-17.0901	-6.92027	-6.5241	-7.2792	0.90592	5.17379	0.13297	-1.35231	7.45241	1.4064	10.0909	-73.5426	-67.1024	-69.5713	0.977999	-0.856717	10.4387	4.75091	3.19922	-0.879248	-6.54735	-2.05049	13.814	-3.70166	-3.69855	6.72567	-7.80612	-11.9791	0.119353	2.39488	0.207982	12.2094	-32.0659
37	-181.727	-144.722	-135.912	-5.28854	-6.11485	-9.03147	-5.84244	-0.772932	0.575626	-33.1107	-30.1686	-11.109	-18.3839	-30.4655	-26.2832	-15.4206	-22.7301	-10.7189	-10.4433	-11.5386	-1.70604	3.79752	-1.46767	-3.88135	6.21239	0.0502124	8.46248	-97.9857	-91.6777	-95.4177	-0.365125	-2.17799	8.19903	4.21758	2.37942	0.294657	-8.86712	-5.06264	12.7052	-5.377	-5.594	4.99423	-9.69566	-13.58	-2.39796	1.7499	0.13097	10.614	-35.2379
38	-222.916	-183.132	-171.607	-8.90558	-9.30859	-12.6879	-9.88105	-4.69315	-1.93015	-38.4352	-34.742	-14.4561	-24.3303	-36.7546	-32.4459	-20.6354	-28.1686	-14.9514	-15.0893	-16.9614	-5.1381	1.80405	-4.34644	-7.08452	4.43356	-1.77588	6.27485	-128.784	-122.804	-128.52	-1.98461	-3.74799	5.91804	3.36104	0.891247	2.35849	-11.7736	-8.89782	10.6589	-7.43061	-7.41278	2.87692	-11.3781	-15.1805	-4.89291	0.682366	-0.507498	8.99935	-38.6745
39	-272.924	-231.72	-216.538	-12.9886	-13.2655	-17.3103	-14.355	-9.69513	-5.28756	-43.8516	-39.811	-18.209	-30.2418	-42.489	-37.5373	-25.9517	-32.5531	-18.9184	-20.7657	-23.144	-8.83657	-1.3336	-7.80957	-11.536	1.99134	-4.52711	2.9503	-166.819	-160.343	-168.328	-3.55407	-5.52169	4.12963	2.07185	-0.701347	4.76144	-15.3935	-13.9943	8.11621	-9.83497	-9.9094	0.709276	-13.0125	-16.98	-7.82396	-0.833289	-1.60616	7.2817	-42.667
40	-331.182	-289.447	-269.995	-17.6598	-17.801	-22.8522	-19.2273	-15.077	-9.25661	-49.2752	-44.9554	-22.3056	-35.0475	-46.983	-40.9162	-30.1797	-35.208	-21.6805	-27.463	-30.4545	-13.2304	-5.56225	-12.7529	-17.224	-1.52099	-8.36536	-0.659755	-212.138	-204.361	-215.113	-5.54622	-7.66291	2.07233	0.535697	-2.18495	7.01257	-19.8852	-19.6625	5.45289	-12.3307	-12.7649	-1.20383	-14.9488	-18.8666	-11.3137	-2.68389	-2.88728	5.01955	-48.006
41	-397.688	-355.444	-330.824	-22.7144	-22.9054	-28.4668	-24.208	-19.9163	-13.8923	-54.8202	-49.8891	-26.0518	-38.3827	-50.3061	-42.2555	-32.5819	-36.4821	-23.5244	-34.7829	-38.1757	-18.3333	-10.5277	-19.7013	-23.7727	-5.47059	-12.8321	-4.63239	-264.706	-254.629	-267.996	-7.92845	-10.0521	-0.217153	-1.37208	-4.27148	8.26903	-25.3945	-25.8864	1.75421	-15.2261	-15.8693	-3.31358	-16.981	-20.8617	-14.8406	-5.17209	-4.71867	3.63959	-55.1686
42	-472.656	-429.754	-399.138	-27.1614	-27.6792	-33.0552	-28.2511	-24.0544	-18.8289	-60.3603	-53.8349	-29.4211	-40.75	-52.1574	-42.2793	-33.908	-37.5232	-25.0715	-42.5654	-45.1878	-23.8072	-16.3378	-27.2486	-30.5089	-9.76381	-18.1684	-9.69206	-324.725	-310.632	-325.633	-10.3696	-12.5388	-2.10523	-3.66896	-6.81681	8.26091	-32.0821	-33.3364	-3.08324	-18.767	-20.0534	-5.38864	-18.9066	-23.3576	-18.4669	-8.47269	-7.47379	2.99595	-65.3925
43	-554.907	-511.605	-474.406	-30.5238	-30.8488	-36.1127	-31.3404	-27.3624	-23.1228	-65.5539	-56.6541	-32.855	-42.9345	-53.5823	-43.4428	-35.615	-40.3927	-26.9919	-50.7713	-51.8754	-29.8756	-22.7088	-34.2339	-36.9152	-14.9168	-24.3427	-14.9149	-390.934	-371.442	-387.51	-13.3127	-15.8177	-4.29667	-6.08233	-9.5373	7.10853	-40.3162	-41.2215	-8.55464	-23.1284	-25.534	-7.36601	-21.3788	-26.2091	-22.4088	-12.1639	-10.5414	1.51797	-80.0285
44	-639.37	-596.299	-553.024	-32.7713	-32.2953	-37.4899	-34.4394	-30.4438	-26.8702	-71.4953	-59.991	-36.5167	-46.7071	-56.6494	-48.1679	-39.488	-47.6082	-30.9863	-59.16	-59.0522	-36.927	-28.5949	-40.6143	-42.3698	-20.3671	-29.5149	-19.5854	-459.527	-434.328	-450.857	-17.0138	-20.0048	-7.31264	-8.57233	-12.823	4.85683	-50.0318	-49.3897	-15.4361	-28.8453	-31.9987	-10.0866	-25.097	-29.6488	-26.0484	-16.3306	-14.2259	-0.390254	-99.4142
45	-720.566	-678.461	-629.847	-33.7395	-32.9909	-37.8925	-38.6576	-34.9789	-30.9757	-79.5693	-65.6351	-41.28	-54.6861	-62.8744	-57.9155	-47.7635	-60.6849	-39.0756	-68.3751	-67.7445	-45.9512	-33.869	-46.5217	-47.0204	-25.0986	-33.2142	-23.9229	-526.45	-495.913	-511.579	-21.4356	-24.8545	-10.7681	-11.7564	-16.9941	1.38515	-61.9577	-59.5153	-23.8933	-36.2682	-40.6174	-13.8165	-30.5497	-34.3868	-29.2771	-21.6988	-18.9574	-2.90313	-124.146
46	-790.286	-750.739	-697.166	-34.9716	-34.1113	-39.3597	-46.2192	-43.1425	-36.4782	-90.7629	-75.2123	-49.3711	-68.6643	-72.6489	-73.7851	-62.5142	-80.0847	-52.6089	-80.6422	-80.239	-58.7163	-39.3769	-52.5582	-52.2321	-29.2431	-35.7831	-27.3679	-586.196	-551.18	-565.001	-27.5793	-31.139	-14.7752	-15.8645	-21.7271	-3.13753	-77.2066	-72.5326	-32.4682	-45.7301	-51.8484	-18.815	-39.2958	-40.5003	-32.3648	-28.5673	-24.7554	-7.18177	-155.061
47	-834.522	-800.335	-743.912	-38.9379	-37.9235	-44.5395	-59.9638	-56.7685	-45.2046	-105.652	-90.0089	-61.29	-88.8446	-86.1853	-95.3894	-83.9645	-104.931	-71.4906	-97.8155	-98.7236	-76.711	-46.2266	-60.9251	-60.5095	-32.7684	-37.4872	-29.6957	-628.988	-591.771	-602.926	-36.5664	-39.234	-20.1316	-20.9378	-27.4496	-8.72733	-96.4231	-88.6954	-40.0705	-57.6407	-65.8328	-26.2445	-52.9479	-48.2691	-35.1439	-37.4065	-32.0893	-13.3969	-193.144
48	-839.53	-814.349	-758.242	-47.4878	-46.9289	-54.7572	-81.369	-77.043	-58.7656	-125.004	-109.909	-76.7829	-115.18	-102.617	-121.115	-111.157	-132.959	-95.277	-120.454	-123.502	-100.39	-56.0711	-74.6016	-74.3812	-35.7871	-39.673	-32.7503	-645.126	-608.932	-616.125	-48.8127	-48.9732	-27.0511	-27.7991	-35.0332	-16.3944	-120.115	-109.171	-46.7196	-72.6928	-83.6538	-36.3425	-72.1493	-58.3275	-38.4089	-49.9988	-42.0897	-21.5581	-239.916
49	-798.175	-784.444	-730.352	-61.7225	-61.8558	-70.1798	-110.727	-103.037	-78.0433	-148.664	-133.987	-96.7371	-148.529	-122.47	-151.55	-143.823	-163.86	-124.297	-149.274	-153.875	-129.384	-71.573	-94.8799	-95.0099	-39.7013	-45.3635	-38.72	-629.109	-597.242	-599.139	-65.0305	-61.1125	-36.3834	-37.1823	-44.781	-26.6152	-149.803	-135.181	-52.9425	-92.1057	-107.173	-49.6679	-97.8794	-71.6749	-44.1962	-68.454	-55.5458	-33.0332	-297.868
50	-704.857	-703.928	-654.365	-82.2117	-81.8052	-89.4414	-147.463	-133.398	-102.33	-176.259	-162.059	-121.615	-189.16	-147.491	-188.034	-182.227	-199.147	-158.17	-183.766	-188.863	-162.331	-94.5654	-121.119	-122.184	-46.4291	-56.0545	-48.6957	-574.767	-551.039	-547.21	-85.8212	-76.098	-49.1369	-48.8113	-56.9945	-39.2324	-185.091	-165.823	-60.185	-117.29	-137.38	-68.0995	-131.039	-89.4369	-54.2905	-94.2643	-73.1326	-48.1313	-367.525
51	-559.515	-572.926	-532.274	-108.425	-105.459	-110.864	-190.841	-167.684	-130.82	-208.778	-195.769	-152.127	-236.656	-180.527	-232.065	-226.537	-241.468	-196.52	-222.778	-228.499	-198.465	-125.408	-152.477	-154.542	-56.794	-71.4867	-63.6432	-480.609	-469.058	-459.633	-111.196	-94.2187	-66.7993	-62.7686	-72.5468	-54.2134	-223.264	-200.166	-70.7291	-150.132	-176.523	-92.988	-171.744	-113.756	-70.6191	-130.096	-95.9477	-67.6615	-446.042
52	-375.968	-402.843	-374.105	-139.858	-132.15	-134.291	-240.566	-207.035	-164.248	-247.818	-237.856	-190.008	-290.754	-224.584	-284.876	-277.583	-294.239	-241.112	-266.773	-273.81	-237.899	-164.237	-188.265	-191.376	-70.9226	-91.2753	-84.0367	-355.561	-358.603	-344.106	-141.367	-118.095	-89.9574	-80.5753	-92.6958	-72.2133	-262.365	-237.302	-87.3774	-192.942	-226.203	-125.639	-219.908	-147.245	-95.2352	-179.441	-125.832	-94.5924	-525.62
53	-174.751	-210.712	-195.946	-176.798	-162.846	-162.157	-296.048	-253.414	-203.72	-293.576	-290.022	-235.676	-348.838	-279.343	-344.336	-335.19	-357.969	-291.931	-317.463	-326.575	-282.058	-212.437	-229.08	-233.996	-89.8321	-115.162	-109.941	-212.225	-230.593	-212.203	-177.1	-149.993	-118.589	-103.764	-118.769	-93.1483	-298.901	-273.884	-110.235	-245.427	-284.817	-166.665	-274.189	-191.035	-127.987	-244.15	-165.621	-132.575	-593.113
54	27.6434	-14.418	-15.8955	-222.341	-201.859	-198.83	-358.779	-311.067	-251.873	-345.676	-352.016	-287.98	-404.822	-339.041	-402.286	-397.04	-427.26	-345.518	-376.494	-388.774	-333.643	-273.401	-280.414	-287.48	-116.097	-145.755	-143.498	-61.8543	-94.9873	-74.0904	-221.624	-193.527	-152.601	-135.379	-155.07	-118.564	-327.313	-305.721	-136.312	-305.409	-349.383	-214.492	-332.765	-245.125	-167.201	-327.317	-219.118	-188.064	-631.607
55	212.936	166.059	148.142	-276.021	-250.923	-246.444	-425.93	-379.241	-309.065	-397.546	-415.294	-340.532	-447.313	-390.456	-445.031	-453.043	-487.934	-393.878	-441.077	-456.563	-391.329	-349.47	-346.594	-355.523	-151.341	-186.041	-187.188	79.7059	35.1228	57.4091	-274.074	-248.786	-189.413	-176.646	-203.062	-149.255	-342.168	-327.884	-160.267	-364.551	-410.505	-261.544	-388.269	-303.063	-207.476	-428.313	-287.673	-267.146	-624.918
56	363.421	314.972	282.683	-332.591	-306.683	-302.042	-487.471	-448.284	-370.034	-436.06	-463.847	-381.362	-463.513	-417.157	-457.99	-488.072	-521.017	-424.602	-502.474	-517.953	-447.236	-439.79	-426.563	-437.066	-197.095	-237.395	-241.948	198.709	147.352	170.397	-327.649	-308.857	-222.975	-225.428	-258.972	-182.347	-339.395	-333.894	-174.549	-408.02	-452.123	-297.083	-427.419	-352.183	-239.896	-538.581	-367.599	-370.096	-564.221
57	473.911	426.512	382.905	-384.678	-361.634	-356.734	-531.498	-504.476	-424.17	-449.265	-481.841	-399.665	-445.119	-406.82	-431.535	-489.997	-511.043	-425.83	-548.271	-558.247	-491.121	-539.796	-514.542	-525.284	-254.279	-298.406	-306.069	291.753	237.943	260.703	-374.124	-362.63	-247.401	-276.024	-316.226	-213.128	-315.53	-319.466	-172.141	-422.114	-460.774	-311.027	-438.789	-378.518	-256.701	-645.995	-450.042	-490.029	-451.749
58	548.059	501.133	449.722	-421.173	-403.284	-396.244	-545.778	-531.728	-458.386	-427.884	-457.414	-387.526	-388.89	-354.551	-363.244	-450.524	-450.41	-389.897	-565.084	-563.751	-511.307	-638.334	-596.966	-605.679	-318.565	-362.494	-372.202	358.589	306.562	328.231	-402.517	-396.333	-256.779	-317.731	-364.559	-235.086	-269.992	-284.428	-150.075	-398.274	-428.28	-295.411	-414.993	-370.35	-251.643	-735.49	-521.068	-612.68	-300.513
59	586.06	539.974	484.981	-426.103	-413.44	-403.678	-515.299	-512.641	-457.046	-364.687	-384.389	-338.82	-297.152	-263.009	-259.395	-364.711	-339.937	-314.256	-540.721	-523.582	-495.753	-716.199	-652.284	-657.464	-378.198	-413.663	-425.686	397.875	351.455	371.783	-396.468	-392.567	-244.063	-335.64	-386.651	-238.556	-204.48	-229.197	-109.279	-330.455	-349.672	-246.068	-349.05	-318.557	-219.687	-786.584	-563.624	-715.019	-131.365
60	593.907	550.855	495.687	-391.795	-381.97	-369.833	-436.736	-441.974	-412.291	-266.025	-271.781	-258.838	-183.941	-148.065	-137.754	-243.327	-196.756	-208.631	-474.639	-439.523	-442.923	-756.053	-664.598	-665.068	-419.925	-435.625	-451.553	415.084	376.007	394.395	-349.332	-343.567	-207.672	-320.014	-371.887	-217.975	-124.685	-159.086	-55.5329	-226.313	-233.902	-169.823	-247.35	-227.571	-165.024	-788.444	-566.828	-776.723	31.1243
61	584.732	545.433	491.745	-320.467	-310.328	-296.715	-321.394	-330.072	-329.018	-148.569	-139.395	-161.941	-68.903	-31.0702	-18.6115	-108.274	-46.9153	-91.5985	-377.772	-326.303	-361.795	-749.525	-628.847	-624.652	-432.562	-419.35	-439.478	419.439	387.939	403.533	-267.113	-255.458	-152.076	-269.252	-319.759	-174.821	-39.6815	-83.4306	1.27964	-105.878	-101.965	-80.8623	-129.196	-113.557	-98.4654	-743.219	-529.531	-787.928	168.425
62	564.824	529.224	478.013	-219.06	-205.931	-193.4	-184.093	-193.015	-218.893	-27.5951	-6.53903	-60.737	34.0315	72.7277	83.5119	22.5918	89.6434	21.286	-265.248	-202.662	-264.68	-695.395	-548.886	-540.623	-408.447	-362.709	-385.962	413.933	389.81	402.974	-158.608	-139.505	-84.2224	-187.37	-234.797	-114.077	42.4465	-8.64203	52.3767	13.6495	27.35	8.13597	-10.7693	6.12727	-28.7787	-657.186	-458.017	-747.121	271.206
63	537.27	506.114	458.209	-102.579	-84.3961	-76.4541	-43.6999	-52.2211	-99.2231	81.7638	108.926	32.1606	114.933	153.216	159.667	134.068	198.52	116.875	-154.394	-86.641	-166.413	-602.124	-439.274	-427.681	-347.957	-272.328	-298.009	401.635	384.168	395.3	-39.1156	-13.6155	-13.1888	-87.0403	-129.299	-45.1111	115.429	60.0884	92.3275	118.649	138.59	84.7863	94.0593	114.103	33.8246	-544.922	-365.691	-664.57	338.075
64	507.111	481.054	436.326	10.6943	33.7818	34.6974	79.4999	71.6047	11.1372	167.229	195.969	105.431	169.614	206.075	207.645	214.861	271.79	185.879	-60.4456	7.63534	-80.8619	-486.789	-319.379	-306.083	-261.592	-164.881	-190.872	387.188	374.999	383.513	71.637	101.841	50.8876	14.3763	-21.8032	20.3815	173.384	117.75	118.172	197.521	220.506	140.862	172.416	196.467	80.5907	-425.699	-268.511	-559.187	373.449
65	477.784	455.98	414.282	107.31	133.261	127.094	174.294	167.469	99.0413	225.665	252.866	156.502	201.333	235.892	233.037	264.272	312.351	228.773	10.0949	74.1822	-14.3064	-367.498	-205.768	-192.099	-165.241	-60.0967	-82.7209	372.388	363.776	370.077	161.371	193.471	101.721	102.697	73.1496	74.2214	213.985	163.993	130.769	248.168	271.512	176	221.576	248.623	111.074	-311.105	-178.244	-447.108	386.207
66	447.864	429.524	391.434	179.739	206.397	195.458	238.953	233.369	160.932	260.269	283.838	188.842	217.425	250.25	243.484	289.048	329.095	251.453	57.629	115.339	32.8082	-257.229	-109.619	-94.8739	-73.1662	28.9991	12.2057	356.265	350.355	355.087	226.8	256.794	137.242	170.655	147.529	112.874	239.674	200.563	134.127	277.065	297.822	193.811	247.892	273.751	128.262	-205.795	-100.691	-339.338	384.13
67	417.678	402.715	367.894	225.813	250.631	238.195	275.838	271.407	198.279	275.402	294.807	205.279	224.191	254.616	245.221	295.737	329.201	258.372	85.4543	137.153	63.0911	-163.292	-34.3911	-20	4.00172	95.7724	86.1415	339.988	336.383	338.794	266.83	291.478	158.274	215.056	197.614	136.004	252.9	227.673	132.109	289.081	305.805	198.301	256.572	276.809	134.441	-112.305	-37.158	-244.047	372.974
68	387.836	375.727	344.164	249.961	269.701	259.777	291.983	288.868	216.474	277.27	291.989	210.541	226.509	253.78	242.88	290.832	319.207	254.941	100.702	146.361	82.0256	-87.7849	22.9953	33.6465	60.1765	138.046	137.668	324.384	322.544	322.208	285.302	302.802	167.443	237.623	225.667	146.537	256.027	246.49	126.956	288.591	301.883	195.069	253.615	264.944	134.608	-29.0421	14.7994	-162.073	356.954
69	359.775	349.235	320.956	257.529	269.605	266.555	294.079	292.667	222.432	270.636	280.035	209.817	226.206	250.413	238.583	279.456	303.91	245.908	110.165	149.616	94.9216	-29.0028	65.5601	71.6472	96.4231	159.729	169.825	309.673	309.744	306.875	289.5	297.442	168.62	243.74	236.593	148.422	252.541	258.27	120.833	280.161	291.349	187.71	245.91	244.593	133.039	46.5528	57.959	-90.7548	339.148
70	332.984	323.302	298.098	253.686	257.694	262.269	287.352	286.335	222.585	258.988	263.547	205.824	224	244.523	232.913	264.927	286.023	233.683	117.949	152.842	106.346	16.6545	97.1279	97.6039	117.661	168.755	188.492	295.652	298.331	292.647	284.566	280.961	165.205	238.576	235.924	145.14	245.152	262.267	114.976	267.014	276.9	177.546	237.714	220.614	130.871	115.317	94.9035	-28.6581	320.801
71	307.246	297.612	276.036	243.582	240.597	251.244	276.301	273.34	220.638	245.053	245.264	199.929	219.97	235.671	226.452	249.083	267.299	220.284	127.536	159.006	120.381	53.852	122.819	115.197	128.51	169.861	198.23	281.654	287.213	278.516	272.732	258.095	158.881	224.979	227.964	139.248	234.374	258.158	109.024	249.647	259.87	166.208	229.873	196.504	129.339	176.508	127.435	26.3171	302.775
72	283.324	272.106	255.368	230.767	222.293	236.956	262.694	257.205	218.488	230.259	225.935	193.915	213.812	224.276	219.181	232.932	248.779	207.728	142.087	169.384	138.369	85.1049	145.175	129.415	132.907	166.151	201.049	266.404	275.279	264.107	256.231	232.22	150.904	205.905	216.448	132.462	221.191	247.374	103.178	229.274	241.388	154.491	223.093	174.526	129.129	227.438	155.866	76.2325	285.584
73	261.636	247.707	235.907	216.473	205.317	220.062	246.896	239.741	217.874	214.824	208.932	189.385	205.461	210.521	210.386	217.279	231.058	196.866	160.34	184.416	159.431	112.032	164.035	143.987	133.805	161.7	198.838	248.694	261.234	247.768	236.99	205.016	142.671	184.168	203.242	125.517	206.374	231.681	97.7601	207.456	221.995	142.698	217.2	155.144	129.746	266.986	179.646	121.433	268.483
74	241.261	225.108	217.492	201.188	191.224	201.353	230.341	221.999	218.278	199.237	195.15	186.343	195.356	194.377	200.533	202.625	214.271	188.414	179.347	201.89	182.384	136.353	179.816	158.831	132.923	157.736	192.556	227.649	243.131	227.83	214.844	177.982	134.424	161.231	189.491	118.887	190.184	212.858	92.231	184.863	201.546	130.907	209.652	138.161	130.509	294.782	199.426	161.599	251.116
75	221.947	204.42	199.818	186.09	179.561	182.826	213.32	205.877	217.814	184.266	182.461	183.746	184.517	176.87	190.178	188.719	198.686	182.075	197.7	218.53	204.572	158.688	193.775	173.607	130.827	153.125	182.765	203.094	220.733	204.444	190.314	152.65	125.533	138.479	175.607	112.605	172.743	192.433	86.1055	161.8	180.483	119.401	198.96	123.411	130.753	309.265	215.073	195.934	233.499
76	203.939	185.535	182.519	171.976	169.206	164.293	196.097	192.681	215.825	170.046	170.679	180.224	173.971	160.046	178.831	175.66	184.085	176.436	214.522	232.931	222.591	178.687	206.6	189.602	128.051	149.152	170.858	176.234	195.413	178.749	165.497	129.526	116.485	117.885	161.834	106.145	154.908	171.861	79.9564	139.443	159.435	108.718	185.666	109.976	129.43	311.928	225.839	224.285	214.906
77	186.303	168.615	165.762	158.144	159.25	145.828	179.823	182.089	211.594	156.378	160.947	174.149	163.51	143.955	166.679	163.764	169.679	170.281	227.451	243.885	233.721	195.632	217.7	207.04	125.236	146.207	158.241	148.912	168.227	151.879	141.745	109.035	107.419	100.23	147.952	99.2551	137.373	151.845	73.2962	118.875	138.716	98.838	169.601	97.3308	125.824	307.195	231.839	247.283	195.068
78	168.351	153.88	149.616	145.32	148.855	128.367	165.472	172.783	203.433	144.561	151.787	163.762	153.448	128.303	154.684	152.818	155.235	162.205	236.105	250.028	236.325	210.39	227.714	223.479	123.806	143.058	145.765	122.924	140.694	125.984	119.715	91.5964	97.8475	85.6215	134.343	91.6496	120.45	132.438	65.7116	100.52	119.032	88.9674	151.457	85.8449	119.489	298.305	234.092	263.834	174.973
79	150.434	140.017	134.074	134.714	137.531	112.208	153.364	164.169	191.465	135.425	141.785	148.339	144.579	114.001	142.434	142.104	140.831	150.624	241.896	250.997	229.895	222.407	237.281	236.882	122.531	139.478	134.272	99.794	115.452	103.259	100.121	76.8593	87.3763	73.7386	121.234	83.1226	104.654	113.691	57.6654	84.2788	100.958	79.2682	133.28	75.2939	110.133	287.915	232.367	274.458	154.517
80	133.019	126.261	119.768	125.725	125.174	97.3747	143.938	156.216	177.148	128.107	132.003	129.419	136.445	101.297	129.384	132.363	126.104	135.652	245.903	248.456	216.48	232.163	245.736	249.053	121.906	136.122	124.282	80.3638	93.9738	83.9303	83.7118	64.2472	76.7622	64.1624	108.668	73.6705	90.6542	97.0328	49.9284	70.4911	84.8239	69.8601	115.696	65.291	98.3355	281.349	227.514	282.242	133.961
81	115.921	113.259	106.651	117.736	112.013	84.2386	136.801	147.755	160.272	122.478	122.721	109.886	129.028	88.9069	116.206	123.782	111.2	118.531	247.399	242.749	198.628	241.172	251.538	258.91	123.259	131.969	115.941	64.5773	75.8058	67.8721	69.8926	53.9401	66.3098	56.0958	97.2825	63.6594	78.519	82.9564	42.1018	59.2359	70.6839	60.1013	98.7165	56.6709	85.3673	280.447	220.272	283.155	113.707
82	99.9339	101.022	94.3109	111.14	98.7947	73.0098	131.722	138.212	141.366	118.607	112.92	92.4453	122.771	77.0107	103.257	115.662	97.3401	100.557	245.51	233.896	181.898	251.583	254.288	263.228	126.623	126.653	110.066	52.3147	61.0485	55.0812	58.3549	45.614	56.138	49.0789	86.9656	53.3327	67.9883	71.057	34.5562	49.8106	58.6677	50.328	83.6005	49.4386	72.2508	282.338	211.095	276.516	94.1681
83	85.5548	88.6156	82.8973	104.772	85.5856	63.4992	128.044	128.361	122.326	114.871	102.471	77.9576	117.532	66.5613	90.5124	107.703	84.4035	83.2223	241.139	222.853	171.822	263.447	253.986	262.923	131.268	120.565	106.303	42.6726	49.73	45.0781	48.949	38.4849	46.577	42.9517	77.2689	43.6698	58.8394	61.1837	28.4017	41.7403	48.4612	41.0906	70.6305	42.7744	59.7552	284.19	200.847	265.003	76.3513
84	72.8799	76.8509	72.9723	98.0726	73.0094	55.9082	125.257	118.468	104.199	110.24	93.2625	67.8009	112.712	57.1664	78.6352	99.9733	72.4545	67.998	234.46	210.878	168.508	276.683	250.521	259.758	138.047	113.669	104	34.9093	40.8083	37.0459	41.4992	32.634	38.0616	37.4479	68.274	35.2487	50.7648	53.0893	23.7104	35.1306	39.8402	32.5899	59.1969	37.2123	48.7498	284.309	190.05	250.866	61.06
85	61.9065	66.6723	64.0158	91.5915	61.8238	49.8697	123.706	108.371	88.0916	105.834	85.896	64.0499	108.425	48.7612	68.216	92.3175	62.2785	55.7033	225.368	198.528	170.528	293.347	245.372	253.175	147.883	106.905	103.544	28.8524	33.4355	30.6692	35.2099	28.1877	30.7795	32.8436	60.2406	28.5769	43.8144	46.238	20.1454	29.818	32.7845	25.3833	49.7617	32.8617	39.6476	280.603	179.608	238.568	48.5124
86	52.4674	57.7285	55.734	85.052	51.9795	44.9272	122.691	98.5768	75.5436	101.348	80.0438	63.7863	103.716	42.1821	59.1916	84.3877	53.7374	46.2188	214.526	185.896	176.58	311.295	239.347	243.552	157.883	100.912	103.579	24.1694	27.8578	25.742	30.0124	24.3141	24.6221	28.9002	52.8583	24.5052	37.7054	40.1254	18.0155	25.5331	27.224	19.9654	42.4701	28.8497	32.1413	270.95	170.321	234.502	38.9935
87	44.1314	49.9086	48.6013	77.8876	43.6503	40.9802	119.989	89.3127	66.5893	95.4843	76.2393	63.8191	97.81	37.4485	51.1864	75.5265	46.0343	39.021	203.043	172.452	180.944	324.538	232.168	232.972	162.715	95.1334	101.862	20.1312	23.3141	22.0757	25.8978	20.7881	19.5042	25.5733	45.8184	22.9655	32.2462	34.7135	16.9436	21.9942	23.0163	16.1117	36.539	25.3454	26.485	256.796	161.777	237.252	32.0015
88	36.9873	43.3477	42.4256	70.519	37.2326	37.9637	114.105	80.6365	60.4343	88.5989	74.0604	65.1434	90.2589	33.7751	44.2601	66.1508	39.6969	33.6193	191.137	158.751	179.204	326.049	224.017	221.334	158.18	89.8085	98.7345	16.7692	19.4511	19.0689	22.36	18.2409	15.5694	22.7818	39.3424	23.0235	27.8249	30.2757	16.4843	19.1253	19.7156	13.8002	31.4711	22.7474	22.4361	242.091	153.58	246.207	26.3523
89	30.7973	37.3324	36.6552	62.9472	32.1337	35.2611	104.363	72.844	56.1922	79.8393	71.9059	67.0618	80.8185	30.9294	38.2584	57.1843	34.5123	29.5731	179.129	146.104	173.339	309.756	214.7	210.28	146.368	86.8818	94.846	14.2903	16.6292	16.2468	19.2554	16.1862	12.9824	20.4981	33.7341	23.755	24.2054	26.8389	16.4215	17.0626	16.9759	12.6315	27.2005	20.4782	19.5444	227.754	146.35	258.232	21.5243
90	25.2807	31.6421	31.365	54.4909	27.7246	32.6818	90.7953	65.4806	51.989	70.5202	69.174	65.5313	69.5517	28.4013	33.1401	47.8449	29.5362	26.2063	166.87	133.202	163.691	281.625	203.484	199.43	130.396	86.123	88.1342	12.2305	14.2879	13.9006	16.789	14.0371	11.1762	18.344	28.4121	24.7408	20.7422	23.4874	16.1742	15.1144	14.81	11.8914	23.6028	18.1454	17.7556	212.487	137.9	262.534	20.0162
91	20.9218	26.2243	27.1855	46.1552	24.3161	30.751	74.112	58.8877	47.4228	59.886	66.3201	62.5806	57.7494	26.0375	29.271	38.6156	25.6171	23.1754	154.813	120.906	151.752	238.442	191.119	188.622	106.49	86.0274	80.2432	10.3818	12.1892	12.0669	14.9434	12.2486	9.95775	16.4669	23.3815	24.924	17.8517	20.6346	16.0268	13.2761	13.0601	11.2879	20.3663	16.1241	16.3634	198.56	129.045	258.488	21.0953
92	17.8972	21.3189	23.5065	37.7822	21.4391	28.5625	58.4518	53.0396	42.7603	54.2214	62.5455	61.0044	46.6736	23.4926	26.1426	31.1858	21.9942	20.4575	145.447	112	140.194	204.522	181.612	178.289	96.3772	90.9526	72.1423	8.83504	10.577	10.2342	12.991	10.965	9.29903	15.4249	19.3731	24.4162	15.763	18.4755	15.9136	11.8412	11.7917	10.6514	17.9251	13.1646	15.3418	187.825	120.916	253.452	30.4762
93	15.9832	18.3375	21.3002	32.7048	19.5543	27.1809	48.7797	49.5327	39.5368	50.443	60.0004	58.7773	39.6814	21.7964	24.3976	26.7114	19.719	18.9902	139.435	106.636	133.472	181.92	174.994	172.426	90.7699	94.3285	66.8576	8.11742	9.72319	9.08555	12.0012	10.0006	8.9808	14.5654	17.031	23.9914	14.279	16.9922	15.6712	10.9348	11.0095	10.1696	16.468	11.4203	14.8244	180.478	115.441	246.898	35.6932
94	15.9035	16.5937	20.4194	27.7467	19.0231	26.9868	43.0614	48.8459	38.3782	58.7153	61.01	61.8861	34.8672	21.1071	24.3063	23.9886	17.8309	18.4729	146.08	110.681	135.791	196.995	185.734	177.503	114.655	112.38	63.5667	7.57088	9.14074	8.54709	11.2618	9.84677	9.27612	15.7699	15.5865	25.1406	14.2166	16.5698	16.4114	10.6615	11.8773	10.1003	16.8894	8.17529	15.7554	187.416	117.79	260.381	59.6834
95	7.04828	6.65233	8.52514	9.87535	8.05097	11.3986	17.2284	20.7761	16.2293	30.7737	26.5505	28.3776	13.4538	8.78793	10.4121	9.60914	6.85632	7.76844	66.393	50.0167	59.5438	98.4341	85.6585	78.1734	64.267	56.723	25.903	3.04463	3.69982	3.4361	4.42848	4.31012	4.11172	7.51653	6.23841	11.2724	6.31017	7.0652	7.39029	4.5338	5.64997	4.27083	7.61449	1.81694	7.19354	84.2542	51.9245	119.692	37.8421
Temperature	Ctr	Ctr	Ctr	et-jq1	et-jq1	et-jq1	mr108	mr108	mr108	mr109	mr109	mr109	mr111	mr111	mr111	mr115	mr115	mr115	mr117	mr117	mr117	mr118	mr118	mr118	mr119	mr119	mr119	Ctr	Ctr	Ctr	et-jq1	et-jq1	et-jq1	mr100	mr100	mr100	mr101	mr101	mr101	mr70	mr70	mr70	mr104	mr104	mr104	mr112	mr112	mr112	mr121
min	-839.53	-814.349	-758.242	-426.103	-413.44	-403.678	-545.778	-531.728	-458.386	-449.265	-481.841	-399.665	-463.513	-417.157	-457.99	-489.997	-521.017	-425.83	-565.084	-563.751	-511.307	-756.053	-664.598	-665.068	-432.562	-435.625	-451.553	-645.126	-608.932	-616.125	-402.517	-396.333	-256.779	-335.64	-386.651	-238.556	-342.168	-333.894	-174.549	-422.114	-460.774	-311.027	-438.789	-378.518	-256.701	-788.444	-566.828	-787.928	-631.607
Tm	51	51	51	62	62	62	61	61	61	60	60	60	59	59	59	60	59	60	61	61	61	63	63	63	64	63	63	51	51	51	61	61	61	62	62	62	58	59	59	60	60	60	60	60	60	63	63	64	57
Average tm WT				51	51	51	51	51	51	51	51	51	51	51	51	51	51	51	51	51	51	51	51	51	51	51	51	51	51	51	51	51	51	51	51	51	51	51	51	51	51	51	51	51	51	51	51	51	51
Delta				11	11	11	10	10	10	9	9	9	8	8	8	9	8	9	10	10	10	12	12	12	13	12	12				10	10	10	11	11	11	7	8	8	9	9	9	9	9	9	12	12	13	6
			META																									PARA
				Ctr		et-jq1		Mr108		MR109		MR111		MR115		MR117		MR118		MR119									Ctr		et-jq1		MR100		MR101		MR70		MR104		MR112		MR121		MR116
			Tm	51		62		61		60		59		59.6667		61		63		63.3333								Tm	51		61.3333		62		58.6667		60		60		63.3333		57.3333		60.3333
			Delta	NA		11		10		9		8		8.66667		10		12		12.3333								Delta	NA		10		11		7.66667		9		9		12.3333		6.33333		9.33333
			SD	0		0		0		0		0		0.57735		0		0		0.57735								SD	0		0		0		0.57735		0		0		0.57735		0.57735		0.57735
																													PARA
																														Ctr		et-jq1		MR100		MR101		MR70		MR104		MR112		MR121		MR116
			META																										Tm	51		61.3333		62		58.6667		60		60		63.3333		57.3333		60.3333
				Ctr		et-jq1		Mr108		MR109		MR111		MR115		MR117		MR118		MR119									Delta	NA		10		11		7.66667		9		9		12.3333		6.33333		9.33333
			Tm	51		62		61		60		59		59.6667		61		63		63.3333									SD	0		0		0		0.57735		0		0		0.57735		0.57735		0.57735
			Delta	NA		11		10		9		8		8.66667		10		12		12.3333
			SD	0		0		0		0		0		0.57735		0		0		0.57735
																													PARA		Tm	Delta		SD
			META		Tm	Delta		SD																						Ctr	51	NA		0	NA0
				Ctr	51	NA		0	NA0																					et-jq1	61.3	10	±	0	10 ± 0
				et-jq1	62	11	±	0	11 ± 0																					MR100	62	11	±	0	11 ± 0
				Mr108	61	10	±	0	10 ± 0																					MR101	58.7	7.7	±	0.6	7.7 ± 0.6
				MR109	60	9	±	0	9 ± 0																					MR70	60	9	±	0	9 ± 0
				MR111	59	8	±	0	8 ± 0																					MR104	60	9	±	0	9 ± 0
				MR115	59.6667	8.7	±	0.6	8.7 ± 0.6																					MR112	63.3	12.3	±	0.6	12.3 ± 0.6
				MR117	61	10	±	0	10 ± 0																					MR121	57.3	6.3	±	0.6	6.3 ± 0.6
				MR118	63	12	±	0	12 ± 0																					MR116	60.33	9.3	±	0.6	9.3 ± 0.6
				MR119	63.3333	12.3	±	0.6	12.3 ± 0.6
L387A,M442C
	META																																						PARA
Temperature	Ctr	Ctr	Ctr	et-jq1	et-jq1	et-jq1	mr108	mr108	mr108	mr109	mr109	mr109	mr111	mr111	mr111	mr115	mr115	mr115	mr117	mr117	mr117	mr118	mr118	mr118	mr119	mr119	mr119	Ctr	Ctr	Ctr	et-jq1	et-jq1	et-jq1	mr100	mr100	mr100	mr101	mr101	mr101	mr70	mr70	mr70	mr104	mr104	mr104	mr112	mr112	mr112	mr121
20	-5.71498	-6.36712	-0.222354	10.2271	6.65342	6.67369	10.6213	7.68288	8.5071	11.4145	10.6329	8.70213	10.4302	6.37316	6.60183	7.42658	4.31318	1.34528	6.91026	5.33316	5.38054	7.24895	6.07422	6.17422	8.98681	5.9513	7.89819	-0.79002	-1.00474	5.96606	6.00446	10.3474	11.0911	10.1732	9.91057	4.98131	13.129	6.61396	4.55737	8.14632	6.96946	2.11473	9.54554	5.5105	3.16972	9.41921	10.4732	4.94	5.9679
21	-12.3825	-13.7954	-0.481766	22.1587	14.4157	14.4597	23.0128	16.6462	18.4321	24.7313	23.0379	18.8546	22.5989	13.8085	14.304	16.0909	9.34523	2.91478	14.9722	11.5552	11.6578	15.706	13.1608	13.3775	19.4714	12.8945	17.1128	-1.71171	-2.17693	12.9265	13.0097	22.4193	24.0307	22.0418	21.4729	10.7928	28.4461	14.3302	9.87431	17.6504	15.1005	4.58191	20.682	11.9394	6.86772	20.4083	22.692	10.7033	12.9305
22	-11.43	-12.7342	-0.444707	20.4542	13.3068	13.3474	21.2426	15.3658	17.0142	22.8289	21.2658	17.4043	20.8605	12.7463	13.2037	14.8532	8.62637	2.69057	13.8205	10.6663	10.7611	14.4979	12.1484	12.3484	17.9736	11.9026	15.7964	-1.58004	-2.00947	11.9321	12.0089	20.6947	22.1822	20.3463	19.8211	9.96263	26.2579	13.2279	9.11475	16.2926	13.9389	4.22945	19.0911	11.021	6.33943	18.8384	20.9464	9.88001	11.9358
23	-11.43	-12.7342	-0.444707	20.4542	13.3068	13.3474	21.2426	15.3658	17.0142	22.8289	21.2658	17.4043	20.8605	12.7463	13.2037	14.8532	8.62637	2.69057	13.8205	10.6663	10.7611	14.4979	12.1484	12.3484	17.9736	11.9026	15.7964	-1.58004	-2.00947	11.9321	12.0089	20.6947	22.1822	20.3463	19.8211	9.96263	26.2579	13.2279	9.11475	16.2926	13.9389	4.22945	19.0911	11.021	6.33943	18.8384	20.9464	9.88001	11.9358
24	-11.43	-12.7342	-0.444707	20.4542	13.3068	13.3474	21.2426	15.3658	17.0142	22.8289	21.2658	17.4043	20.8605	12.7463	13.2037	14.8532	8.62637	2.69057	13.8205	10.6663	10.7611	14.4979	12.1484	12.3484	17.9736	11.9026	15.7964	-1.58004	-2.00947	11.9321	12.0089	20.6947	22.1822	20.3463	19.8211	9.96263	26.2579	13.2279	9.11475	16.2926	13.9389	4.22945	19.0911	11.021	6.33943	18.8384	20.9464	9.88001	11.9358
25	-11.332	-12.984	-0.291331	20.5626	13.3285	13.3633	21.3764	15.3903	17.0293	22.9654	21.2999	17.5526	20.9793	12.7919	13.2722	14.8507	8.65084	2.58517	13.8415	10.6946	10.7948	14.5366	12.1502	12.2627	18.0307	11.9198	15.8516	-1.45627	-1.91877	12.1362	11.9923	20.7939	22.3106	20.2892	19.8325	9.96166	26.4802	13.2579	9.09628	16.2771	13.9218	4.13805	19.1397	10.986	6.37233	18.8231	20.966	9.85782	11.8918
26	-11.892	-11.3659	-1.19497	19.854	13.185	13.2081	20.5206	15.2451	16.9239	22.1244	21.1409	16.6579	20.282	12.4658	12.8643	14.8053	8.45681	3.17058	13.789	10.5615	10.6114	14.2974	12.1583	12.7873	17.6908	11.8237	15.5169	-2.18314	-2.42498	10.8952	12.1141	20.1404	21.5343	20.6522	19.7557	9.99912	25.1203	13.0381	9.15691	16.3859	14.0217	4.72408	18.8145	11.2191	6.13462	18.9195	20.7859	10.0123	12.1494
27	-13.3278	-8.65963	-3.27365	18.7766	12.9832	13.3646	19.14	14.8925	16.8202	20.5272	20.4392	14.7487	18.6013	12.1937	11.9206	15.2272	8.42639	4.7351	13.0613	9.96037	10.0645	13.8008	12.0394	13.8355	16.9448	11.5605	14.8235	-3.80764	-3.82433	8.35429	12.1955	19.2085	19.9107	21.2656	19.6773	9.80278	22.3485	12.9127	9.75021	16.5058	14.2915	5.69674	18.3681	11.4948	5.9499	19.0852	20.9741	10.1651	12.8044
28	-14.8511	-8.13695	-5.41674	18.3121	12.8882	13.8814	17.9209	14.7317	16.9066	18.9431	19.3197	13.0903	17.1968	12.3064	11.1953	15.7318	8.62861	7.03604	11.9315	9.24233	9.34862	13.6482	11.7303	14.7292	16.1625	11.2046	14.1851	-5.92903	-5.40516	6.03298	12.1068	18.7813	18.3535	21.7907	19.5176	9.53823	20.2691	12.9412	10.274	16.4329	14.3995	6.24237	18.3542	11.9229	6.16307	19.2289	21.1413	10.2394	13.1548
29	-16.498	-9.64029	-7.6601	18.0421	12.7568	14.5003	16.7905	14.5691	16.3884	16.8067	18.434	11.2926	16.168	12.3384	11.1919	16.9093	9.34851	10.5836	11.1437	8.67158	9.01123	13.7101	11.0672	15.907	15.2852	11.1164	13.655	-8.85993	-7.21914	3.85921	12.159	17.8617	16.7308	21.874	19.3465	9.25333	18.5009	12.7159	10.6621	16.2238	14.0829	6.80148	18.1805	12.0959	5.77761	19.5884	20.9047	10.1213	13.2275
30	-18.8664	-11.8506	-9.88955	17.6582	12.8761	15.7417	15.6236	14.0087	15.6556	14.3285	17.3485	9.50437	15.3746	12.3404	11.4794	19.0256	10.9531	14.928	10.3895	8.02527	8.67835	13.7735	10.3988	17.4209	14.5661	11.4044	12.6932	-12.0961	-10.1732	1.27755	12.2595	16.4772	15.2988	21.1203	19.0823	9.02802	16.5833	12.4109	11.2441	15.5662	13.3525	7.09211	17.5985	11.8316	4.32857	19.8664	20.6389	9.66752	13.4057
31	-22.2399	-14.8067	-12.821	17.6506	13.7239	17.296	14.3764	13.1827	15.2426	11.8374	15.5642	7.51038	15.2368	12.3783	11.2374	21.1769	12.7579	18.726	9.29155	7.19851	8.10339	14.0276	10.2927	19.1031	14.4248	11.6897	11.6786	-16.0474	-13.7318	-2.03564	11.9519	15.5931	14.1331	20.6191	18.3843	8.71096	14.7791	12.0109	11.4808	14.8028	12.5957	6.98137	16.7435	11.4698	2.56495	19.5794	20.2819	8.90868	13.6332
32	-26.5555	-18.9978	-16.7906	17.9723	14.9129	18.5364	13.0927	12.5173	14.5698	9.13182	13.6272	5.25631	15.2481	12.1797	11.0283	22.8391	13.9476	20.8622	8.10555	6.7193	7.64292	14.3443	10.5565	21.0129	14.6947	11.8232	11.31	-20.8835	-17.4604	-5.72345	11.6582	14.6994	13.2345	20.62	17.6861	8.11961	12.6952	11.3647	11.1508	14.3542	11.7442	6.88264	15.389	10.5886	0.67214	19.348	19.3284	7.84929	13.4773
33	-32.4808	-23.8019	-21.2253	17.7376	15.7231	18.773	11.8125	11.5896	13.5854	6.13495	11.5815	3.1144	14.6303	11.3602	10.7421	23.2532	14.2985	20.6122	7.17036	6.27243	6.8331	14.6377	10.7975	22.9479	15.1806	11.9055	11.1277	-26.1132	-22.1802	-10.0632	11.4404	13.2835	12.2912	20.2795	17.1035	7.68713	10.2053	10.8513	10.5326	13.7965	10.9432	6.81444	13.2076	8.94404	-1.66899	19.0219	18.0741	6.47669	13.1294
34	-40.8233	-30.2659	-26.4735	16.8417	16.0781	17.6133	10.6783	10.5771	12.8798	3.41548	9.38104	0.982428	13.8409	10.2065	9.3615	21.7214	13.426	17.4635	6.22253	5.35606	5.75017	14.743	11.3376	24.3589	15.7975	11.3372	11.0119	-31.8521	-27.4776	-15.3612	10.994	12.3492	11.4797	20.0841	16.365	7.3145	7.56541	9.85217	9.79496	12.9805	10.5132	6.68866	10.7837	6.81655	-4.16806	18.3886	17.1137	4.8593	12.9193
35	-51.787	-39.5204	-33.3042	15.4547	15.9084	14.8429	9.7741	10.3063	12.2253	0.644364	7.15207	-1.27043	12.5354	8.8682	7.34568	17.8892	10.5029	11.888	5.04068	4.19824	4.33889	14.381	11.647	24.7509	16.0011	10.0495	10.7932	-38.6472	-32.9574	-21.3819	10.5794	11.3998	10.6031	20.4325	15.7275	6.77607	4.77842	8.53549	8.34102	12.1238	10.0752	6.31543	7.94286	4.79265	-6.42076	17.6324	16.1812	2.88317	12.8595
36	-66.4728	-51.4124	-41.8441	13.483	14.6198	10.6197	8.88951	10.1709	11.1821	-2.27157	4.84809	-3.37929	10.2092	7.207	5.59414	12.5474	6.6487	5.32063	3.47395	3.05558	2.49965	13.2092	11.2049	23.8384	15.5373	8.38874	10.2824	-46.4032	-39.4052	-28.1734	10.2733	9.36364	8.74823	20.4976	15.1924	6.14496	1.39281	7.13389	6.32458	10.9801	9.40529	5.42706	4.55008	2.67558	-8.35121	16.7439	15.2031	0.693752	12.6796
37	-86.664	-67.2127	-52.4462	10.3105	12.4113	5.66289	7.83583	9.3974	9.87554	-4.84633	2.71663	-5.28719	7.58181	5.24338	3.41732	6.65789	2.7172	-1.139	1.66971	1.49661	0.620304	11.2324	9.90593	21.6129	14.3832	6.46794	9.00272	-55.8117	-47.4621	-36.75	9.4337	6.70912	5.8055	20.0113	14.5069	5.60018	-2.2795	5.40884	4.1081	9.09712	8.5084	4.12972	1.38329	0.236125	-10.1317	15.7294	14.3313	-1.58955	12.5639
38	-113.358	-88.7481	-66.1635	7.00082	9.8453	0.982332	6.7362	8.5268	7.7803	-7.13452	0.721144	-7.77576	4.98901	3.68126	0.876934	1.17426	-1.06288	-6.98774	-0.263584	-0.58565	-1.25981	8.6079	7.69714	18.5942	12.2838	4.55059	6.95148	-68.5124	-57.5024	-47.3867	8.15628	3.57986	2.31938	19.534	13.6522	4.70514	-5.85878	3.46297	1.52429	6.59106	7.14305	2.25506	-1.55392	-1.89262	-11.6997	14.4196	13.205	-4.09208	12.6782
39	-147.442	-116.179	-83.6257	4.25985	7.01496	-3.01658	5.15783	7.47402	5.03142	-9.8825	-1.78166	-10.7358	2.1069	2.10258	-1.22681	-3.55702	-4.34736	-12.2071	-2.83125	-2.62476	-3.6405	5.18266	4.99319	15.0295	9.6029	2.84731	4.4795	-85.3061	-70.9595	-60.3573	6.68933	-0.564213	-1.92679	18.3845	12.414	3.35869	-9.79766	1.62044	-1.75827	4.02571	5.26168	-0.734428	-4.85797	-3.57642	-12.8734	12.3244	11.4618	-6.69681	12.5893
40	-190.121	-149.839	-105.129	1.52707	4.16372	-6.63038	2.86162	5.44947	1.75562	-12.8239	-4.77485	-13.946	-1.0546	-0.315403	-3.53479	-7.42697	-6.76819	-17.356	-6.06389	-4.90393	-6.48049	1.42622	2.12453	11.3976	7.09818	1.07471	2.21324	-107.077	-89.4565	-76.6508	4.52564	-5.16113	-6.65694	16.1236	10.4042	1.33608	-14.0147	-0.222334	-5.13087	1.35238	3.03637	-1.97029	-7.89334	-5.70222	-13.9473	9.45124	9.10345	-9.48636	11.9573
41	-240.643	-189.799	-131.13	-1.39184	1.45299	-9.93791	0.474513	3.06389	-2.22904	-15.9173	-7.97518	-17.9482	-4.31199	-2.85325	-6.76772	-11.1319	-9.25185	-23.6106	-9.90881	-8.26542	-9.83567	-2.15448	-1.16683	7.84046	4.62111	-0.567445	0.01986	-134.512	-113.285	-96.7995	1.72947	-9.61695	-10.9491	13.403	7.77774	-1.44214	-18.2442	-1.66987	-8.34574	-1.81198	0.459183	-2.34538	-10.6509	-8.05069	-15.1554	6.10607	5.97038	-12.6118	11.2264
42	-297.09	-234.715	-161.442	-3.94034	-1.55749	-13.2614	-2.11821	0.755966	-6.50668	-20.2156	-11.833	-23.358	-8.13625	-5.56377	-10.7581	-15.8166	-12.8115	-32.1572	-14.9835	-12.8013	-14.4664	-5.81618	-4.66914	4.03494	1.82209	-1.91629	-2.22702	-167.154	-142.412	-121.043	-1.10357	-14.098	-14.7788	10.3076	4.64509	-4.94034	-22.9	-2.7035	-11.8649	-5.27618	-2.33658	-4.38457	-13.9676	-10.1936	-16.7128	1.62043	2.23658	-15.9087	10.6705
43	-357.444	-282.915	-195.546	-7.29479	-4.87255	-17.6609	-5.95286	-2.24567	-10.5916	-26.0071	-16.9868	-29.4593	-13.0267	-9.93497	-15.9868	-22.7747	-18.2022	-43.7506	-22.0207	-18.6271	-20.9398	-10.107	-8.19634	-0.663005	-1.03388	-3.54606	-4.32314	-203.474	-176.037	-149.476	-4.07159	-18.4474	-18.364	6.25665	0.864701	-9.14089	-28.4226	-4.40082	-15.7468	-8.85884	-5.16484	-6.78773	-17.6705	-12.8115	-18.707	-3.81579	-1.80558	-19.2694	9.77692
44	-418.733	-332.632	-233.042	-12.4865	-8.86286	-24.2741	-10.2841	-6.18746	-15.2983	-33.0078	-23.1453	-36.8806	-19.3648	-15.7887	-23.5233	-33.5592	-26.3331	-59.4144	-30.7911	-26.6383	-29.4557	-15.1058	-12.7022	-6.71347	-4.40142	-5.52489	-6.68562	-242.617	-213.101	-181.816	-7.43864	-22.5577	-22.1533	1.52112	-3.17799	-14.2183	-34.7518	-6.95829	-19.4294	-13.8876	-8.66516	-8.98876	-21.8153	-16.0426	-21.39	-9.53672	-6.32352	-23.0271	8.595
45	-476.242	-380.753	-271.716	-19.2879	-14.6436	-33.5876	-15.5442	-10.7485	-21.4782	-41.892	-30.6742	-47.0154	-27.0695	-22.9099	-33.5994	-49.6896	-38.3441	-79.7435	-42.2443	-37.3653	-40.606	-21.483	-18.8167	-14.4857	-8.86483	-7.63924	-9.90789	-283.124	-251.559	-217.066	-10.7679	-27.1216	-27.054	-3.52623	-7.64685	-20.1695	-42.7993	-11.2158	-23.3829	-20.8333	-13.0178	-16.2495	-27.2299	-20.0268	-25.2932	-15.5698	-11.7235	-27.1121	7.48567
46	-524.813	-422.507	-307.224	-29.124	-23.112	-46.77	-23.302	-16.9583	-29.3092	-53.6636	-40.8739	-59.9681	-36.8397	-33.702	-47.207	-72.168	-55.4679	-105.116	-57.673	-51.0796	-55.4064	-30.8899	-26.9658	-24.8575	-14.772	-10.3593	-14.1855	-322.222	-288.075	-252.937	-14.4589	-33.0451	-34.9868	-9.45448	-12.5083	-26.948	-52.5097	-18.0332	-28.12	-29.0725	-18.5868	-26.8679	-34.5775	-25.577	-30.9965	-22.659	-18.0089	-31.936	6.22106
47	-556.96	-451.501	-334.757	-43.6125	-34.8327	-65.1661	-34.0801	-25.5155	-40.2996	-68.5316	-54.2287	-76.5565	-49.7262	-48.9867	-65.8443	-101.271	-78.1239	-135.86	-77.2347	-68.3949	-74.6273	-44.7009	-38.1526	-38.417	-22.7698	-14.2509	-19.7391	-356.251	-319.171	-285.117	-19.3547	-41.0185	-46.9011	-16.2463	-17.6414	-34.6033	-63.6342	-27.6094	-33.6235	-39.0398	-25.6329	-36.2375	-43.9853	-32.7268	-38.5752	-30.9993	-25.8744	-38.2472	3.82781
48	-563.741	-460.325	-348.146	-63.1892	-50.5794	-88.9275	-48.1427	-36.2491	-55.769	-87.1474	-70.7736	-99.0811	-66.4294	-67.9631	-90.0287	-136.787	-106.223	-172.481	-101.277	-89.8867	-98.3004	-64.2564	-53.7897	-55.5971	-33.9664	-20.0601	-27.4394	-380.456	-340.249	-307.694	-25.7006	-51.7899	-63.4671	-23.7929	-23.3771	-43.2697	-76.49	-39.7644	-40.5193	-51.5688	-34.5325	-47.5629	-55.9792	-41.9864	-48.2423	-40.9325	-35.9929	-46.5803	0.936375
49	-537.244	-441.281	-340.486	-88.2958	-70.6427	-118.113	-66.776	-49.2276	-75.5602	-110.684	-91.1524	-127.802	-87.7396	-91.5337	-120.071	-177.572	-138.845	-214.415	-130.765	-115.901	-126.939	-90.7663	-74.4151	-77.5248	-49.5948	-28.4133	-37.8968	-387.307	-344.168	-314.316	-33.7028	-65.8063	-84.9036	-31.7983	-30.0757	-52.9628	-90.2359	-54.3015	-50.0887	-66.4556	-45.5063	-61.5922	-70.8764	-54.2439	-60.6012	-53.5566	-48.7012	-57.7101	-2.00951
50	-473.004	-389.638	-308.159	-119.497	-94.4096	-153.077	-89.6033	-64.7653	-99.4599	-139.205	-115.015	-161.914	-114.356	-119.662	-155.888	-221.614	-174.33	-260.486	-164.664	-145.823	-160.169	-125.118	-100.408	-105.722	-70.3255	-39.971	-51.5584	-369.524	-325.189	-299.101	-44.3195	-83.2985	-111.092	-40.2987	-37.2756	-63.5034	-103.62	-70.037	-62.6274	-83.7489	-58.758	-76.5165	-89.2553	-69.2614	-75.6399	-70.2761	-65.0697	-72.5068	-5.58209
51	-372.104	-306.757	-252.362	-155.083	-121.231	-193.106	-115.87	-82.2483	-127.874	-171.752	-141.18	-201.327	-145.738	-149.59	-195.118	-265.884	-210.327	-308.109	-200.513	-177.925	-195.754	-167.418	-132.904	-141.26	-96.2206	-55.5844	-69.0159	-324.307	-282.271	-259.473	-57.5424	-103.987	-141.118	-49.8854	-45.4375	-75.3375	-116.254	-86.2364	-77.3866	-104.623	-74.653	-93.6359	-111.026	-87.2421	-93.619	-92.3308	-86.5623	-92.748	-9.81901
52	-242.792	-199.642	-177.562	-192.424	-150.128	-236.639	-145.19	-101.514	-159.788	-206.512	-168.182	-242.77	-178.752	-178.836	-233.31	-306.789	-243.188	-351.219	-235.334	-209.869	-230.629	-216.715	-172.324	-185.12	-126.794	-75.7704	-90.9128	-253.133	-216.459	-197.872	-73.5578	-127.171	-174.292	-61.1997	-55.593	-89.3739	-127.177	-101.819	-93.3113	-128.325	-93.1433	-115.215	-136.099	-108.732	-114.966	-121.872	-114.636	-120.438	-14.1248
53	-99.8115	-79.9561	-91.8868	-228.618	-178.946	-280.298	-176.398	-123.084	-194.111	-239.652	-193.285	-280.67	-209.036	-204.529	-264.981	-338.487	-267.638	-380.831	-264.611	-237.057	-260.652	-270.226	-216.952	-236.424	-160.364	-99.8227	-116.753	-161.658	-134.157	-121.257	-92.6295	-151.99	-209.284	-73.9426	-67.8709	-106.563	-134.436	-114.54	-108.148	-152.415	-112.769	-137.669	-162.957	-131.811	-138.446	-161.343	-151.671	-157.41	-19.1342
54	41.091	38.2768	-5.44767	-259.605	-204.609	-317.453	-208.646	-147.044	-230.446	-265.601	-212.405	-308.917	-230.734	-221.183	-283.113	-353.755	-279.221	-386.702	-283.837	-255.103	-281.192	-323.625	-264.559	-290.927	-194.386	-126.828	-145.806	-60.6496	-45.5363	-38.9139	-113.578	-176.61	-242.102	-89.2006	-83.212	-127.548	-136.779	-122.507	-119.002	-172.921	-130.107	-157.079	-188.093	-153.349	-160.578	-211.966	-198.972	-204.343	-25.959
55	165.469	142.059	72.2031	-278.793	-222.669	-338.96	-239.649	-171.874	-264.683	-278.127	-221.493	-320.65	-237.483	-223.721	-281.103	-345.685	-273.085	-360.787	-289.327	-261.123	-288.339	-369.662	-309.265	-340.329	-225.208	-154.465	-175.116	36.9032	38.7807	38.543	-133.154	-196.637	-266.933	-107.365	-101.823	-151.49	-132.998	-124.348	-123.651	-184.853	-141.733	-168.111	-205.837	-169.427	-176.82	-271.623	-253.914	-259.082	-34.6165
56	263.082	222.936	134.505	-280.234	-227.141	-335.842	-263.778	-193.97	-289.086	-271.594	-216.109	-309.685	-224.768	-209.796	-255.846	-309.957	-245.041	-300.221	-279.837	-253.825	-280.86	-398.866	-341.77	-374.299	-247.053	-177.878	-199.347	121.473	110.621	102.967	-147.682	-206.603	-276.285	-125.639	-121.316	-175.419	-122.169	-119.042	-120.958	-183.177	-143.224	-165.974	-209.94	-174.56	-181.418	-334.38	-311.216	-315.462	-45.4044
57	329.792	278.051	179.191	-260.313	-213.956	-302.105	-274.812	-208.013	-296.571	-243.624	-194.166	-274.341	-192.68	-178.984	-208.738	-247.34	-196.277	-210.282	-258.415	-235.224	-260.965	-404.17	-354.6	-383.86	-254.815	-191.992	-212.885	187.525	165.411	150.701	-152.587	-202.256	-263.634	-140.279	-138.185	-194.419	-104.431	-106.278	-110.101	-165.944	-132.115	-148.706	-196.379	-165.186	-170.364	-395.961	-367.3	-369.102	-59.0088
58	368.475	308.982	207.018	-218.101	-182.469	-237.94	-267.5	-208.629	-280.974	-195.821	-157.397	-217.187	-144.804	-134.242	-145.567	-164.314	-133.124	-102.755	-230.963	-211.098	-234.179	-383.462	-344.746	-365.588	-245.727	-193.597	-211.762	233.06	202.554	181.078	-144.133	-180.847	-226.504	-148.285	-148.245	-202.668	-80.8963	-87.3067	-92.0678	-134.358	-109.598	-117.216	-164.683	-141.304	-143.648	-454.906	-419.641	-419.398	-76.0884
59	383.59	319.842	220.075	-156.651	-135.06	-150.438	-237.283	-191.794	-238.103	-133.289	-110.139	-145.356	-88.1824	-82.4964	-75.2834	-71.6765	-62.794	6.24613	-202.924	-186.586	-206.164	-339.696	-313.311	-322.967	-218.78	-180.737	-194.23	258.938	222.953	196.137	-121.789	-142.592	-167.676	-145.286	-146.137	-194.886	-53.8038	-64.2157	-69.322	-92.7857	-78.8292	-75.9683	-118.053	-104.936	-104.274	-509.194	-466.46	-465.392	-96.4192
60	380.807	316.736	222.292	-84.7779	-78.2707	-52.8965	-185.259	-157.292	-172.147	-65.0591	-58.9483	-68.7835	-32.2214	-31.7488	-8.10516	17.2566	5.02797	101.39	-179.327	-165.757	-181.429	-282.395	-269.104	-266.633	-178.263	-155.292	-163.678	269.121	230.165	200.055	-88.3642	-92.8074	-94.6673	-128.57	-130.31	-169.543	-25.9246	-39.2846	-43.9882	-48.1472	-44.0548	-32.0353	-63.6489	-61.7322	-58.5414	-559.565	-509.453	-508.603	-121.018
61	367.498	305.293	218.259	-13.1496	-21.5013	39.7861	-119.376	-110.285	-94.0834	-0.965226	-11.4142	2.52246	15.4079	12.1319	47.9736	91.4257	60.9471	173.535	-162.196	-151.054	-162.169	-225.107	-225.243	-210.188	-133.565	-124.109	-128.253	268.35	228.891	196.659	-49.4717	-39.7042	-19.1313	-100.254	-102.836	-129.909	0.216991	-15.0288	-18.3214	-7.08168	-11.4931	8.26322	-11.0802	-19.3455	-14.3266	-609.39	-551.576	-552.654	-151.484
62	348.758	288.849	210.043	49.5176	28.1679	116.142	-49.2058	-58.4545	-15.7064	52.5393	26.7968	60.9156	50.9544	44.8436	88.9291	145.797	101.715	220.229	-148.827	-139.516	-146.446	-178.007	-191.939	-165.972	-92.9484	-94.6383	-95.803	260.233	221.436	188.588	-11.0039	9.48642	48.4981	-64.9029	-67.2712	-82.3259	22.8193	6.37632	4.58722	26.4672	15.218	41.3441	33.2764	17.3911	22.9967	-654.466	-590.105	-594.775	-188.187
63	326.844	269.962	199.125	97.3194	66.3807	169.674	15.8251	-9.24081	51.672	92.0745	53.9295	102.763	73.1483	65.2569	113.928	179.296	127.605	243.537	-134.3	-127.166	-129.89	-146.642	-174.947	-140.651	-63.3555	-73.0982	-72.0039	247.417	210.093	178.276	21.8446	49.5518	101.857	-27.5973	-29.6689	-33.7951	40.5673	23.8178	23.2746	51.0727	35.7221	64.8428	66.2267	45.5994	50.6708	-684.983	-617.551	-625.409	-232.796
64	303.47	250.208	187.166	128.298	91.1195	199.201	67.8075	30.8843	100.251	116.911	69.9341	128.088	83.3794	75.3193	124.714	194.782	139.685	248.665	-114.727	-111.244	-108.917	-131.779	-173.749	-133.432	-49.2552	-63.8811	-59.9022	232.358	197.305	166.698	46.2524	77.7061	137.302	6.01123	3.611	8.65675	52.8911	36.9849	37.4895	66.9181	49.4444	79.0608	86.8789	63.8141	67.7691	-693.7	-627.314	-637.193	-289.697
65	280.431	229.675	174.798	144.116	104.083	208.55	103.526	57.9855	128.701	129.347	77.5595	138.862	85.2399	77.9258	125.146	197.855	141.925	242.294	-88.3079	-89.6454	-82.1498	-128.96	-182.782	-140.147	-49.289	-67.5247	-59.2132	216.814	183.992	154.694	62.0555	94.3149	155.569	32.0548	30.0818	40.7891	60.4109	45.7368	47.1243	75.9478	57.3209	86.3763	97.201	73.5445	76.6114	-676.155	-614.822	-625.932	-363.075
66	257.265	208.623	161.936	148.898	108.602	203.821	124.054	72.7821	140.009	132.964	80.3284	138.456	82.047	75.3812	119.134	193.021	138.911	228.868	-56.2487	-61.7306	-50.2842	-132.079	-194.805	-154.547	-58.2786	-79.5658	-65.4225	201.105	170.071	142.905	71.347	102.256	160.907	49.9615	48.8837	62.6249	64.1807	51.0564	52.4392	80.4298	61.8574	88.6893	100.809	77.4614	79.5578	-632.738	-580.173	-591.19	-453.49
67	233.704	187.727	149.059	146.482	106.968	190.059	132.588	77.8822	139.345	130.772	80.7691	131.095	76.4352	70.3305	109.567	183.396	131.796	211.264	-21.7854	-30.5678	-16.4815	-136.596	-203.078	-167.773	-70.3893	-94.0213	-73.2177	185.405	156.192	131.474	75.5579	104.602	156.814	60.5488	60.1657	75.9094	65.2692	53.9423	54.4963	82.0351	64.1558	87.646	100.599	77.3455	78.5245	-570.174	-528.199	-538.325	-555.831
68	210.536	167.286	136.38	139.576	101.389	171.599	132.81	76.0328	132.071	124.632	80.1758	119.477	70.4652	64.9508	99.3245	171.515	121.511	191.486	10.959	0.423192	14.9522	-138.501	-201.811	-174.838	-78.7263	-103.906	-78.7525	169.976	143.118	120.522	76.2954	103.018	146.726	66.0054	66.3257	82.3086	64.7834	54.8086	54.3488	81.2618	64.4117	85.022	98.0064	75.0666	75.6665	-498.265	-466.875	-476.533	-656.555
69	188.407	147.561	124.13	130.142	94.1408	151.919	127.837	69.2256	121.993	116.135	79.228	105.401	65.5591	59.7948	90.55	158.258	110.362	170.693	39.0501	28.845	40.3062	-135.4	-190.307	-175.478	-77.6547	-104.649	-78.6416	155.228	131.211	110.512	75.4972	99.0038	134.497	68.2976	69.5674	84.1146	63.6405	54.4829	53.0473	78.9974	63.3982	81.8238	93.7571	71.7933	72.2916	-424.753	-402.36	-413.228	-736.834
70	167.067	129.373	112.568	119.976	86.1443	132.84	120	61.6287	111.546	106.787	77.1531	90.6739	62.4402	55.4237	83.7735	144.353	99.5301	150.154	61.5788	52.3512	57.1933	-127.51	-170.893	-167.378	-65.7744	-95.7579	-70.4776	141.213	120.022	100.887	73.4029	93.9753	121.462	68.7467	70.9661	83.3304	62.2073	53.7039	51.1029	76.2551	61.5305	78.1637	88.5516	68.3227	68.2374	-352.875	-337.166	-352.096	-778.234
71	146.845	113.081	101.505	109.7	77.8661	115.445	111.266	56.9491	101.739	97.5467	73.144	76.4315	60.7733	52.2191	78.6985	130.853	89.1513	130.854	79.2433	68.5243	66.1545	-114.269	-147.691	-151.135	-43.8854	-78.3176	-55.348	127.674	109.944	91.3953	70.1408	88.4003	108.38	68.1567	71.4839	80.2481	60.5704	52.6477	49.1938	73.0815	59.0429	74.4889	83.1931	65.294	64.1219	-280.76	-271.478	-291.881	-769.133
72	128.656	98.4463	91.0589	99.5157	69.9039	100.11	102.269	54.7944	92.3907	88.6961	67.2871	61.8028	59.6332	49.7385	74.9396	117.748	80.7245	112.777	92.4402	76.3159	68.8907	-96.3909	-127.586	-132.323	-14.9442	-54.3953	-36.7342	114.938	101.371	82.3006	66.8294	82.5631	96.7812	67.297	72.0138	75.8989	58.7473	51.2196	47.8485	69.2877	55.982	70.8052	77.1007	62.3127	60.7089	-205.793	-207.467	-229.91	-712.324
73	112.382	85.5958	81.3378	90.1534	62.4915	86.7371	93.2118	54.3545	84.1324	80.7919	59.7986	45.8547	58.609	47.4535	71.4394	105.187	75.0577	96.4499	100.592	77.0551	66.6405	-76.3555	-117.837	-112.537	16.0371	-29.9311	-18.7137	103.439	93.2833	73.4493	64.0181	77.3477	86.198	65.9873	72.3408	71.844	56.1208	49.6732	46.7142	65.972	52.9069	67.2771	70.4075	59.3683	58.0446	-127.874	-150.28	-167.134	-623.275
74	98.1902	74.781	71.9264	82.1576	55.468	74.6888	84.6322	57.6938	76.7424	73.2678	52.0215	30.3569	56.912	45.3552	66.4049	93.6914	71.1949	83.0845	102.5	72.607	60.2101	-55.7588	-118.931	-91.2497	43.8673	-8.97403	-5.93769	93.1218	84.8526	64.7367	61.2516	72.8087	75.6022	64.5567	71.7118	69.2067	52.8725	47.6676	45.3945	63.2231	50.4033	64.1983	63.7713	56.9839	56.1673	-52.5982	-102.54	-108.227	-519.603
75	86.5582	65.5988	62.8709	74.7042	48.6839	63.7183	76.6547	62.075	69.091	65.249	45.1871	18.5873	53.8874	42.9685	59.44	82.959	67.3484	71.9679	98.1153	64.5927	49.7639	-34.8555	-127.047	-72.5879	65.3415	8.77643	-0.646326	84.0856	76.9009	56.5059	59.0153	68.7287	66.2159	63.4082	69.7798	67.9451	49.4182	45.181	43.6761	60.3769	48.1731	61.4155	57.3049	54.7895	55.3934	9.99057	-66.9611	-56.9614	-416.574
76	77.54	57.433	54.6499	67.747	42.4747	53.3766	68.6566	62.0453	61.4905	57.2015	39.5644	11.3244	50.198	39.9538	50.4066	73.0756	61.75	62.3406	88.372	55.0155	32.9528	-15.2456	-136.233	-57.4987	78.7719	21.1227	-1.0686	76.7541	69.2632	48.8549	57.5929	65.157	58.232	62.3829	66.5775	68.4956	45.5841	42.5583	41.0778	57.999	46.1112	59.1169	51.8756	52.5982	55.451	49.9019	-47.0946	-18.5197	-324.572
77	70.525	50.4014	47.3049	61.6036	37.7307	44.2353	60.2992	59.0085	53.1131	49.7136	35.5312	9.23248	46.1214	36.9064	39.4877	64.4688	53.9246	54.7373	75.6562	45.4209	11.7527	2.50609	-136.414	-43.13	83.9952	26.0506	-5.01073	70.9054	61.3531	41.4757	56.6283	61.2587	50.4656	61.0465	61.3137	69.6729	41.3887	39.6182	37.6981	56.0998	44.4972	57.4566	48.4875	51.0581	55.018	60.6387	-38.8509	0.790511	-243.268
78	65.6171	44.5914	41.2483	56.0612	34.7224	37.2905	52.3055	54.8331	42.6529	43.7288	33.2155	14.6682	41.3622	33.8944	27.7929	57.5195	44.9431	49.141	63.9691	33.7798	-6.89859	18.8163	-122.951	-27.324	81.9606	26.458	-9.81735	66.0044	53.9027	34.9774	55.8778	56.3305	43.7545	59.108	54.0143	69.5591	37.5976	36.4488	34.0211	53.9174	42.6776	56.603	46.8466	49.8161	53.4317	45.7215	-30.0889	3.50727	-166.097
79	62.5478	39.5345	36.8109	51.0186	32.8944	32.6754	45.372	47.673	31.3772	41.2117	31.2866	25.0228	36.0685	31.3148	16.1727	52.2883	35.7971	44.6605	55.8394	19.2701	-18.4114	32.0671	-102.083	-12.0493	73.4686	23.6029	-10.2954	61.961	47.4852	30.0979	54.847	50.9692	39.1377	56.4559	46.2048	66.9501	33.734	33.3412	29.8203	51.2045	39.9562	56.1083	46.4021	47.9404	50.2631	16.0707	-20.9475	-2.5224	-94.4302
80	60.5694	35.7735	34.3257	47.1262	32.4215	31.0375	39.7151	38.9582	21.074	43.1878	29.1719	33.2759	30.6125	30.3014	6.22908	49.0959	28.6561	41.4383	51.69	4.3277	-21.5549	41.1524	-82.4819	2.84971	60.9036	18.4412	-5.3047	58.3745	41.4848	27.0535	53.3597	45.8738	35.6116	52.7375	38.5643	62.4282	29.6495	30.0408	25.2665	48.0754	36.9821	55.5485	47.122	45.833	45.2136	-14.0308	-15.6186	-10.1052	-32.0313
81	59.4238	34.3834	33.9385	44.2261	33.1664	32.7532	36.5029	32.1696	12.468	47.9167	27.6287	37.267	24.7407	31.2157	0.0817244	47.573	26.3063	39.7849	49.7167	-10.452	-15.2229	46.3774	-73.9738	19.5106	46.9714	14.5108	0.390946	54.8137	36.3612	25.5371	51.198	40.5674	32.8786	47.5876	31.6606	56.666	26.0157	26.1059	20.5609	44.5585	33.424	54.6695	46.992	43.343	38.8129	-31.7571	-9.91696	-11.5088	20.6536
82	58.8168	35.1401	35.3365	42.4872	34.0262	36.6321	36.872	26.0597	8.27439	54.3056	26.052	38.1926	20.1549	32.6018	-2.278	47.4015	28.1758	39.3236	43.7662	-23.8199	-4.29419	45.7545	-81.9684	36.3687	31.9566	11.9275	5.87929	51.2304	33.1228	25.5992	47.9694	35.9295	32.1961	41.4799	26.7121	50.7604	22.4853	22.4473	15.7024	40.5708	28.9799	53.3983	45.0028	40.4471	31.8223	-34.0478	-6.38652	-5.35517	59.06
83	58.6015	37.2057	37.8109	42.1773	35.4216	40.9049	39.8626	20.0262	9.7219	60.1811	25.2331	36.2146	18.408	32.0556	-1.04353	48.0589	32.1663	39.7466	30.8934	-29.4543	3.0459	36.5962	-98.9294	48.0404	15.563	8.65202	12.1454	47.6946	30.9724	26.6253	43.6325	32.994	33.2044	35.1047	24.2453	46.1459	18.9667	19.2682	11.25	36.1573	24.4326	50.2178	41.9239	37.3175	24.7054	-25.3336	-10.3674	2.90564	76.9029
84	58.4422	40.6943	41.087	42.4365	38.3371	45.6605	43.6948	15.931	14.5217	62.9624	26.1444	33.5468	18.9368	27.9678	5.42767	48.8883	37.6785	40.9203	15.4757	-26.9779	6.4365	19.8796	-115.586	56.4979	-0.537633	5.39712	15.2057	44.0757	29.5575	27.6882	38.8445	30.9227	34.8884	28.9812	23.416	42.9072	16.582	17.2483	8.30622	32.2828	21.0022	45.2853	38.5167	35.7205	18.0679	-9.57131	-15.8307	10.6411	79.6507
85	58.1916	44.6354	44.2318	43.9325	42.129	50.0553	47.9739	12.591	21.8789	62.1259	27.8333	33.8734	22.2641	21.6183	14.9202	49.4593	43.2555	42.4514	1.29467	-20.5579	8.89222	-0.323146	-120.707	66.2534	-13.1407	2.70996	15.7374	40.7453	30.0588	28.6668	34.3096	29.4526	37.6609	23.8907	24.1193	40.063	15.7025	15.1996	7.28153	29.1087	18.7056	38.4911	34.3834	35.7202	13.0907	7.58382	-12.2657	14.2982	80.5748
86	57.5919	47.0107	46.0081	46.4658	46.7497	52.82	51.9497	10.2161	30.8366	57.7831	29.9404	38.6678	28.8441	15.7183	24.5542	49.6792	47.2024	43.958	-12.096	-8.69007	14.3472	-17.9938	-99.3993	74.6734	-21.1744	0.0495671	19.4091	38.1743	31.5743	29.5749	30.2372	29.1187	41.7135	20.659	25.429	36.7043	15.4775	13.7743	8.63017	26.1263	17.7849	30.3287	29.491	35.7362	10.3075	18.1792	-1.82871	11.0947	85.0657
87	56.8701	47.8395	45.9389	48.5705	52.0123	54.2309	53.5252	11.8122	38.7193	49.1177	33.6139	46.2344	34.4173	11.3155	34.3253	49.5234	50.0117	45.0945	-16.0898	7.99917	26.1713	-26.5091	-56.992	81.7832	-23.0951	-0.804017	24.6789	36.3083	32.2899	30.6014	26.753	29.3043	45.5033	19.6495	27.0198	32.5261	16.4222	14.5272	12.2188	24.3788	18.476	22.91	24.2052	36.5158	9.71353	27.5768	11.017	12.8612	91.9913
88	55.3206	47.6974	44.1567	50.1111	55.8508	55.2699	52.4983	16.4638	44.89	37.4728	37.3015	53.4087	36.3996	12.2409	43.0848	48.7814	52.1418	45.3225	-7.57559	22.7828	42.4692	-23.6603	-11.2825	91.2913	-19.0267	2.04794	28.7843	35.3385	33.1483	31.4151	24.3884	29.616	48.505	20.4784	28.9634	28.0365	18.444	17.2472	16.9519	24.0353	20.0923	17.3835	19.7928	38.9424	11.1733	44.2098	32.6368	29.8266	105.602
89	53.1208	46.1832	41.1813	50.6924	57.4076	55.1595	48.2737	22.4384	50.4857	26.2907	39.8297	58.9095	37.4858	20.9582	48.4002	48.0366	52.8769	44.5272	2.43208	34.6886	56.482	-22.6411	34.732	102.464	-8.12377	9.8113	34.1121	35.5057	34.2597	31.8017	23.3813	30.4581	51.056	21.9048	31.2948	24.9122	20.8306	20.7219	21.9706	24.0266	23.3256	13.8657	17.4642	39.6228	14.6826	67.5101	63.3053	66.9963	131.763
90	50.8885	43.358	37.2293	48.2934	57.3067	53.3463	40.4135	31.3938	54.5876	17.6657	42.7096	62.9764	36.7397	32.5893	51.3645	46.8386	52.2213	42.7332	10.3691	46.7812	69.5655	-25.1278	75.1075	111.692	4.73465	20.2823	39.5862	36.2373	34.0751	31.7148	22.7857	30.9356	52.1355	23.5894	33.5989	23.9504	23.0907	28.3336	27.2987	24.8687	28.0725	15.1974	17.4922	37.94	19.3675	96.4537	91.23	120.625	159.854
91	48.6205	40.6469	33.4277	44.5451	55.1786	51.3766	29.8786	41.4931	57.2542	11.5347	45.5345	64.736	32.8651	42.5956	53.313	45.5389	51.1641	40.3211	18.0899	54.3242	77.6822	-37.8675	95.1282	119.318	11.3832	29.5203	41.3815	37.0056	33.1963	31.3022	22.3	31.0849	51.1741	24.9291	35.7427	25.5745	25.2546	39.0823	32.0589	26.505	32.7408	20.4503	20.539	37.537	23.4694	135.586	123.002	178.483	180.008
92	46.1451	37.8085	30.7014	38.8415	51.3726	48.7566	16.9592	47.6237	58.9199	14.7228	47.4071	65.961	29.6459	51.1761	54.6558	42.8032	48.779	37.0433	26.4818	58.8133	86.6217	-67.2931	106.403	126.825	14.2915	39.4878	45.2598	37.8632	32.7931	30.5606	22.9041	31.3744	48.8065	26.0165	38.0403	30.1291	27.9986	49.5746	37.3354	29.0164	40.2653	25.8151	27.8414	36.2431	28.321	181.677	165.811	227.632	202.402
93	44.7274	35.8414	29.0004	34.5922	49.2169	46.6725	8.75221	52.2859	59.776	17.2005	48.3149	66.536	28.6884	56.7387	54.913	41.3293	46.9753	35.051	26.445	62.0764	90.3103	-87.2244	113.94	131.15	17.2761	46.2307	47.4841	38.439	32.2803	29.7919	23.1742	31.1769	47.4188	26.406	39.1232	33.2986	29.3605	57.0715	40.3804	30.3647	45.1957	30.5447	32.6203	34.0374	31.2053	206.424	187.334	261.852	218.115
94	46.558	35.9014	30.2133	29.3686	49.6067	46.9203	-3.71994	58.074	64.4318	33.7799	53.9264	74.7894	29.7049	62.7605	61.3776	40.1038	47.5269	34.4127	37.6026	71.75	116.593	-132.829	133.463	147.358	15.5951	57.8693	59.0842	41.9676	34.3687	31.7551	26.2539	33.567	47.4719	29.9501	43.8877	42.4727	34.8521	72.3433	49.8751	36.6524	59.1336	39.0118	44.8203	34.6959	38.869	264.899	241.684	302.754	253.798
95	20.6521	15.4802	13.7326	10.2375	21.393	20.2503	-6.63427	26.0864	29.3687	23.4	25.357	35.8675	13.3352	28.8333	29.3835	16.2279	20.5538	14.4351	22.8518	34.8642	63.5734	-75.5124	65.9279	70.0963	5.07079	29.5817	31.263	19.4266	15.8291	14.5021	12.7885	15.4837	20.2761	14.5828	20.7495	22.2036	17.4364	37.0787	25.664	18.629	31.7399	19.6992	24.7196	15.4854	20.0454	138.26	127.988	141.169	123.653
Temperature	Ctr	Ctr	Ctr	et-jq1	et-jq1	et-jq1	mr108	mr108	mr108	mr109	mr109	mr109	mr111	mr111	mr111	mr115	mr115	mr115	mr117	mr117	mr117	mr118	mr118	mr118	mr119	mr119	mr119	Ctr	Ctr	Ctr	et-jq1	et-jq1	et-jq1	mr100	mr100	mr100	mr101	mr101	mr101	mr70	mr70	mr70	mr104	mr104	mr104	mr112	mr112	mr112	mr121
min		-460.325	-348.146	-280.234	-227.141	-338.96	-274.812	-208.629	-296.571	-278.127	-221.493	-320.65	-237.483	-223.721	-283.113	-353.755	-279.221	-386.702	-289.327	-261.123	-288.339	-404.17	-354.6	-383.86	-254.815	-193.597	-212.885	-387.307	-344.168	-314.316	-152.587	-206.603	-276.285	-148.285	-148.245	-202.668	-136.779	-124.348	-123.651	-184.853	-143.224	-168.111	-209.94	-174.56	-181.418	-693.7	-627.314	-637.193	-778.234
Tm	51	51	51	59	59	58	60	61	60	58	58	58	58	58	57	57	57	57	58	58	58	60	60	60	60	61	60	52	52	52	60	59	59	61	61	61	57	58	58	58	59	58	59	59	59	67	67	67	73
Average tm WT				51	51	51	51	51	51	51	51	51	51	51	51	51	51	51	51	51	51	51	51	51	51	51	51				52	52	52	52	52	52	52	52	52	52	52	52	52	52	52	52	52	52	52
Delta				8	8	7	9	10	9	7	7	7	7	7	6	6	6	6	7	7	7	9	9	9	9	10	9				8	7	7	9	9	9	5	6	6	6	7	6	7	7	7	15	15	15	21
			META																									PARA
				Ctr		et-jq1		Mr108		MR109		MR111		MR115		MR117		MR118		MR119									Ctr		et-jq1		MR100		MR101		MR70		MR104		MR112		MR121		MR116
			Tm	51		58.6667		60.3333		58		57.6667		57		58		60		60.3333								Tm	52		59.6667		61		57.6667		58.3333		59		67		73		64.3333
			Delta	NA		7.66667		9.33333		7		6.66667		6		7		9		9.33333								Delta	NA		7.33333		9		5.66667		6.33333		7		15		21		12.3333
			SD	0		0.57735		0.57735		0		0.57735		0		0		0		0.57735								SD	0		0.57735		0		0.57735		0.57735		0		0		0		0.57735
			META
				Ctr		et-jq1		Mr108		MR109		MR111		MR115		MR117		MR118		MR119									PARA
			Tm	51		58.6667		60.3333		58		57.6667		57		58		60		60.3333										Ctr		et-jq1		MR100		MR101		MR70		MR104		MR112		MR121		MR116
			Delta	NA		7.66667		9.33333		7		6.66667		6		7		9		9.33333									Tm	52		59.6667		61		57.6667		58.3333		59		67		73		64.3333
			SD	0		0.57735		0.57735		0		0.57735		0		0		0		0.57735									Delta	NA		7.33333		9		5.66667		6.33333		7		15		21		12.3333
																													SD	0		0.57735		0		0.57735		0.57735		0		0		0		0.57735
					META																															PARA
					Tm	Delta		SD																												Tm	Delta		SD
				Ctr	51	NA	±	0																											Ctr	52	NA	±	0	NA ± 0
							±																												et-jq1	59.7	7.3	±	0.6	7.3 ± 0.6
				et-jq1	58.6667	7.7	±	0.6	7.7 ± 0.6																										MR100	61	9	±	0	9 ± 0
				Mr108	60.3333	9.3	±	0.6	9.3 ± 0.6																										MR101	57.7	5.7	±	0.6	5.7 ± 0.6
				MR109	58	7	±	0	7 ± 0																										MR70	58.3	6.3	±	0.6	6.3 ± 0.6
				MR111	57.6667	6.7	±	0.6	6.7 ± 0.6																										MR104	59	7	±	0	7 ± 0
				MR115	57	6	±	0	6 ± 0																										MR112	67	15	±	0	15 ± 0
				MR117	58	7	±	0	7 ± 0																										MR121	73	21	±	0	21 ± 0
				MR118	60	9	±	0	9 ± 0																										MR116	64.3	12.3	±	0.6	12.3 ± 0.6
				MR119	60.3	9.3	±	0.6	9.3 ± 0.6																													±
Brd4BD2
	META
Temperature	Ctr	Ctr	Ctr	et-jq1	et-jq1	et-jq1	mr108	mr108	mr108	mr109	mr109	mr109	mr111	mr111	mr111	mr115	mr115	mr115	mr117	mr117	mr117	mr118	mr118	mr118	mr119	mr119	mr119	Ctr	Ctr	Ctr	et-jq1	et-jq1	et-jq1	mr100	mr100	mr100	mr101	mr101	mr101	mr70	mr70	mr70	mr104	mr104	mr104	mr112	mr112	mr112	mr121
20	7.06398	9.66261	5.91974	6.49527	10.6579	-0.494453	6.78026	10.6074	7.07285	7.7116	5.89581	4.39182	6.07264	6.40368	3.90155	5.94163	1.74131	2.28554	3.79104	-10.1592	-1.34238	3.34342	5.01318	3.95739	5.12868	5.73084	5.43422	4.73792	2.20132	1.74292	9.59446	12.9119	3.2695	4.29817	10.9526	5.9595	7.07004	4.49078	9.0255	9.60658	10.6303	3.83235	4.62894	1.3321	2.30372	8.8	8.9295	0.603145	7.57181
21	15.3053	20.9357	12.8261	14.0731	23.0921	-1.07132	14.6906	22.9827	15.3245	16.7085	12.7743	9.5156	13.1574	13.8746	8.45336	12.8735	3.77285	4.952	8.21392	-22.0116	-2.9085	7.24407	10.8619	8.57434	11.1121	12.4168	11.7741	10.2655	4.76953	3.77634	20.788	27.9757	7.08392	9.3127	23.7307	12.9123	15.3184	9.73002	19.5552	20.8143	23.0322	8.30343	10.0294	2.88622	4.99139	19.0667	19.3473	1.30681	16.4056
22	14.128	19.3252	11.8395	12.9905	21.3158	-0.988906	13.5605	21.2148	14.1457	15.4232	11.7916	8.78363	12.1453	12.8074	7.80311	11.8833	3.48263	4.57107	7.58208	-20.3184	-2.68477	6.68684	10.0264	7.91478	10.2574	11.4617	10.8684	9.47584	4.40265	3.48585	19.1889	25.8237	6.539	8.59634	21.9052	11.919	14.1401	8.98155	18.051	19.2132	21.2605	7.66471	9.25788	2.6642	4.60744	17.6	17.859	1.20629	15.1436
23	14.128	19.3252	11.8395	12.9905	21.3158	-0.988906	13.5605	21.2148	14.1457	15.4232	11.7916	8.78363	12.1453	12.8074	7.80311	11.8833	3.48263	4.57107	7.58208	-20.3184	-2.68477	6.68684	10.0264	7.91478	10.2574	11.4617	10.8684	9.47584	4.40265	3.48585	19.1889	25.8237	6.539	8.59634	21.9052	11.919	14.1401	8.98155	18.051	19.2132	21.2605	7.66471	9.25788	2.6642	4.60744	17.6	17.859	1.20629	15.1436
24	14.128	19.3252	11.8395	12.9905	21.3158	-0.988906	13.5605	21.2148	14.1457	15.4232	11.7916	8.78363	12.1453	12.8074	7.80311	11.8833	3.48263	4.57107	7.58208	-20.3184	-2.68477	6.68684	10.0264	7.91478	10.2574	11.4617	10.8684	9.47584	4.40265	3.48585	19.1889	25.8237	6.539	8.59634	21.9052	11.919	14.1401	8.98155	18.051	19.2132	21.2605	7.66471	9.25788	2.6642	4.60744	17.6	17.859	1.20629	15.1436
25	14.3298	19.5621	11.9928	12.9712	21.3844	-0.965486	13.5737	21.0672	14.1908	15.3878	11.5011	8.92004	12.0747	12.5619	7.73262	11.5418	3.45771	4.44401	7.59493	-20.3445	-2.64806	6.66218	10.0098	7.9067	10.2402	11.3922	10.8602	9.70935	4.51379	3.64436	19.2146	26.0745	6.50958	8.49283	21.8034	11.9008	14.0922	9.06094	18.1265	19.2032	21.256	7.61361	9.28613	2.68096	4.6417	17.567	17.8003	1.17331	15.2666
26	13.1591	18.1312	11.1154	13.0501	20.9857	-1.10228	13.4988	22.0029	13.9271	15.663	13.2506	8.08451	12.5197	14.1019	8.12996	13.6121	3.48355	5.12843	7.50888	-20.1536	-2.88253	6.81331	10.1325	7.99501	10.3389	11.8321	10.9388	8.31075	3.93282	2.68653	19.1209	24.554	6.69153	9.17619	22.3985	11.9907	14.4164	8.54471	17.6993	19.3152	21.3327	7.9562	9.13577	2.55458	4.4476	17.7784	18.1704	1.3787	14.5256
27	10.3479	15.2131	8.84303	13.5462	19.997	-1.48441	13.2762	23.6581	13.3012	15.7975	17.1032	6.5073	13.2557	16.8634	9.18042	17.8697	4.40573	7.1679	7.38579	-20.0534	-3.27515	7.12206	10.1865	7.85294	10.6067	12.6572	10.867	5.30783	1.9952	0.750186	18.4361	21.3591	7.03789	10.2002	23.9097	12.3573	14.8191	7.71341	16.5682	19.0989	21.0691	8.46939	8.63856	2.45934	3.93634	18.1139	18.8689	1.79531	12.9578
28	7.09534	11.9123	6.59393	14.1062	19.1403	-1.5178	13.2337	24.5679	12.6346	15.1141	19.9984	4.51113	14.2164	19.1592	10.4806	22.018	7.06534	10.1035	7.42529	-19.8864	-3.5499	7.32286	10.2313	7.4748	10.7464	12.8157	10.6266	2.19688	-0.569159	-1.51736	17.2906	18.6803	7.35518	10.3004	24.7856	12.7971	14.9458	7.4854	15.2944	18.7682	20.6689	8.19463	8.2437	2.85499	3.39547	18.4678	19.0669	1.85738	11.481
29	3.41572	7.7089	4.65958	14.6493	18.2422	-0.928145	13.3675	25.0828	12.1088	14.2428	20.8833	2.04847	15.2176	21.2824	11.9433	26.6279	11.4457	14.1459	7.40694	-20.2716	-3.59742	7.58814	10.3782	7.22638	10.735	12.7037	10.2152	-1.20177	-3.24191	-4.65916	16.1078	16.4669	7.64225	10.2739	24.9136	12.8459	14.7272	7.6621	14.0684	18.3363	20.2832	7.70424	7.33652	3.05306	2.68185	18.6453	19.1024	2.01413	9.90969
30	-0.935221	3.6638	2.58988	15.285	16.9608	0.0156543	13.2882	24.7938	11.3331	12.6906	20.6375	-0.568517	15.0617	22.259	12.7562	30.4999	16.0537	18.4568	7.18454	-21.4733	-3.94849	7.52943	10.226	6.94783	10.2236	12.5524	9.63571	-5.18864	-6.69835	-8.28671	14.6785	15.0468	7.74829	10.0598	25.0556	12.4729	14.2343	8.12521	13.0839	17.6761	19.0817	7.53202	5.32335	2.46363	1.21103	18.3977	19.0717	2.17039	7.72368
31	-5.74514	-0.655527	-0.109528	15.6204	15.7119	0.847129	12.9776	23.9695	10.1517	10.455	19.5516	-3.53294	13.6298	21.8326	12.344	31.727	18.7445	21.6944	6.609	-22.4678	-5.23538	7.23471	10.0163	6.38843	9.10595	11.6696	8.78463	-10.4441	-11.3701	-12.5896	12.9043	13.8845	7.59781	9.14775	24.9113	12.1777	13.6003	8.44292	12.1226	16.9756	17.5515	7.326	2.26473	0.586002	-1.27175	18.0765	18.873	2.12952	4.40339
32	-10.9238	-5.89857	-3.10078	15.0651	14.4326	1.24597	12.447	22.8286	8.96218	7.63952	17.0467	-6.78956	10.84	20.456	10.2585	29.5565	18.2143	22.5485	5.30655	-23.5889	-7.65767	7.19035	9.66587	5.87677	7.9874	10.3449	7.85737	-16.6523	-16.884	-18.3938	11.623	12.7803	7.26126	7.94991	24.2531	11.7019	12.5908	7.59715	11.0947	16.0012	15.7862	7.03683	-1.87244	-3.49563	-4.82744	18.1998	18.8188	2.33829	-0.0161654
33	-17.0235	-11.6419	-6.53553	13.6436	12.5577	0.345663	11.0669	20.9627	7.31985	4.07938	13.8238	-10.4255	5.75021	17.7548	6.31108	24.038	13.17	19.9327	3.04577	-25.9454	-11.2226	6.92394	9.07475	5.46406	6.96391	9.23772	7.12072	-23.8863	-23.8147	-25.4359	10.7788	11.7253	6.69727	7.29139	23.5685	11.0339	11.0337	5.31399	10.1133	14.2189	12.9954	6.7911	-7.23111	-9.58804	-8.99245	18.6059	19.2137	3.04346	-5.81666
34	-23.9312	-18.1365	-11.3319	11.1918	9.81117	-2.57527	8.47082	18.3718	4.8175	-0.441725	10.3184	-14.2785	-1.43116	13.0613	0.643382	15.0281	2.92218	13.7384	-0.246949	-28.539	-16.2885	5.86335	8.28577	4.79205	5.47548	7.97026	6.1315	-33.585	-33.2012	-34.1518	9.75808	10.3739	5.40119	6.61005	22.9263	10.487	9.14914	1.27724	8.84089	11.5115	9.6502	5.97898	-12.8304	-16.8762	-13.4149	18.8758	19.922	4.07709	-13.269
35	-32.0118	-26.9126	-17.8382	7.36672	6.12798	-7.56844	4.81264	15.1787	1.3833	-6.026	6.2572	-18.8169	-9.37865	7.75532	-6.23281	3.43874	-10.9077	4.47667	-4.53942	-31.2357	-23.0522	3.74251	6.80054	3.41472	3.52727	5.77421	4.51653	-47.0846	-45.6602	-45.9865	8.25111	8.2526	3.12636	5.34752	21.5338	9.51836	6.41279	-4.86873	6.57023	8.00859	6.05846	3.99916	-17.9495	-25.1299	-17.7075	18.9408	20.1538	5.16474	-22.2847
36	-42.564	-38.5474	-26.5324	2.92609	1.53558	-14.188	-0.457765	10.9457	-3.08481	-12.8296	1.40807	-24.5887	-17.8254	2.36378	-13.4577	-9.17769	-26.312	-6.69829	-9.9177	-35.0905	-31.4104	-0.00642497	4.53399	0.903114	0.999094	2.99692	2.19023	-65.2559	-61.8926	-62.0729	5.96553	5.10622	-0.0946851	3.54588	19.4106	7.74735	2.30144	-13.2216	3.23469	3.06342	1.5108	0.74619	-22.6666	-34.0682	-21.1863	17.844	19.3016	5.40537	-32.7748
37	-56.4556	-54.104	-39.0441	-1.65139	-4.02701	-21.6925	-7.36165	5.61996	-8.90196	-21.1015	-4.29562	-31.7442	-26.7604	-4.09836	-21.1345	-22.281	-43.2781	-19.0349	-17.1038	-40.0502	-41.7496	-5.81127	1.46276	-3.10996	-3.04505	-0.321207	-1.20784	-89.9634	-82.8372	-83.1849	2.67412	0.855046	-4.45771	0.883293	16.2887	5.04264	-2.8756	-23.0785	-0.940229	-3.15843	-3.41173	-3.66718	-27.0718	-43.0222	-23.9057	14.3402	17.0139	4.16238	-45.2304
38	-74.3985	-75.0926	-56.5011	-6.71119	-10.3388	-29.5796	-15.8481	-0.880413	-16.5707	-31.013	-11.4101	-40.1906	-36.2037	-11.337	-29.5195	-37.5185	-61.8874	-32.5992	-26.5623	-45.8558	-54.8056	-13.2978	-3.06434	-8.89903	-8.6459	-4.71937	-6.17506	-122.384	-109.179	-110.101	-1.97899	-4.76246	-9.7257	-3.4205	11.5251	0.703875	-9.37683	-34.9801	-6.21712	-10.1861	-8.4922	-9.43344	-31.5696	-52.7872	-27.0295	8.05238	12.715	0.729784	-60.463
39	-97.7602	-102.248	-78.9918	-12.7503	-16.9109	-37.7382	-26.8416	-9.17023	-26.2185	-43.4339	-19.7967	-50.5387	-47.1482	-19.1211	-39.0442	-56.9584	-82.5001	-48.7477	-38.7524	-53.6916	-71.86	-22.5409	-9.09555	-16.4761	-15.1118	-9.59608	-12.1065	-162.504	-140.986	-143.342	-8.00473	-11.417	-15.654	-9.8074	5.0729	-5.76097	-17.4439	-49.8609	-12.7213	-18.3154	-15.0541	-16.8829	-37.6638	-64.5526	-31.7226	-1.20456	6.09177	-5.40373	-79.4543
40	-126.625	-135.406	-106.602	-20.7003	-24.0508	-47.0327	-41.5189	-19.6696	-38.2777	-59.0634	-30.1528	-63.4695	-61.208	-29.3656	-50.8924	-81.6993	-107.015	-69.1062	-54.8313	-64.5315	-93.548	-33.2682	-16.0556	-25.708	-22.2502	-14.4878	-18.2925	-210.217	-178.575	-182.824	-15.2217	-19.0727	-22.4357	-17.8414	-2.8868	-13.9917	-27.0144	-68.1577	-20.3808	-27.634	-23.6125	-25.4956	-46.8523	-78.847	-39.0435	-13.1106	-2.28429	-13.8953	-103.142
41	-160.912	-174.529	-139.365	-32.6373	-32.3096	-58.9395	-61.3553	-33.2095	-54.6964	-78.6914	-43.3107	-78.8524	-79.6632	-43.5774	-66.9799	-113.172	-137.14	-95.0903	-76.2682	-78.2946	-120.306	-45.4826	-24.7331	-36.6145	-29.7293	-19.6298	-24.7685	-265.4	-222.739	-228.562	-23.4703	-28.2361	-30.2057	-27.5235	-12.9349	-24.0257	-38.5825	-91.0993	-29.9695	-38.1308	-34.1498	-36.0214	-59.9335	-96.8216	-50.7324	-27.1519	-12.2931	-23.9113	-132.423
42	-201.362	-219.75	-177.05	-50.8796	-42.3247	-75.0676	-88.5467	-51.0386	-77.2603	-104.076	-59.6228	-97.3427	-104.273	-62.0419	-88.2978	-152.874	-173.193	-127.486	-103.827	-96.3038	-153.571	-60.5598	-36.1592	-50.225	-37.1586	-25.0397	-31.7483	-328.529	-274.698	-281.117	-33.7536	-39.8341	-39.488	-39.6913	-25.8254	-36.188	-52.6126	-120.699	-42.1955	-51.142	-47.8449	-49.8297	-78.1293	-119.982	-67.9124	-43.3343	-24.6199	-35.6604	-168.697
43	-248.102	-270.9	-219.554	-76.7868	-55.8584	-96.4704	-124.126	-74.0466	-106.306	-137.503	-80.1705	-120.216	-136.466	-86.2069	-116.076	-200.359	-216.264	-167.097	-137.83	-120.612	-194.271	-80.0792	-51.294	-67.9193	-45.2	-31.0474	-39.0689	-400.52	-336.175	-341.956	-46.5991	-54.1742	-51.3163	-54.3512	-41.6159	-50.478	-69.5965	-158.14	-57.6154	-67.7128	-66.2885	-67.3994	-102.291	-149.121	-90.7328	-62.3718	-39.7046	-50.0019	-213.118
44	-300.02	-326.477	-267.059	-110.556	-73.9248	-123.921	-167.06	-101.939	-142.796	-178.948	-106.162	-148.386	-175.682	-116.493	-151.187	-253.85	-266.788	-212.842	-178.228	-151.82	-241.33	-105.055	-71.6499	-91.4557	-54.8392	-38.9324	-48.5474	-480.085	-407.21	-410.981	-61.9232	-72.2436	-66.2673	-71.1545	-61.2486	-67.3252	-89.8994	-204.197	-77.0835	-87.582	-89.5446	-88.7228	-131.956	-184.396	-118.489	-85.2214	-58.4186	-67.6142	-265.655
45	-357.041	-386.367	-319.762	-151.862	-97.1179	-157.848	-217.617	-134.623	-187.142	-230.142	-138.256	-183.478	-222.943	-152.665	-193.949	-314.579	-326.034	-264.131	-225.235	-190.614	-296.017	-137.021	-99.0949	-122.756	-67.3864	-50.1202	-62.1304	-567.059	-488.096	-488.803	-80.6068	-95.2735	-84.4618	-91.469	-86.0447	-87.2913	-114.495	-261.712	-101.509	-111.798	-118.501	-115.198	-167.257	-227.617	-151.28	-113.835	-83.1126	-90.1282	-328.249
46	-418.557	-450.63	-377.123	-200.502	-127.186	-198.21	-276.219	-172.338	-238.36	-293.818	-178.105	-228.131	-280.015	-195.422	-244.986	-383.789	-396.951	-322.86	-279.44	-238.14	-361.424	-177.161	-135.345	-162.994	-84.867	-66.5101	-80.8839	-661.479	-578.171	-575.214	-103.454	-123.922	-107.182	-116.445	-116.924	-111.435	-145.17	-332.218	-132.235	-142.732	-155.27	-147.554	-209.952	-281.383	-189.069	-150.401	-115.812	-119.475	-403.481
47	-481.22	-515.402	-436.549	-255.845	-165.318	-245.681	-341.649	-214.71	-296.1	-368.914	-226.707	-283.367	-345.768	-245.277	-304.444	-460.126	-480.269	-389.208	-341.028	-293.376	-439.419	-225.989	-180.449	-212.859	-108.714	-90.1427	-106.562	-756.614	-671.995	-664.798	-130.392	-159.112	-135.296	-146.573	-154.793	-140.753	-184.186	-415.041	-171.057	-181.343	-201.279	-187.119	-261.183	-347.269	-231.968	-197.35	-158.454	-157.484	-490.955
48	-538.738	-574.423	-492.845	-317.976	-212.054	-302.399	-414.463	-261.813	-361.075	-452.967	-282.968	-348.442	-418.619	-301.604	-370.797	-541.869	-572.498	-460.412	-410.494	-354.481	-529.699	-284.256	-234.308	-273.025	-140.237	-122.39	-141.413	-841.682	-759.411	-748.088	-162.8	-203.489	-169.886	-184.106	-202.226	-177.045	-233.137	-507.238	-218.997	-229.267	-257.791	-236.012	-321.523	-425.232	-281.134	-258.141	-215.05	-206.83	-588.875
49	-583.521	-620.811	-537.936	-388.47	-269.528	-370.156	-496.919	-315.605	-433.505	-544.386	-345.543	-420.741	-497.314	-363.414	-441.572	-626.105	-668.21	-533.424	-488.438	-420.067	-630.323	-353.474	-297.527	-344.283	-181.669	-164.502	-186.241	-906.919	-828.596	-813.236	-203.911	-260.212	-213.8	-232.639	-261.834	-222.805	-292.879	-602.067	-275.94	-290.233	-326.924	-295.953	-393.125	-514.863	-337.788	-337.387	-289.895	-271.494	-692.573
50	-605.297	-642.939	-561.633	-466.983	-338.609	-448.745	-585.677	-375.772	-510.874	-634.383	-409.895	-492.799	-573.327	-425.822	-510.309	-701.087	-754.378	-600.335	-570.098	-486.387	-733.196	-434.455	-369.047	-426.602	-234.746	-216.604	-242.676	-934.666	-862.608	-843.436	-255.283	-330.719	-269.691	-293.602	-334.989	-280.18	-360.15	-686.069	-338.99	-363.43	-406.911	-366.545	-473.558	-608.288	-399.774	-438.737	-385.206	-354.239	-787.726
51	-593.014	-628.722	-554.945	-549.98	-415.969	-534.941	-672.668	-438.292	-587.324	-708.065	-466.606	-552.936	-632.509	-479.39	-565.3	-750.627	-810.564	-646.164	-645.532	-546.792	-821.633	-526.482	-446.068	-518.576	-300.954	-278.173	-312.836	-906.546	-845.029	-823.384	-317.56	-414.845	-337.98	-367.073	-421.703	-349.739	-427.081	-743.852	-400.52	-441.601	-491.151	-443.128	-553.136	-688.71	-461.335	-562.535	-502.236	-456.999	-855.607
52	-540.703	-572.496	-512.077	-630.197	-494.844	-620.355	-747.595	-496.622	-653.001	-752.285	-506.112	-588.987	-662.483	-513.445	-594.446	-761.259	-819.095	-657.407	-701.884	-592.987	-874.701	-624.436	-525.049	-615.027	-380.497	-347.569	-395.901	-817.104	-768.329	-746.349	-389.052	-508.249	-415.857	-450.28	-517.494	-429.021	-483.263	-762.325	-450.891	-515.092	-570.303	-515.329	-619.74	-738.178	-513.855	-703.895	-637.828	-578.501	-878.533
53	-450.357	-474.757	-432.956	-695.267	-563.654	-689.1	-794.119	-540.533	-693.636	-753.069	-518.998	-589.65	-651.034	-517.554	-587.1	-720.607	-769.314	-624.863	-724.084	-614.207	-875.093	-717.256	-598.021	-705.072	-469.405	-420.443	-487.535	-670.225	-634.818	-614.083	-461.508	-598.692	-494.851	-533.118	-611.067	-509.262	-516.641	-732.13	-479.85	-569.645	-629.307	-568.835	-659.231	-740.795	-545.447	-849.82	-780.255	-709.03	-841.062
54	-329.059	-343.093	-324.641	-729.97	-607.169	-722.371	-794.436	-556.712	-693.441	-698.589	-495.993	-546.017	-589.207	-484.204	-535.148	-622.221	-654.636	-542.742	-698.863	-599.998	-810.276	-789.303	-652.388	-772.818	-560.136	-489.713	-580.462	-474.225	-454.618	-437.911	-521.332	-667.946	-560.505	-600.786	-684.357	-576.234	-515.97	-648.351	-477.355	-586.928	-649.95	-588.383	-654.538	-681.662	-543.892	-978.187	-910.747	-831.064	-737.749
55	-190.648	-193.769	-200.613	-718.987	-609.668	-704.049	-737.649	-535.565	-642.822	-588.512	-435.333	-457.969	-480.42	-413.531	-440.749	-474.466	-484.118	-416.294	-622.462	-544.208	-680.183	-822.495	-675.895	-801.356	-637.647	-543.635	-658.172	-252.848	-249.745	-239.369	-553.416	-697.782	-595.52	-635.565	-717.799	-612.583	-475.785	-519.871	-439.409	-556.704	-621.611	-562.404	-597.308	-560.677	-502.473	-1065.12	-1008.61	-924.808	-579.681
56	-53.6115	-45.7496	-75.7402	-652.681	-562.174	-625.335	-622.251	-473.86	-541.136	-434.357	-343.432	-335.258	-338.909	-314.463	-316.592	-296.276	-283	-262.468	-501.907	-450.182	-501.419	-802.667	-659.459	-778.735	-681.586	-567.87	-699.627	-36.0503	-47.6235	-42.7894	-543.685	-673.188	-584.625	-620.658	-695.38	-602.256	-398.878	-362.779	-369.372	-479.344	-542.835	-488.267	-492.236	-394.218	-422.862	-1091.57	-1055.26	-972.153	-388.116
57	68.4581	86.3057	37.5216	-533.109	-466.122	-489.964	-458.121	-376.034	-397.347	-254.195	-230.649	-193.142	-182.666	-200.437	-178.328	-108.923	-76.379	-100.817	-352.771	-329.534	-298.678	-726.34	-600.223	-702.095	-677.033	-552.166	-690.86	156.952	133.447	132.329	-485.752	-589.217	-521.726	-549.809	-610.927	-538.745	-293.783	-191.833	-274.776	-361.785	-419.549	-373.423	-350.665	-203.525	-313.416	-1048.28	-1039.71	-961.051	-188.437
58	168.147	192.355	130.469	-373.197	-332.622	-315.408	-266.724	-254.401	-230.529	-70.5478	-111.13	-48.9199	-31.096	-86.3808	-43.2931	65.2923	114.12	50.4417	-196.311	-197.976	-98.2958	-602.786	-504.768	-580.58	-618.068	-493.486	-625.662	314.767	281.485	273.856	-384.392	-454.273	-411.741	-429.8	-471.245	-426.623	-173.395	-24.4916	-166.559	-220.259	-268.906	-233.82	-191.178	-11.9416	-188.459	-940.106	-963.325	-891.393	-5.23906
59	240.148	267.869	198.79	-191.79	-179.937	-126.405	-72.9464	-126.119	-63.6636	94.3174	-0.574396	79.2357	98.2008	14.141	71.7701	208.227	266.712	174.664	-52.7905	-73.415	73.9131	-449.18	-387.782	-432.93	-505.351	-394.942	-505.047	427.626	386.343	376.039	-253.034	-287.457	-268.923	-274.676	-295.839	-279.735	-53.4396	121.276	-58.7623	-77.6711	-114.239	-89.8733	-37.6715	155.453	-64.8849	-786.634	-840.269	-776.117	144.362
60	285.543	315.046	243.841	-14.3239	-30.9726	51.4181	99.3347	-7.63416	83.3594	225.188	90.8944	179.683	196.607	93.0931	159.414	311.984	372.951	264.161	63.1465	27.7407	204.848	-290.689	-267.29	-281.545	-355.84	-271.228	-348.428	497.165	450.994	440.676	-111.736	-113.402	-115.918	-108.691	-111.029	-121.668	51.9985	239.911	37.8616	49.075	25.9136	40.2994	92.7581	285.634	43.3569	-613.143	-691.91	-635.852	254.025
61	312.192	341.092	271.092	137.597	96.5057	198.428	234.336	89.9907	198.527	317.827	159.619	250.628	264.676	149.947	220.883	379.167	441.283	321.797	146.793	100.645	295.002	-148.509	-158.411	-144.96	-196.737	-143.536	-184.043	535.838	488.357	477.038	18.7813	44.9854	25.301	41.9137	60.3048	23.9713	136.496	331.502	118.238	151.697	140.389	145.76	192.688	377.554	128.585	-442.544	-538.122	-489.594	327.795
62	325.177	351.928	285.195	254.361	194.371	306.262	328.693	161.993	278.511	375.816	205.73	294.981	307.177	187.634	259.357	416.116	479.494	353.254	200.369	147.989	348.827	-33.4713	-70.293	-34.6017	-49.6938	-27.9783	-32.6057	551.976	503.188	493.818	125.988	174.253	141.607	163.567	203.112	144.169	198.154	393.953	179.957	226.121	224.551	222.126	259.571	433.075	188.734	-291.046	-394.235	-351.544	374.119
63	328.08	352.134	289.844	333.634	260.527	376.298	385.848	209.428	326.964	405.127	232.904	317.289	329.953	210.176	280.545	430.002	494.979	364.632	230.012	173.973	375.441	50.3852	-5.36857	46.4191	70.3878	65.0633	90.1735	551.057	501.431	495.672	204.788	269.374	226.891	251.17	310.382	232.118	237.643	433.405	223.175	274.372	280.936	272.038	297.617	458.576	226.434	-166.569	-269.413	-231.595	400.859
64	324.899	346.035	288.362	378.613	298.551	414.757	412.302	236.842	350.543	414.275	246.594	324.58	339.616	222.652	290.767	428.72	496.505	362.944	243.598	186.237	385.284	105.222	39.0068	101.457	155.316	129.867	175.818	539.223	493.339	487.788	255.303	331.757	281.262	304.588	382.496	287.453	259.859	455.368	251.895	303.11	314.969	300.934	314.879	462.42	246.159	-68.9134	-165.589	-132.517	415.099
65	318.565	336.991	283.915	398.339	316.255	430.793	418.988	250.719	357.264	412.121	251.626	323.372	341.435	229.321	294.23	419.524	490.328	354.63	249.267	194.973	385.765	140.269	68.7979	137.029	207.403	168.927	228.613	523.626	482.16	475.53	284.109	368.939	312.169	332.213	427.113	318.356	271.695	462.488	270.544	318.748	333.471	315.374	318.899	452.185	253.994	7.93704	-78.5386	-49.6464	423.116
66	309.397	325.126	276.982	402.001	320.955	432.575	414.135	255.715	353.456	402.67	250.84	316.021	337.333	231.754	292.607	404.937	476.732	341.715	251.267	204.152	381.077	162.819	89.6497	158.802	235.316	190.103	257.031	505.396	466.921	460.427	298.627	389.223	327.474	343.958	450.18	333.029	276.253	458.82	280.824	324.96	341.75	320.523	315.685	432.177	256.118	69.0722	-4.17016	21.2214	426.437
67	297.718	311.039	267.707	395.116	316.651	425.486	400.612	255.29	342.655	387.6	246.581	304.402	328.375	230.95	287.469	386.147	456.419	325.714	251.693	214.324	374.369	175.989	104.976	171.861	246.498	198.634	267.728	483.602	450.527	443.026	303.178	398.308	331.991	345.189	456.19	336.221	275.677	449.169	284.927	324.66	342.565	320.007	310.086	406.994	256.417	118.307	60.7217	81.8936	425.186
68	284.245	296.336	257.351	382.124	307.096	412.591	383.196	251.679	328.236	370.266	240.467	290.906	316.184	228.504	279.572	366.108	432.058	308.61	252.859	226.59	367.053	185.056	117.205	181.064	247.817	198.976	268.631	459.693	433.719	425.459	301.359	399.358	330.123	340.395	450.841	333.208	272.707	433.333	284.855	320.462	338.37	315.329	304.525	379.743	256.525	159.79	119.227	135.863	420.625
69	270.496	281.472	247.077	365.782	295.152	396.213	365.397	246.664	312.94	351.933	233.711	277	302.255	224.975	270.481	346.292	406.722	291.789	254.677	240.587	360.592	191.998	128.81	189.202	243.542	195.631	264.757	436.655	415.857	409.874	296.348	395.234	325.319	332.607	438.389	327.279	267.932	413.585	280.88	314.616	332.408	308.311	301.194	353.549	258.234	197.078	173.925	186.931	414.092
70	256.742	266.459	236.631	347.876	281.842	377.575	346.501	241.032	297.494	332.487	226.89	262.624	286.93	220.304	261.186	325.928	381.22	275.173	256.152	252.622	353.713	197.184	140.556	196.646	235.96	190.608	257.413	412.514	397.471	395.808	288.662	387.698	318.326	322.503	419.999	319.177	260.63	391.897	273.272	307.456	325.371	299.747	299.68	328.96	261.995	229.861	225.164	234.525	405.076
71	242.62	252.32	226.35	329.293	267.145	357.227	327.034	235.129	282.235	312.864	220.643	248.699	270.946	215.245	250.925	305.558	355.358	259.082	257.203	262.595	345.125	201.727	152.708	205.435	226.703	184.512	248.162	386.237	378.689	381.665	279.111	377.241	309.709	311.011	396.87	310.518	251.65	366.977	263.366	298.762	317.5	289.338	298.648	305.368	265.785	258.991	272.752	278.257	394.422
72	228.996	239.221	216.864	310.536	252.51	335.751	308.66	228.731	268.016	293.574	215.084	235.777	255.157	210.308	240.401	286.238	329.729	243.803	258.074	272.105	335.027	206.538	166.4	216.732	217.504	178.872	239.574	360.812	359.795	366.698	268.771	363.334	300.741	298.701	369.71	302.299	241.452	339.398	251.73	288.742	309.607	277.712	297.254	282.021	268.403	286.273	315.685	318.982	382.842
73	216.076	226.681	207.947	292.238	238.238	313.214	290.079	221.766	254.387	274.597	209.817	224.235	239.755	205.36	231.313	267.522	303.886	229.613	257.715	279.899	323.096	211.092	181.353	228.922	208.218	174.383	231.353	336.844	341.496	351.262	258.077	346.705	291.668	285.165	337.99	293.948	229.588	311.013	238.971	276.494	301.196	265.504	294.925	259.325	270.52	311.392	351.067	354.681	370.488
74	203.549	215.212	199.613	274.737	223.857	289.888	271.103	213.993	241.133	256.424	204.67	214.274	224.6	200.286	222.896	249.384	277.503	216.606	256.374	286.476	309.005	215.564	196.693	241.718	198.638	170.475	222.771	314.213	323.777	333.499	246.96	327.261	282.15	270.433	302.524	285	216.963	282.322	226.147	260.457	291.178	252.711	291.008	236.866	271.951	332.2	374.99	380.686	356.891
75	191.503	204.745	191.872	258.093	210.1	266.679	253.499	205.517	229.073	239.108	199.622	206.62	210.098	195.594	214.494	232.506	251.148	204.262	254.599	292.573	294.537	219.849	212.947	256.5	190.121	167.557	215.269	294.136	306.178	312.17	235.558	303.861	271.917	255.016	264.792	275.309	204.119	253.578	214.295	240.565	279.023	239.281	285.601	213.715	271.087	349.255	385.939	394.874	342.145
76	180.242	194.763	184.614	242.69	197.693	243.787	237.352	197.159	218.746	222.879	194.802	201.076	196.361	191.43	208.502	217.056	225.573	192.903	252.219	295.637	280.299	223.508	230.05	272.579	182.625	165.631	211.404	277.672	288.067	288.268	224.113	276.39	260.44	239.167	228.317	264.175	191.009	226.798	203.159	217.701	264.09	226.593	278.747	191.556	268.315	363.146	385.976	399.883	325.834
77	169.642	185.644	177.819	228.145	185.991	220.297	222.211	189.636	209.997	208.382	190.298	196.593	183.388	187.681	204.166	202.891	201.207	182.859	248.776	293.911	266.233	227.091	247.1	287.829	175.304	164.463	210.67	263.837	268.6	262.374	212.081	245.795	246.484	223.012	196.082	250.302	178.249	202.092	192.307	192.466	245.641	214.359	270.059	171.503	263.249	372.292	378.057	397.781	307.852
78	159.833	177.535	171.548	214.644	174.976	197.35	208.919	183.419	203.116	195.139	186.164	192.041	171.58	184.04	199.004	190.07	178.552	173.849	244.789	288.878	253.263	231.033	263.118	301.501	169.337	164.719	213.577	251.46	246.824	234.073	198.674	213.462	229.272	206.76	169.226	233.013	166.435	178.711	181.15	166.677	224.01	201.774	258.923	152.72	253.837	377.54	366.018	390.409	289.302
79	150.856	170.481	165.329	202.316	165.022	175.437	197.482	179.055	196.993	183.231	181.562	186.045	161.033	180.052	193.26	178.351	157.65	165.897	240.7	279.23	242.024	235.511	274.782	310.244	165.307	166.174	220.367	238.812	222.357	204.785	183.661	181.053	208.618	190.516	147.778	212.74	155.255	157.029	168.322	142.285	199.748	188.698	244.404	134.774	239.529	380.763	352.482	380.783	269.974
80	142.735	164.795	159.26	190.74	155.825	154.049	187.003	174.4	189.52	172.381	175.3	177.289	151.463	174.637	186.081	167.529	138.18	159.348	236.396	266.035	229.675	240.811	278.984	310.741	162.091	167.462	227.818	224.398	196.149	176.255	167.644	150.68	185.557	174.399	131.615	189.848	145.06	137.72	152.773	120.339	174.232	175.053	226.681	118.17	221.626	380.859	338.7	372.771	249.24
81	135.674	160.261	153.515	179.823	147.185	133.668	177.345	165.609	179.114	162.511	166.341	164.772	143.255	166.818	175.038	157.501	120.367	153.397	232.354	249.585	216.352	247.282	273.262	301.034	160.368	167.495	230.769	207.039	169.401	149.204	150.176	124.086	161.139	158.092	118.749	164.41	135.914	120.121	135.219	101.583	148.892	159.254	206.208	102.422	199.971	377.045	325.529	362.864	227.239
82	129.419	155.839	147.572	170.344	139.114	115.566	168.993	153.11	165.131	154.802	154.386	148.622	136.289	156.334	160.477	148.315	104.502	147.163	229.354	229.36	203.774	254.287	255.911	278.583	161.145	164.469	225.291	186.433	143.36	124.676	131.841	101.953	136.723	140.854	107.024	138.296	126.91	103.963	116.387	86.4788	125.106	140.928	184.039	87.5996	175.763	368.976	311.432	345.396	203.877
83	123.673	150.124	140.884	161.595	131.648	99.2352	161.583	138.516	147.036	148.43	139.773	129.909	130.231	143.68	143.839	139.625	90.3516	139.702	226.665	207.751	190.338	261.013	228.185	245.765	163.275	156.256	209.774	163.385	119.418	103.074	113.959	83.8122	113.976	123.421	95.9332	113.767	117.509	90.3075	97.4093	74.383	103.938	121.351	161.541	74.0034	151.334	355.817	295.779	321.408	177.702
84	118.401	141.773	133.168	153.116	124.193	84.9143	154.851	121.557	126.989	142.374	124.226	110.946	125.226	130.103	125.373	131.588	77.7377	130.066	221.51	188.153	175.283	268.311	197.992	211.465	166.815	143.79	185.492	139.376	98.1356	84.4096	96.9634	69.4558	93.5276	106.619	85.6599	92.0571	107.653	78.9441	80.4602	64.5595	86.3264	101.627	139.718	62.5036	127.841	340.058	284.054	294.927	150.569
85	114.202	130.261	123.926	146.134	116.823	72.7678	149.901	105.712	109.643	139.253	110.568	93.511	122.105	117.168	107.056	124.732	66.7691	117.948	212.008	170.627	162.896	277.257	172.277	181.268	174.027	130.344	158.364	116.37	79.6186	68.8125	80.9301	58.3872	75.271	90.0849	76.3362	74.1877	97.2604	68.9808	66.5063	56.8083	72.1796	82.3805	119.52	54.1211	105.859	325.941	274.656	265.922	125.579
86	110.221	115.954	112.652	139.751	109.498	62.6641	146.826	96.0858	96.4449	138.242	99.351	79.5611	120.12	105.552	91.2101	118.198	57.3394	103.915	197.307	159.334	152.683	287.061	153.456	158.33	183.9	118.203	133.981	95.2057	64.2451	55.9525	66.6742	49.2764	59.725	74.6709	67.539	60.9468	86.258	60.5039	55.4383	50.341	61.1666	65.0204	101.447	48.3709	86.6032	313.963	263.215	237.666	103.682
87	105.603	99.7076	99.7019	132.335	101.648	54.5118	143.992	91.1196	87.413	135.306	90.1336	70.7158	118.009	94.8611	77.9013	110.829	49.0774	88.7106	177.431	157.125	140.699	296.099	143.695	149.807	193.423	109.688	116.374	76.4202	51.5096	45.3915	54.4175	41.6784	46.7548	62.0108	59.6173	51.7441	75.1042	53.5754	47.4696	44.3824	52.8674	51.2171	84.9789	44.311	70.4785	303.33	254.046	218.208	85.7652
88	100.788	84.0129	85.9059	124.084	92.6538	47.552	140.928	87.7549	83.2099	131.578	83.5149	66.3823	115.518	84.8291	66.9682	102.726	41.6876	73.3573	154.426	158.277	128.919	301.8	144.832	153.154	203.53	106.417	107.718	60.8126	40.8485	37.4374	43.7825	35.6207	35.8917	52.2406	53.003	45.749	64.6258	46.9759	42.077	39.1202	46.4432	40.7203	70.1388	41.5633	57.0635	285.29	248.871	208.254	72.8807
89	95.1155	70.652	72.4167	115.296	82.7102	41.2268	136.962	84.7085	81.8038	127.217	78.5517	64.202	112.184	75.3581	58.8953	93.7348	35.2812	59.4897	133.106	158.644	118.383	298.147	150.599	158.471	211.756	108.107	105.22	48.7409	32.8649	31.5782	35.1895	30.5146	27.798	44.4382	47.2003	41.6921	55.2445	40.7336	38.0111	34.6289	41.1062	32.8409	57.5216	39.3684	46.4475	262.889	242.666	206.783	63.5416
90	86.4973	59.196	59.9056	103.54	71.5076	35.7581	127.672	80.5209	78.8901	115.693	72.9779	62.7168	105.328	65.5871	52.4073	82.2378	29.518	47.5972	117.24	157.612	106.613	281.249	153.426	163.585	210.794	113.183	103.142	39.0962	27.2037	27.0307	28.4267	25.8642	22.1151	38.7239	41.3208	37.6624	46.5947	35.4473	34.6524	30.2206	36.2912	27.5697	46.815	36.2467	38.3913	245.071	243.869	214.419	56.7613
91	76.9045	50.3086	49.3307	90.8738	59.5581	30.8265	115.609	75.0433	74.7306	100.662	67.7429	61.2717	96.6033	56.1646	46.5519	70.5333	24.6033	38.1452	108.114	152.272	94.9699	255.132	155.133	166.217	204.571	118.014	100.212	32.0712	22.7134	23.4949	23.2374	22.0128	18.2582	34.9632	36.2269	34.1332	39.2274	30.5471	31.8396	26.2203	31.8967	24.223	38.0196	32.6621	32.4484	216.752	253.565	226.86	51.7368
92	65.8238	43.3808	40.53	76.9281	47.6707	26.206	97.0497	68.8164	70.6333	79.1432	63.6514	59.1299	85.5806	47.64	41.0761	57.9061	19.9858	30.1675	103.935	140.349	84.9084	217.705	155.943	165.293	189.281	126.9	95.8712	27.5	19.6267	20.6318	19.2747	19.1428	15.5787	31.7279	31.8085	30.1088	33.405	26.7814	28.9637	22.937	27.9785	21.5893	32.1773	29.2571	27.9768	212.98	266.165	238.923	49.9716
93	58.4023	39.4031	35.5682	68.1168	40.3993	23.6643	84.9718	64.0789	66.9932	65.2496	60.6213	57.0382	78.2204	42.5153	38.0599	49.9481	17.3351	25.9504	103.23	132.822	78.9369	192.623	153.869	162.578	177.989	132.007	91.3844	24.9609	18.2811	18.9452	17.2219	17.2456	14.4175	29.6807	28.8845	27.2304	29.9114	24.5615	27.1264	20.9034	25.566	20.2795	28.8584	26.8921	25.7524	213.71	276.568	248.583	48.7566
94	50.5462	36.7849	32.4036	58.7581	33.8805	22.7305	65.5902	65.2671	68.2251	40.1811	62.3872	59.272	70.9901	39.42	36.311	41.0173	14.793	22.2179	112.778	129.375	76.8337	165.293	163.391	174.697	164.606	155.963	91.5149	24.6112	18.2665	18.1666	16.195	16.9586	13.7212	29.2943	27.373	24.3339	28.3295	25.303	26.5005	20.0104	24.8124	20.3236	29.2763	26.2533	25.4453	275.747	316.874	277.392	55.8583
95	18.303	14.7647	12.7194	21.1082	12.1083	9.49212	18.8255	29.0105	30.3226	5.45403	27.8241	26.625	27.1329	15.8037	14.8168	13.7289	5.23885	7.89785	52.1619	53.7832	32.1244	59.3481	74.8616	80.7887	63.7474	78.1633	39.7244	10.6467	7.88574	7.55832	6.59959	7.35765	5.49046	12.4119	11.23	9.17329	11.7487	11.4429	11.0942	8.35949	10.5013	8.76089	13.2534	11.2113	10.927	152.173	152.407	129.575	27.8459
Temperature	Ctr	Ctr	Ctr	et-jq1	et-jq1	et-jq1	mr108	mr108	mr108	mr109	mr109	mr109	mr111	mr111	mr111	mr115	mr115	mr115	mr117	mr117	mr117	mr118	mr118	mr118	mr119	mr119	mr119	Ctr	Ctr	Ctr	et-jq1	et-jq1	et-jq1	mr100	mr100	mr100	mr101	mr101	mr101	mr70	mr70	mr70	mr104	mr104	mr104	mr112	mr112	mr112	mr121
min	-605.297	-642.939	-561.633	-729.97	-609.668	-722.371	-794.436	-556.712	-693.636	-753.069	-518.998	-589.65	-662.483	-517.554	-594.446	-761.259	-819.095	-657.407	-724.084	-614.207	-875.093	-822.495	-675.895	-801.356	-681.586	-567.87	-699.627	-934.666	-862.608	-843.436	-553.416	-697.782	-595.52	-635.565	-717.799	-612.583	-516.641	-762.325	-479.85	-586.928	-649.95	-588.383	-659.231	-740.795	-545.447	-1091.57	-1055.26	-972.153	-878.533
Tm	53	53	53	57	58	57	57	57	56	56	56	56	55	56	55	55	55	55	56	56	56	58	58	58	59	59	59	53	53	53	58	58	58	58	58	58	56	55	56	57	57	57	56	56	56	59	59	59	55
Average tm WT				53	53	53	53	53	53	53	53	53	53	53	53	53	53	53	53	53	53	53	53	53	53	53	53	53	53	53	53	53	53	53	53	53	53	53	53	53	53	53	53	53	53	53	53	53	53
Delta				4	5	4	4	4	3	3	3	3	2	3	2	2	2	2	3	3	3	5	5	5	6	6	6				5	5	5	5	5	5	3	2	3	4	4	4	3	3	3	6	6	6	2
			META																									PARA
				Ctr		et-jq1		Mr108		MR109		MR111		MR115		MR117		MR118		MR119									Ctr		et-jq1		MR100		MR101		MR70		MR104		MR112		MR121		MR116
			Tm	53		57.3333		56.6667		56		55.3333		55		56		58		59								Tm	53		58		58		55.6667		57		56		59		55		57.6667
			Delta	NA		4.33333		3.66667		3		2.33333		2		3		5		6								Delta	NA		5		5		2.66667		4		3		6		2		4.66667
			SD	0		0.57735		0.57735		0		0.57735		2		0		0		0								SD	0		0		0		0.57735		0		0		0		0		0.57735
																													PARA
																														Ctr		et-jq1		MR100		MR101		MR70		MR104		MR112		MR121		MR116
																													Tm	53		58		58		55.6667		57		56		59		55		57.6667
			META																										Delta	NA		5		5		2.66667		4		3		6		2		4.66667
				Ctr		et-jq1		Mr108		MR109		MR111		MR115		MR117		MR118		MR119									SD	0		0		0		0.57735		0		0		0		0		0.57735
			Tm	53		57.3333		56.6667		56		55.3333		55		56		58		59
			Delta	NA				3.66667		3		2.33333		2		3		5		6
			SD	0		0.57735		0.57735		0		0.57735		2		0		0		0
			META		Tm	Delta		SD																					PARA		Tm	Delta		SD
				Ctr	53	NA		0																						Ctr	53	NA		0
				et-jq1	57.3333	4.3	±	0.6	4.3 ± 0.6																					et-jq1	58	5	±	0	5 ± 0
				Mr108	56.6667	3.7	±	0.6	3.7 ± 0.6																					MR100	58	5	±	0	5 ± 0
				MR109	56	3	±	0	3 ± 0																					MR101	55.6667	2.7	±	0.6	2.7 ± 0.6
				MR111	55.3333	2.3	±	0.6	2.3 ± 0.6																					MR70	57	4	±	0	4 ± 0
				MR115	55	2	±	2	2 ± 2																					MR104	56	3	±	0	3 ± 0
				MR117	56	3	±	0	3 ± 0																					MR112	59	6	±	0	6 ± 0
				MR118	58	5	±	0	5 ± 0																					MR121	55	2	±	0	2 ± 0
				MR119	59	6	±	0	6 ± 0																					MR116	57.6667	4.7	±	0.6	4.7 ± 0.6
[truncated: 21 more columns]

## Sheet: Figure 6d and SF 6a, d-e
ETJQ1 - IC50 over time - Figure 7a and supplementary figure 6
	ET-JQ1
	Time	3.3			1.65			0.825			0.4125			0.20625			0.103125			0.052			0.026			0.013			0.006			0.003			0.002			0.001			Tracer + Prot			Tracer
	0.5	149.9	155	159.3	154.9	155.1	153.1	152.3	154.7	153.7	158	156.5	156.1	165.5	163.3	160.2	178.8	174.3	173.5	189.5	192.2	186.1	211.1	206.1	210.8	226.8	221.3	225.4	231.1	233.3	229	239.3	232.7	233.8	238.3	230.9	229.2	240.8	232.3	231.9	234.3	234.8	232.9	146.9	147.4	150.3
	1.5	155.2	156.3	161.4	154	155.6	155.7	155.2	157.2	154.6	159.2	157.6	157.8	166.5	163.7	162.3	175.3	173.4	176.2	189	184.4	185.2	209.3	207.2	209.7	224.9	218	221.8	231.7	231.1	228.8	236.1	229.4	227.6	235.2	231.8	231.5	236.9	235.9	230.2	228.8	235.3	232.8	147.5	148.8	148.4
	2.5	154.5	153.9	158.3	155.3	154.4	152.2	155.3	155.3	156.6	160.7	159.4	158.2	163.3	161.5	161.2	173.9	174.3	173.2	191.6	190.2	187.2	208.1	206.4	205.1	220.7	218.3	220.5	230.7	229	228.6	236.6	233	232.2	235.3	232.3	228.5	237.1	234.2	231	234.4	232.7	231.7	146.6	149.3	147.5
	3.5	153.9	157	160.6	152.4	156.3	154.3	154.5	154.4	154.7	157.8	158.4	156.8	167.5	164.4	160.8	177.4	172.6	173.6	186.5	190.1	185.1	209.5	205.3	207.4	220.2	218.2	220.7	232.1	231.6	227.7	237.1	228.4	233.1	233.6	231.4	226.7	234.1	232.3	231.3	231.7	234	232.3	148.9	149.7	148.5
	4.5	154.8	155.7	160.1	154.4	154.4	153.5	153	157	155.5	158	156.8	157.5	166.1	164.6	160.8	174.8	172.9	173.5	189.4	188.3	183.8	209.7	206.9	201.9	223.4	217.5	219.4	230.3	226.6	228.2	232.7	230.6	231.9	237.9	230.1	226.3	238.4	234.2	234.1	232.3	236.2	229.1	147.7	149.7	145.8
	5.5	159.4	160.4	163.3	157.2	155.3	159.8	160.2	156.2	156.6	163.9	160.4	160.7	169.3	166.3	163	176.7	175.1	176.7	191.8	191.2	189.8	212.7	209.7	209.1	222.6	218.2	222.2	232.1	230.5	231.3	234.9	228.4	231.8	235.9	232.4	229	237.8	236.7	235.1	232.2	233.6	230.8	152.3	150.6	152.3
	6.5	153.6	156.3	162.3	155.7	153.1	153.3	156	153	155.4	157.1	158.3	156.6	165.7	164.7	162.7	173.3	174.3	171.6	189.4	191.3	186.3	210	206.7	206.3	221.3	219.2	221.2	233	225.5	228	236.3	226.9	228.7	237.1	232.2	229	237.8	233.6	235.1	229.7	235.2	228.1	151.5	148.5	147.8
	7.5	153.8	154.9	162.3	157.9	154.2	153.8	152.9	155.6	154.5	157.2	156.7	157.1	164.9	164	161.6	174.1	173	174.6	187.2	188.4	186.3	210.8	206	207.9	217.6	216.1	218.2	231.7	225.1	228.1	231.5	229.2	229.2	231.1	233.9	228.1	238.8	233.2	231.9	232	233.7	233.3	150.1	148.4	150.4
	8.5	154.5	155	159.7	153.4	151.8	153.2	152.4	153.8	153.4	159.1	156.8	156.6	166.3	164.6	162.7	175.8	173.1	172	189.4	190.5	183.2	212.6	204	207.5	218.7	215.5	218.1	232.4	228.7	229.5	234.6	230.8	227.2	235.9	230.8	222.4	232.5	234.6	234.8	229.8	234	232.6	151	150.1	149.3
	9.5	155.3	157.5	161.6	156.5	155.2	155.4	158.2	160.3	156.2	161.4	159.6	161.5	167.3	167.9	164.8	178.6	174.3	175.8	191.3	190.2	188.6	213.9	208.7	210.7	222.2	218.7	220.5	230.3	228.1	226.9	233.4	232.7	231.8	237.5	233.6	226.6	235.4	234.7	236	236.1	230.7	231.4	153.5	150.2	149.5
	ET-JQ1 Fb
	Time	3.3			1.65			0.825			0.4125			0.20625			0.103125			0.0515625			0.0257812			0.0128906			0.00644531			0.00322266			0.00161133
	0.5	0.0286041	0.0869565	0.136156	0.0858124	0.0881007	0.0652174	0.0560641	0.083524	0.0720824	0.121281	0.104119	0.0995423	0.207094	0.181922	0.146453	0.359268	0.30778	0.298627	0.481693	0.512586	0.442792	0.728833	0.671625	0.7254	0.908467	0.845538	0.892449	0.957666	0.982838	0.933638	1.05149	0.975973	0.988558	1.04005	0.955378	0.935927
	1.5	0.0739884	0.0867052	0.145665	0.0601156	0.0786127	0.0797688	0.0739884	0.0971098	0.067052	0.120231	0.101734	0.104046	0.204624	0.172254	0.156069	0.306358	0.284393	0.316763	0.46474	0.411561	0.420809	0.699422	0.675145	0.704046	0.879769	0.8	0.843931	0.958382	0.951445	0.924855	1.00925	0.931792	0.910983	0.998844	0.959538	0.956069
	2.5	0.0623501	0.0551559	0.107914	0.0719424	0.0611511	0.0347722	0.0719424	0.0719424	0.08753	0.136691	0.121103	0.106715	0.167866	0.146283	0.142686	0.294964	0.29976	0.286571	0.507194	0.490408	0.454436	0.705036	0.684652	0.669065	0.856115	0.827338	0.853717	0.976019	0.955635	0.950839	1.04676	1.0036	0.994005	1.03118	0.995204	0.94964
	3.5	0.0498221	0.0865955	0.1293	0.0320285	0.0782918	0.054567	0.0569395	0.0557533	0.059312	0.0960854	0.103203	0.084223	0.211151	0.174377	0.131673	0.328588	0.271649	0.283511	0.436536	0.479241	0.419929	0.709371	0.659549	0.68446	0.836299	0.812574	0.84223	0.977461	0.97153	0.925267	1.03677	0.933571	0.989324	0.995255	0.969158	0.913405
	4.5	0.0589595	0.0693642	0.120231	0.0543353	0.0543353	0.0439306	0.0381503	0.0843931	0.067052	0.0959538	0.0820809	0.0901734	0.189595	0.172254	0.128324	0.290173	0.268208	0.275145	0.45896	0.446243	0.39422	0.693642	0.661272	0.603468	0.852023	0.783815	0.80578	0.931792	0.889017	0.907514	0.959538	0.93526	0.950289	1.01965	0.92948	0.885549
	5.5	0.106024	0.118072	0.153012	0.0795181	0.0566265	0.110843	0.115663	0.0674699	0.0722892	0.160241	0.118072	0.121687	0.225301	0.189157	0.149398	0.314458	0.295181	0.314458	0.496386	0.489157	0.472289	0.748193	0.712048	0.704819	0.86747	0.814458	0.862651	0.981928	0.962651	0.972289	1.01566	0.937349	0.978313	1.02771	0.985542	0.944578
	6.5	0.0588235	0.0899654	0.15917	0.083045	0.0530565	0.0553633	0.0865052	0.0519031	0.0795848	0.0991926	0.113033	0.0934256	0.198385	0.186851	0.163783	0.286044	0.297578	0.266436	0.471742	0.493656	0.435986	0.709343	0.67128	0.666667	0.839677	0.815456	0.838524	0.974625	0.88812	0.916955	1.01269	0.904268	0.925029	1.02191	0.965398	0.928489
	7.5	0.063306	0.0762016	0.162954	0.111372	0.0679953	0.063306	0.052755	0.084408	0.0715123	0.103165	0.0973036	0.101993	0.193435	0.182884	0.154748	0.30129	0.288394	0.307151	0.454865	0.468933	0.444314	0.731536	0.675264	0.697538	0.811254	0.793669	0.818288	0.976553	0.899179	0.934349	0.974209	0.947245	0.947245	0.969519	1.00234	0.934349
	8.5	0.0524434	0.0584029	0.114422	0.0393325	0.0202622	0.0369487	0.0274136	0.0441001	0.0393325	0.107271	0.079857	0.0774732	0.193087	0.172825	0.150179	0.306317	0.274136	0.261025	0.468415	0.481526	0.394517	0.744934	0.642431	0.684148	0.81764	0.779499	0.810489	0.98093	0.93683	0.946365	1.00715	0.961859	0.918951	1.02265	0.961859	0.86174
	9.5	0.063354	0.0906832	0.141615	0.0782609	0.0621118	0.0645963	0.0993789	0.125466	0.0745342	0.13913	0.11677	0.140373	0.212422	0.219876	0.181366	0.352795	0.299379	0.318012	0.510559	0.496894	0.477019	0.791304	0.726708	0.751553	0.89441	0.850932	0.873292	0.995031	0.967702	0.952795	1.03354	1.02484	1.01366	1.08447	1.03602	0.949068
		Ki -ETJQ1
				Titration			Fb																							ETJQ1
		Concentration	Log	n1	n2	n3	n1	n2	n3		Standard Curve Assay Date:																	Concentration	Log	n1	n2	n3
		2.66667	0.425969	309.3	313.9	312.4	1.00663	1.00754	0.970455		Top		312		From Intrepolation of transform X of BromoCatch titration => Table of results (Top)													3.33333	0.522879	149.9	155	159.3
		1.33333	0.124939	294.6	305.3	304.7	0.995779	0.981308	1.02291		Bottom		150		From Intrepolation of transform X of BromoCatch titration => Table of results (Bottom)													1.66667	0.221849	154.9	155.1	153.1
		0.666667	-0.176091	296.1	299.7	297.9	0.95508	0.936991	0.961411		mA at [P]tot		230		From Intrepolation of transform X of BromoCatch titration => Interpolated Y values ([P]tot is 60 nM)													0.833333	-0.0791812	152.3	154.7	153.7
		0.333333	-0.477121	288.7	292.5	293	0.929756	0.913476	0.941513																			0.416667	-0.380211	158	156.5	156.1
		0.166667	-0.778151	282.9	280.2	288.6	0.894483	0.858306	0.889961																			0.208333	-0.681241	165.5	163.3	160.2
		0.0833333	-1.07918	270.3	274.9	271.1	0.830268	0.829364	0.871872										Ki									0.104167	-0.982271	178.8	174.3	173.5
		0.0416667	-1.38021	273.3	273.1	271.5	0.769671	0.765149	0.738016		[P]tot		2e-08		a	6.63845												0.0520833	-1.2833	189.5	192.2	186.1
		0.0208333	-1.68124	247.6	252.7	230	0.692795	0.664757	0.610491		f0		0.493827		b	1.52358e-08		ETJQ1	4.48361e-09	nM								0.0260417	-1.58433	211.1	206.1	210.8
		0.0104167	-1.98227	212.2	215.1	202.2	0.582454	0.544468	0.452216		[L]0		1e-08		[tracer]= 10 nM													0.0130208	-1.88536	226.8	221.3	225.4
		0.00520833	-2.2833	182	193.8	180.1	0.313838	0.306602	0.24691		KL		7	nM	From Intrepolation of transform X of BromoCatch titration => Table of results (IC50)													0.00651042	-2.18639	231.1	233.3	229
		0.00260417	-2.58433	161.5	158.6	169.7	0.187217	0.168224	0.113054		KL		7e-09	M														0.00325521	-2.48742	239.3	232.7	233.8
		0.00130208	-2.88536	163.1	168.7	156.8	0.130238	0.120289	0.0452216																			0.0016276	-2.78845	238.3	230.9	229.2
		0.000651042	-3.18639	149.7	160.4	155.1	0.052457	0.00904432	0.000904432																			0.000813802	-3.08948	240.8	232.3	231.9
		Tracer	-3.48742	155.8	160.2	151.9	0.0235152	0.00723545	-0.0307507
																												IC50 = 0.045 uM
		no	Indendent repeat (not published) - Sup figure 6d 6e
					TITRATION of tracer - 10 nM tracer fixed + protein titrated and diluted by 1/2 factor from 9 uM																										Ki - MR169
								Anisotropy based on Raw Data (590-50)									log(agonist) vs. response -- Variable slope (four parameters)
						[Protein, µM]	Log	1	2	3	Fb																						etjq1	MR116	etjq1	MR116
						3	0.477121	315.9	316.3	314.7	1.00559						Bottom	-0.02996													Concentration	Log	t0	Yo	t0	Yo				Standard Curve Assay Date:
						1.5	0.176091	301.4	307.3	309.2	0.915528						Top	0.9298													3.33333	0.522879	165.2	169.3	-0.0375	0.0445				Top		270		From Intrepolation of transform X of BromoCatch titration => Table of results (Top)
						0.75	-0.124939	297.8	302.7	299.9	0.893168						LogEC50	-1.779													1.66667	0.221849	165.5	166.8	-0.0335	-0.0215				Bottom		167		From Intrepolation of transform X of BromoCatch titration => Table of results (Bottom)
						0.375	-0.425969	292.3	297.7	296.1	0.859006						HillSlope	1.011													0.833333	-0.0791812	175.6	167.2	0.1015	0.01				mA at [P]tot		245		From Intrepolation of transform X of BromoCatch titration => Interpolated Y values ([P]tot is 60 nM)
						0.1875	-0.726999	284.1	282.9	290.2	0.808075						EC50	0.01663													0.416667	-0.380211	175.35	175.7	0.098	0.115
						0.09375	-1.02803	271.4	270	260.4	0.729193						Span	0.9597													0.208333	-0.681241	184.6	184.5	0.2215	0.2395
						0.046875	-1.32906	271.7	275.9	269.6	0.731056						95% CI (profile likelihood)														0.104167	-0.982271	197.5	197.2	0.3935	0.4405												Ki	Ki
						0.0234375	-1.63009	247.4	252	235.9	0.580124						Bottom	-0.1610 to 0.05185													0.0520833	-1.2833	205.35	216	0.498	0.6435				[P]tot		6e-08		a	4.7655		MR116	6.8275e-09	6.8275
						0.0117188	-1.93112	212.5	216.5	204.1	0.363354						Top	0.8650 to 1.022													0.0260417	-1.58433	231.25	232.5	0.8435	0.8475				f0		0.757282		b	4.64636e-08		ETJQ1	4.93892e-09	4.93892
						0.00585938	-2.23215	184.8	192.3	184.3	0.191304						LogEC50	-1.942 to -1.623													0.0130208	-1.88536	231.2	238.4	0.8425	0.904				[L]0		1e-08		[tracer]= 10 nM
						0.00292969	-2.53318	167.5	165.9	174.6	0.0838509						HillSlope	0.6566 to 1.531													0.00651042	-2.18639	237.05	241.9	0.921	0.964				KL		16	nM	From Intrepolation of transform X of BromoCatch titration => Table of results (IC50)
						0.00146484	-2.83421	165	170.4	160.6	0.068323						EC50	0.01143 to 0.02382													0.00325521	-2.48742	241.2	243.6	0.976	1.012				KL		1.6e-08	M
						0.000732422	-3.13524	152.8	162.4	154.4	-0.00745342						Goodness of Fit														0.0016276	-2.78845	242.25	241.5	0.99	0.982
						0.000366211	-3.43627	157.5	159.1	153.3	0.0217391						Degrees of Freedom	10													0.000813802	-3.08948	244.15	247.2	1.015	1.06
						tracer only		153.2	155.6	151.8	-0.00496894						R squared	0.9883													Protein + Tracer	Top	241.95	249.9
						Protein+tracer at 85%		153.8	149.1	155.6	-0.00123457						Sum of Squares	0.02215													Tracer	[P]tot	167.95	166.1
																	Sy.x	0.04706													Saturated curve eq	Top	270.15	271.8
																	Number of points
																	# of X values	14
																	# Y values analyzed	14
				ETJQ1 time course
						Time	3.3		1.65		0.825		0.4125		0.20625		0.103125		0.0515625		0.0257812		0.0128906		0.00644531		0.00322266		0.00161133		0.000805664		average P+T		average T		Protein + tracer		Tracer
						0.5	163.2	167.2	165.9	165.1	180.3	170.9	171.7	179	187.1	182.1	191.7	203.3	205	205.7	230.6	231.9	228.3	234.1	234.8	239.3	237.9	244.5	245.2	239.3	242.5	245.8	241.95		167.95		242.8	241.1	167.5	168.4
						1.5	167.2	172.5	168.9	168.3	180.6	166.8	174.4	177	188.4	185.6	194.9	198.7	211.4	210	222	222.6	232.5	231.3	230.4	238.2	233.2	243.9	243.8	241.3	238.9	241.4	241		167.85		241.9	240.1	167.8	167.9
						2.5	171.4	173.2	171.6	169.5	179.7	172.3	176.1	173	185.9	187.4	196.6	197.8	211.6	209.6	225.9	226.8	225.7	231.8	235.1	234.9	242.1	234.1	239.6	244.6	239.8	240.6	238.45		166.5		237.1	239.8	166.3	166.7
						3.5	171.4	171.5	168.7	168.3	179.5	169.9	175.4	177.6	188.8	183.4	196.2	199.7	206.4	210.2	227.5	225.1	229.4	231.2	233.3	235.3	238.4	238.6	239.1	237	238.3	240.6	239.4		166.7		239.6	239.2	169.1	164.3
						4.5	167	170.5	168.7	173.2	175.8	172.1	172.6	178.3	182.8	184	196.4	200	208.3	207.3	225.5	220.7	226.6	227.2	234.7	235.7	235.7	235.2	240.8	242.9	240.2	234.6	241.8		169.4		240.5	243.1	170.2	168.6
						5.5	169.9	170.6	167.9	170	172	172.7	175.3	176.2	182.4	185.6	196.4	199.4	204.9	207.3	226.6	222.1	234.4	232.2	227	231.8	236.7	237.2	238	240.6	239.9	237.7	237		167.2		236.8	237.2	171.3	163.1
						6.5	168.6	171	171.9	169.3	175.7	172.7	174.9	174.6	187.6	181.1	195.9	199.3	211.3	209.1	223.3	222.4	226.4	228	230.2	231.5	235.1	235.7	239.4	239.2	236.9	234	237.65		166.55		235.6	239.7	168.1	165
						7.5	162.8	170.3	168.7	171.5	176.7	171.4	176.9	179	187	182.9	195.1	202.3	210.6	208.7	221.9	224.7	228.8	227.9	226.5	231.6	232.7	235.5	236.5	240.8	238.7	237.5	240.25		168.65		236.8	243.7	169.4	167.9
						8.5	165.8	171.2	168.9	165.6	172.8	174.5	173.6	175.7	183.1	186	197.3	196.1	206.6	208.6	221.9	229.2	226.7	225.2	230.6	226.2	233.7	236	240.7	236.7	233.7	240.8	235.6		170.95		235.7	235.5	170.9	171
						9.5	168.2	170.6	168.5	169.2	174.8	171.9	172.4	177	191.1	183.6	196.8	199.2	210.1	206.8	222.3	226.4	227.5	224.5	229.3	227.9	233.3	233.3	239	238.3	238.2	235.2	236.25		169.65		236.9	235.6	167.6	171.7
						10.5	168.7	170.8	168.7	165.2	173.5	173.1	173.6	174.3	187.2	186.1	195.6	201.2	206.4	209.5	218.4	224.2	225.8	229	235.9	230.8	231.3	238.7	239.2	236.5	229.7	234.5	240.8		169.55		236.7	244.9	169.4	169.7
						11.5	164.2	171	167.1	171.4	172.9	170.6	175.8	173.1	185.5	184.8	195.8	196.9	207	208.1	217.2	224.2	228.3	223.4	231.2	230.5	234.8	239	238.9	242.1	235.6	238.7	236.55		165.75		238	235.1	167.5	164
						12.5	168.3	170.8	169	170.4	176.6	166.8	174.7	176.6	186.5	184.2	193.6	200.2	213.3	205.2	222.2	226.9	228.2	228	228.5	229.7	235.3	231.7	235.3	234.7	236.7	236.2	237.45		167.7		236.5	238.4	166.8	168.6
						13.5	168.2	166.6	167.8	165.8	173.8	165.5	177.6	179.4	187.4	185.8	196.3	198.1	207.7	208	221.5	225.5	225.7	227.2	226.7	229.2	233.8	239.5	233.9	238.7	234.9	236.5	233.8		167.7		231	236.6	166.1	169.3
						14.5	171.7	166.9	169.2	166.1	175.1	168.2	172.5	176.1	185.5	188.1	195.9	202.3	205.4	207.9	223.6	225.9	228.4	226.6	231.2	229.6	234.5	235.8	232.7	242.1	235.3	229.4	236.8		166.7		233.1	240.5	166.8	166.6
						15.5	166.2	170.5	163.9	169.4	171.1	169.7	176.8	176.5	184.6	187.4	194	200.5	209.5	211.8	220.9	222.1	229.5	228	228	230	231.3	231.6	237.6	237.7	234.5	232.2	235.3		165.3		234.2	236.4	165.4	165.2
						16.5	165.9	171.9	165.6	169.4	174	168.2	178.1	176.8	187.2	182.3	194.5	199.4	212.5	208.5	222.7	223.7	231.4	228.2	229.1	233.1	231.1	235.5	233.6	240.4	235.5	235.8	236.75		166.4		237.1	236.4	169.1	163.7
						17.5	166.5	166.2	164.3	170	168.3	165.7	177.2	176.4	189.5	183.3	192	199.5	211.4	205.8	223.6	219.4	229.4	229.7	233.5	228.5	236.6	237	235.9	236.8	232.3	235.4	235.7		169.1		235.7	235.7	165.2	173
						18.5	171.7	170.7	169.4	167.7	170.5	171.7	172.1	178.5	186.6	182.9	196	201.7	210.3	205.8	227.9	222	226.1	225.3	231.8	229.3	233	236.2	235.6	234.5	234.1	235.6	235.55		168.6		237.2	233.9	170.1	167.1
						19.5	174.8	169.9	165.8	166.3	171.2	168	172.1	179.1	185.7	187.8	193.3	197.2	208.8	207.9	221.7	224	225.8	227.6	226	230.9	232.6	233.8	232.6	232.4	230	236.1	236.4		167.95		232.5	240.3	167.8	168.1
						20.5	168.1	168.8	171.6	167.6	173.7	169.4	174.5	178.4	190.4	182	189.6	201.4	211.9	206.2	225.6	220.7	230.7	229.9	227.7	230.2	234.8	235.1	232.1	234.8	234.4	234.3	233		165.8		232.3	233.7	164.5	167.1
						21.5	165.9	167.9	170.1	169.1	167.2	170.1	175.9	177.1	188.7	188.4	195	201	210	207.1	223.3	224.8	221.9	227.6	230.8	229.7	231.2	232.3	233.6	237.2	233.3	234.1	235.2		166.7		233	237.4	166.9	166.5
						22.5	170.7	168.3	165.9	165.9	166.4	172.8	175	176.1	188	183.6	194.2	199.5	208.3	205.7	222.4	225.6	224.3	229.4	228	232.5	231.6	234.4	233.2	238.6	233	234	233.8		165.55		232.7	234.9	166.8	164.3
						23.5	168.6	169.1	166	170	169.7	170.4	174.6	177.4	185.6	186.5	192.2	198.5	207.6	207.1	220.6	222.9	225.7	228.2	231.2	229.6	232.6	233.3	235	232.1	237.6	240.1	234.25		167.3		234.9	233.6	168.8	165.8
						24.5	171	167	165	172.5	164.8	174.7	175.7	173.2	184.3	185.4	192.7	197.9	208	208.1	225.3	220.8	231.3	229	226.1	225.9	236.7	236.3	236.9	232.9	232.2	236.5	233.75		166.9		231.4	236.1	168.1	165.7
						Time	3.3		1.65		0.825		0.4125		0.20625		0.103125		0.0515625		0.0257812		0.0128906		0.00644531		0.00322266		0.00161133		0.000805664		70% bound		Tracer
						0.5	-0.0641892	-0.0101351	-0.00847282	-0.0117793	0.166892	0.0398649	0.0506757	0.149324	0.258784	0.191216	0.320946	0.477703	0.500676	0.510135	0.846622	0.864189	0.815541	0.893919	0.905455	0.964189	0.94527	1.03446	1.04392	0.964189	1.00743	1.05203	1		0
						1.5	-0.00888585	0.063568	0.00435685	0.00186722	0.174299	-0.0143541	0.089542	0.125085	0.28093	0.242652	0.369788	0.421736	0.595352	0.576213	0.74026	0.748462	0.8838	0.867396	0.825455	0.961722	0.89337	1.03964	1.03828	1.0041	0.971292	1.00547	1		0
						2.5	0.0681028	0.0931202	0.0213881	0.0125813	0.183461	0.0806115	0.133426	0.0903405	0.269632	0.290479	0.418346	0.435024	0.626824	0.599027	0.825573	0.838082	0.822794	0.907575	0.910909	0.95066	1.05073	0.939541	1.01598	1.08548	1.01876	1.02988	1		0
						3.5	0.0646492	0.0660248	0.00835422	0.00668338	0.176066	0.0440165	0.11967	0.149931	0.303989	0.229711	0.405777	0.45392	0.54608	0.598349	0.836314	0.803301	0.862448	0.887208	0.878182	0.943604	0.986245	0.988996	0.995873	0.966988	0.984869	1.01651	1		0
						4.5	-0.0331492	0.0151934	-0.00289495	0.0157155	0.0883978	0.0372928	0.0441989	0.122928	0.185083	0.201657	0.372928	0.422652	0.537293	0.523481	0.774862	0.708564	0.790055	0.798343	0.903636	0.915746	0.915746	0.90884	0.986188	1.01519	0.977901	0.900552	1		0
						5.5	0.0386819	0.0487106	0.00295359	0.0118143	0.0687679	0.0787966	0.116046	0.12894	0.217765	0.26361	0.418338	0.461318	0.540115	0.574499	0.851003	0.786533	0.962751	0.931232	0.763636	0.925501	0.995702	1.00287	1.01433	1.05158	1.04155	1.01003	1		0
						6.5	0.0288326	0.0625879	0.0225121	0.0115716	0.128692	0.0864979	0.11744	0.113221	0.296062	0.204641	0.412799	0.460619	0.629395	0.598453	0.798172	0.785513	0.841772	0.864276	0.821818	0.913502	0.964135	0.972574	1.02461	1.0218	0.989451	0.948664	1		0
						7.5	-0.0817039	0.0230447	0.000208117	0.0118626	0.11243	0.0384078	0.115223	0.144553	0.256285	0.199022	0.369413	0.469972	0.585894	0.559358	0.743715	0.782821	0.840084	0.827514	0.754545	0.87919	0.894553	0.933659	0.947626	1.00768	0.978352	0.961592	1		0
						8.5	-0.0796597	0.00386698	-0.00870119	-0.022708	0.0286156	0.0549111	0.0409899	0.0734725	0.187935	0.232792	0.407579	0.389018	0.551431	0.582367	0.78809	0.901005	0.862336	0.839134	0.829091	0.854602	0.970611	1.00619	1.07889	1.01701	0.970611	1.08043	1		0
						9.5	-0.0217718	0.0142643	-0.00486772	-0.00190476	0.0773273	0.0337838	0.0412913	0.11036	0.322072	0.209459	0.407658	0.443694	0.607357	0.557808	0.790541	0.852102	0.868619	0.823574	0.805455	0.874625	0.955706	0.955706	1.04129	1.03078	1.02928	0.984234	1		0
						10.5	-0.0119298	0.0175439	-0.0035299	-0.0180648	0.0554386	0.0498246	0.0568421	0.0666667	0.247719	0.232281	0.365614	0.444211	0.517193	0.560702	0.685614	0.767018	0.789474	0.834386	0.925455	0.859649	0.866667	0.970526	0.977544	0.939649	0.844211	0.911579	1		0
						11.5	-0.0218927	0.0741525	0.00570704	0.023885	0.100989	0.0685028	0.141949	0.103814	0.278955	0.269068	0.424435	0.439972	0.582627	0.598164	0.726695	0.825565	0.883475	0.814266	0.84	0.914548	0.975282	1.0346	1.03319	1.07839	0.986582	1.03037	1		0
						12.5	0.00860215	0.0444444	0.00547484	0.0113708	0.127599	-0.0129032	0.100358	0.127599	0.269534	0.236559	0.371326	0.46595	0.653763	0.537634	0.781362	0.848746	0.867384	0.864516	0.790909	0.888889	0.969176	0.917563	0.969176	0.960573	0.989247	0.982079	1		0
						13.5	0.0075643	-0.0166415	0.000427716	-0.0081266	0.0922844	-0.0332829	0.149773	0.177005	0.298033	0.273828	0.432678	0.459909	0.605144	0.609682	0.813918	0.874433	0.877458	0.900151	0.758182	0.930408	1	1.08623	1.00151	1.07413	1.01664	1.04085	1		0
						14.5	0.0713267	0.00285307	0.0105574	-0.00253378	0.119829	0.021398	0.0827389	0.134094	0.268188	0.305278	0.416548	0.507846	0.552068	0.587732	0.811698	0.844508	0.880171	0.854494	0.84	0.89729	0.96719	0.985735	0.941512	1.07561	0.978602	0.894437	1		0
						15.5	0.0128571	0.0742857	-0.00594985	0.0174246	0.0828571	0.0628571	0.164286	0.16	0.275714	0.315714	0.41	0.502857	0.631429	0.664286	0.794286	0.811429	0.917143	0.895714	0.781818	0.924286	0.942857	0.947143	1.03286	1.03429	0.988571	0.955714	1		0
						16.5	-0.00710732	0.0781805	-0.00337909	0.0126716	0.108031	0.0255864	0.166311	0.147832	0.295665	0.226013	0.399431	0.469083	0.655295	0.598436	0.800284	0.814499	0.923952	0.878465	0.801818	0.948117	0.919687	0.982232	0.955224	1.05188	0.982232	0.986496	1		0
						17.5	-0.039039	-0.0435435	-0.0203649	0.00381841	-0.012012	-0.0510511	0.121622	0.10961	0.306306	0.213213	0.343844	0.456456	0.635135	0.551051	0.818318	0.755255	0.905405	0.90991	0.881818	0.891892	1.01351	1.01952	1.003	1.01652	0.948949	0.995495	1		0
						18.5	0.0463032	0.0313667	0.00339631	-0.00382084	0.0283794	0.0463032	0.0522778	0.147872	0.268857	0.213592	0.409261	0.494399	0.622853	0.555639	0.885736	0.79761	0.85885	0.846901	0.850909	0.906647	0.961912	1.00971	1.00075	0.984317	0.978342	1.00075	1		0
						19.5	0.100073	0.0284879	-0.00909475	-0.0069797	0.0474799	0.00073046	0.0606282	0.162893	0.259313	0.289993	0.370343	0.427319	0.596786	0.583638	0.785245	0.818846	0.845142	0.871439	0.745455	0.919649	0.944485	0.962016	0.944485	0.941563	0.906501	0.995617	1		0
						20.5	0.0342262	0.0446429	0.0248927	0.00772532	0.11756	0.0535714	0.129464	0.1875	0.366071	0.241071	0.354167	0.529762	0.686012	0.60119	0.889881	0.816964	0.965774	0.953869	0.776364	0.958333	1.02679	1.03125	0.986607	1.02679	1.02083	1.01935	1		0
						21.5	-0.0116788	0.0175182	0.0144558	0.0102041	0.00729927	0.049635	0.134307	0.151825	0.321168	0.316788	0.413139	0.50073	0.632117	0.589781	0.826277	0.848175	0.805839	0.889051	0.832727	0.919708	0.941606	0.957664	0.976642	1.0292	0.972263	0.983942	1		0
						22.5	0.0754579	0.040293	0.00149701	0.00149701	0.0124542	0.106227	0.138462	0.154579	0.328938	0.264469	0.41978	0.497436	0.626374	0.588278	0.832967	0.879853	0.860806	0.935531	0.781818	0.980952	0.967766	1.00879	0.991209	1.07033	0.988278	1.00293	1		0
						23.5	0.0194175	0.0268857	-0.00554963	0.0115261	0.0358476	0.0463032	0.109037	0.150859	0.273338	0.286781	0.371919	0.466019	0.601942	0.594473	0.796117	0.830471	0.872293	0.909634	0.84	0.930545	0.975355	0.98581	1.0112	0.967886	1.05004	1.08738	1		0
						24.5	0.0613313	0.00149589	-0.00812834	0.0239572	-0.0314136	0.116679	0.131638	0.0942408	0.260284	0.276739	0.385939	0.463725	0.614809	0.616305	0.873598	0.806283	0.963351	0.928945	0.747273	0.882573	1.04413	1.03815	1.04712	0.987285	0.976814	1.04114	1		0
				ETJQ1 vs MR116 IC50 over time
						RAW DATA									Fraction bound
						Cycle 1 (0 min)									Cycle 1 (0 min)
							Anisotropy based on Raw Data (590-50)									Anisotropy based on Raw Data (590-50)
									etjq1		MR116							etjq1		MR116
						A	Concentration	Log	10	11	12	13			A	Concentration	Log	10	11	12	13
						B	3.33333	0.522879	163.2	167.2	169.3	173.4			B	3.33333	0.522879	-0.064	-0.0106667	0.0173333	0.072
						C	1.66667	0.221849	165.9	165.1	166.8	166			C	1.66667	0.221849	-0.028	-0.0386667	-0.016	-0.0266667
						D	0.833333	-0.0791812	180.3	170.9	167.2	170.3			D	0.833333	-0.0791812	0.164	0.0386667	-0.0106667	0.0306667
						E	0.416667	-0.380211	171.7	179	175.7	177.5			E	0.416667	-0.380211	0.0493333	0.146667	0.102667	0.126667
						F	0.208333	-0.681241	187.1	182.1	184.5	187.4			F	0.208333	-0.681241	0.254667	0.188	0.22	0.258667
						G	0.104167	-0.982271	191.7	203.3	197.2	204.9			G	0.104167	-0.982271	0.316	0.470667	0.389333	0.492
						H	0.0520833	-1.2833	205	205.7	216	216.5			H	0.0520833	-1.2833	0.493333	0.502667	0.64	0.646667
						I	0.0260417	-1.58433	230.6	231.9	232.5	230.6			I	0.0260417	-1.58433	0.834667	0.852	0.86	0.834667
						J	0.0130208	-1.88536	228.3	234.1	238.4	233.2			J	0.0130208	-1.88536	0.804	0.881333	0.938667	0.869333
						K	0.00651042	-2.18639	234.8	239.3	241.9	238.7			K	0.00651042	-2.18639	0.890667	0.950667	0.985333	0.942667
						L	0.00325521	-2.48742	237.9	244.5	243.6	244.2			L	0.00325521	-2.48742	0.932	1.02	1.008	1.016
						M	0.0016276	-2.78845	245.2	239.3	241.5	241.8			M	0.0016276	-2.78845	1.02933	0.950667	0.98	0.984
						N	0.000813802	-3.08948	242.5	245.8	247.2	247.8			N	0.000813802	-3.08948	0.993333	1.03733	1.056	1.064
						O	Protein + Tracer		242.8	241.1	249.9	245			O
						P	Tracer		167.5	168.4	166.1	167.4			P
						Cycle 2 (1 min)									Cycle 2 (1 min)
									etjq1		MR116							etjq1		MR116
						A	Concentration	Log	10	11	12	13			A	Concentration	Log	10	11	12	13
						B	3.33333	0.522879	167.2	172.5	168	164.6			B	3.33333	0.522879	-0.0106667	0.06	0	-0.0453333
						C	1.66667	0.221849	168.9	168.3	164.6	167.4			C	1.66667	0.221849	0.012	0.004	-0.0453333	-0.008
						D	0.833333	-0.0791812	180.6	166.8	167.6	170.2			D	0.833333	-0.0791812	0.168	-0.016	-0.00533333	0.0293333
						E	0.416667	-0.380211	174.4	177	174.8	172.3			E	0.416667	-0.380211	0.0853333	0.12	0.0906667	0.0573333
						F	0.208333	-0.681241	188.4	185.6	175.9	177.7			F	0.208333	-0.681241	0.272	0.234667	0.105333	0.129333
						G	0.104167	-0.982271	194.9	198.7	190.3	197.6			G	0.104167	-0.982271	0.358667	0.409333	0.297333	0.394667
						H	0.0520833	-1.2833	211.4	210	209.2	213.5			H	0.0520833	-1.2833	0.578667	0.56	0.549333	0.606667
						I	0.0260417	-1.58433	222	222.6	228.5	232.3			I	0.0260417	-1.58433	0.72	0.728	0.806667	0.857333
						J	0.0130208	-1.88536	232.5	231.3	237.2	234.5			J	0.0130208	-1.88536	0.86	0.844	0.922667	0.886667
						K	0.00651042	-2.18639	230.4	238.2	238.2	240.8			K	0.00651042	-2.18639	0.832	0.936	0.936	0.970667
						L	0.00325521	-2.48742	233.2	243.9	246.1	242.1			L	0.00325521	-2.48742	0.869333	1.012	1.04133	0.988
						M	0.0016276	-2.78845	243.8	241.3	244.8	240.9			M	0.0016276	-2.78845	1.01067	0.977333	1.024	0.972
						N	0.000813802	-3.08948	238.9	241.4	244.8	243.5			N	0.000813802	-3.08948	0.945333	0.978667	1.024	1.00667
						O	Protein + Tracer		241.9	240.1	246.1	241.9			O
						P	Tracer		167.8	167.9	168.1	167			P
						Cycle 3 (2 min)									Cycle 3 (2 min)
									etjq1		MR116							etjq1		MR116
						A	Concentration	Log	10	11	12	13			A	Concentration	Log	10	11	12	13
						B	3.33333	0.522879	171.4	173.2	169.9	167.8			B	3.33333	0.522879	0.0453333	0.0693333	0.0253333	-0.00266667
						C	1.66667	0.221849	171.6	169.5	165.9	167.2			C	1.66667	0.221849	0.048	0.02	-0.028	-0.0106667
						D	0.833333	-0.0791812	179.7	172.3	165.7	165.1			D	0.833333	-0.0791812	0.156	0.0573333	-0.0306667	-0.0386667
						E	0.416667	-0.380211	176.1	173	168.3	166.1			E	0.416667	-0.380211	0.108	0.0666667	0.004	-0.0253333
						F	0.208333	-0.681241	185.9	187.4	178.6	174.2			F	0.208333	-0.681241	0.238667	0.258667	0.141333	0.0826667
						G	0.104167	-0.982271	196.6	197.8	186	193			G	0.104167	-0.982271	0.381333	0.397333	0.24	0.333333
						H	0.0520833	-1.2833	211.6	209.6	207	206.3			H	0.0520833	-1.2833	0.581333	0.554667	0.52	0.510667
						I	0.0260417	-1.58433	225.9	226.8	231.2	231.3			I	0.0260417	-1.58433	0.772	0.784	0.842667	0.844
						J	0.0130208	-1.88536	225.7	231.8	237.5	234.1			J	0.0130208	-1.88536	0.769333	0.850667	0.926667	0.881333
						K	0.00651042	-2.18639	235.1	234.9	238.4	233.6			K	0.00651042	-2.18639	0.894667	0.892	0.938667	0.874667
						L	0.00325521	-2.48742	242.1	234.1	245	241.2			L	0.00325521	-2.48742	0.988	0.881333	1.02667	0.976
						M	0.0016276	-2.78845	239.6	244.6	240.7	243.7			M	0.0016276	-2.78845	0.954667	1.02133	0.969333	1.00933
						N	0.000813802	-3.08948	239.8	240.6	245.5	245.2			N	0.000813802	-3.08948	0.957333	0.968	1.03333	1.02933							ETJQ1		0.5	1.5	2.5	3.5	4.5	5.5	6.5	7.5	8.5	9.5	10.5
						O	Protein + Tracer		237.1	239.8	249.8	242.9			O														log(inhibitor) vs. response -- Variable slope (four parameters)
						P	Tracer		166.3	166.7	166.7	166.1			P														Best-fit values
																													Bottom	-0.03825	-0.008256	0.02908	0.01655	0.001644	0.005465	0.009448	-0.02895	-0.02109	-0.01743	-0.01523
						Cycle 4 (3 min)									Cycle 4 (3 min)														Top	1.016	0.9833	0.9677	0.9526	0.9546	0.9428	0.9178	0.9339	0.9219	0.916	0.9078
																													LogIC50	-1.146	-1.148	-1.161	-1.136	-1.163	-1.148	-1.12	-1.077	-1.108	-1.083	-1.086
									etjq1		MR116							etjq1		MR116									HillSlope	-1.05	-1.045	-1.161	-1.162	-1.082	-1.169	-1.158	-0.9881	-1.081	-1.042	-1.11
						A	Concentration	Log	10	11	12	13			A	Concentration	Log	10	11	12	13								IC50	0.07148	0.07106	0.06908	0.07306	0.06876	0.07104	0.07581	0.08382	0.07802	0.08259	0.08204
						B	3.33333	0.522879	171.4	171.5	170.1	166.7			B	3.33333	0.522879	0.0453333	0.0466667	0.028	-0.0173333								Span	1.054	0.9916	0.9386	0.936	0.953	0.9373	0.9084	0.9629	0.943	0.9334	0.923
						C	1.66667	0.221849	168.7	168.3	167.9	162.9			C	1.66667	0.221849	0.00933333	0.004	-0.00133333	-0.068								95% CI (profile likelihood)
						D	0.833333	-0.0791812	179.5	169.9	168	169.9			D	0.833333	-0.0791812	0.153333	0.0253333	0	0.0253333								Bottom	-0.1438 to 0.03604	-0.07537 to 0.04496	-0.02030 to 0.07100	-0.02823 to 0.05516	-0.04687 to 0.04238	-0.04180 to 0.04594	-0.02748 to 0.04180	-0.09778 to 0.02306	-0.08771 to 0.03087	-0.07781 to 0.03039	-0.07083 to 0.03095
						E	0.416667	-0.380211	175.4	177.6	171.4	165.8			E	0.416667	-0.380211	0.0986667	0.128	0.0453333	-0.0293333								Top	0.9558 to 1.095	0.9379 to 1.038	0.9303 to 1.011	0.9204 to 0.9886	0.9188 to 0.9959	0.9084 to 0.9818	0.8903 to 0.9484	0.8939 to 0.9832	0.8790 to 0.9742	0.8775 to 0.9622	0.8712 to 0.9492
						F	0.208333	-0.681241	188.8	183.4	172.2	175.5			F	0.208333	-0.681241	0.277333	0.205333	0.056	0.1								LogIC50	-1.266 to -1.014	-1.244 to -1.050	-1.239 to -1.083	-1.206 to -1.065	-1.238 to -1.087	-1.222 to -1.074	-1.180 to -1.060	-1.165 to -0.9828	-1.201 to -1.012	-1.169 to -0.9943	-1.172 to -0.9975
						G	0.104167	-0.982271	196.2	199.7	180.7	185			G	0.104167	-0.982271	0.376	0.422667	0.169333	0.226667								HillSlope	-1.429 to -0.7575	-1.307 to -0.8273	-1.424 to -0.9442	-1.387 to -0.9709	-1.299 to -0.8965	-1.412 to -0.9638	-1.354 to -0.9888	-1.227 to -0.7855	-1.376 to -0.8415	-1.287 to -0.8354	-1.352 to -0.9061
						H	0.0520833	-1.2833	206.4	210.2	205	201.8			H	0.0520833	-1.2833	0.512	0.562667	0.493333	0.450667								IC50	0.05415 to 0.09689	0.05707 to 0.08905	0.05774 to 0.08269	0.06230 to 0.08602	0.05784 to 0.08194	0.06003 to 0.08438	0.06610 to 0.08703	0.06845 to 0.1040	0.06300 to 0.09728	0.06771 to 0.1013	0.06736 to 0.1006
						I	0.0260417	-1.58433	227.5	225.1	225.4	230.4			I	0.0260417	-1.58433	0.793333	0.761333	0.765333	0.832								Goodness of Fit
						J	0.0130208	-1.88536	229.4	231.2	234.3	231.2			J	0.0130208	-1.88536	0.818667	0.842667	0.884	0.842667								Degrees of Freedom	22	22	22	22	22	22	22	22	22	22	22
						K	0.00651042	-2.18639	233.3	235.3	240.5	232.2			K	0.00651042	-2.18639	0.870667	0.897333	0.966667	0.856								R squared	0.9799	0.9877	0.9902	0.9922	0.9918	0.9912	0.9942	0.9903	0.9875	0.9899	0.9891
						L	0.00325521	-2.48742	238.4	238.6	241.9	240.5			L	0.00325521	-2.48742	0.938667	0.941333	0.985333	0.966667								Sum of Squares	0.086	0.04623	0.03495	0.02763	0.02885	0.03144	0.01911	0.03254	0.04306	0.03322	0.03648
						M	0.0016276	-2.78845	239.1	237	239.6	242.6			M	0.0016276	-2.78845	0.948	0.92	0.954667	0.994667								Sy.x	0.06252	0.04584	0.03986	0.03544	0.03621	0.0378	0.02947	0.03846	0.04424	0.03886	0.04072
						N	0.000813802	-3.08948	238.3	240.6	243	241.9			N	0.000813802	-3.08948	0.937333	0.968	1	0.985333
						O	Protein + Tracer		239.6	239.2	247.4	243.2			O														Number of points
						P	Tracer		169.1	164.3	169.4	168.6			P														# of X values	26	26	26	26	26	26	26	26	26	26	26
																													# Y values analyzed	26	26	26	26	26	26	26	26	26	26	26
						Cycle 5 (4 min)									Cycle 5 (4 min)
									etjq1		MR116							etjq1		MR116
						A	Concentration	Log	10	11	12	13			A	Concentration	Log	10	11	12	13
						B	3.33333	0.522879	167	170.5	172.6	166.2			B	3.33333	0.522879	-0.0133333	0.0333333	0.0613333	-0.024
						C	1.66667	0.221849	168.7	173.2	166.2	164.3			C	1.66667	0.221849	0.00933333	0.0693333	-0.024	-0.0493333
						D	0.833333	-0.0791812	175.8	172.1	166.4	163.9			D	0.833333	-0.0791812	0.104	0.0546667	-0.0213333	-0.0546667
						E	0.416667	-0.380211	172.6	178.3	166.7	167.2			E	0.416667	-0.380211	0.0613333	0.137333	-0.0173333	-0.0106667								ETJQ1
						F	0.208333	-0.681241	182.8	184	169.7	170.7			F	0.208333	-0.681241	0.197333	0.213333	0.0226667	0.036
						G	0.104167	-0.982271	196.4	200	178.2	180.1			G	0.104167	-0.982271	0.378667	0.426667	0.136	0.161333
						H	0.0520833	-1.2833	208.3	207.3	201.9	200.7			H	0.0520833	-1.2833	0.537333	0.524	0.452	0.436
						I	0.0260417	-1.58433	225.5	220.7	228.8	229.4			I	0.0260417	-1.58433	0.766667	0.702667	0.810667	0.818667
						J	0.0130208	-1.88536	226.6	227.2	232.7	230.6			J	0.0130208	-1.88536	0.781333	0.789333	0.862667	0.834667
						K	0.00651042	-2.18639	234.7	235.7	237.3	232.8			K	0.00651042	-2.18639	0.889333	0.902667	0.924	0.864
						L	0.00325521	-2.48742	235.7	235.2	240.2	243.9			L	0.00325521	-2.48742	0.902667	0.896	0.962667	1.012
						M	0.0016276	-2.78845	240.8	242.9	243	241			M	0.0016276	-2.78845	0.970667	0.998667	1	0.973333
						N	0.000813802	-3.08948	240.2	234.6	243.8	239.7			N	0.000813802	-3.08948	0.962667	0.888	1.01067	0.956
						O	Protein + Tracer		240.5	243.1	239.7	247.2			O
						P	Tracer		170.2	168.6	171.6	167.6			P
						Cycle 6 (5 min)									Cycle 6 (5 min)
									etjq1		MR116							etjq1		MR116
						A	Concentration	Log	10	11	12	13			A	Concentration	Log	10	11	12	13
						B	3.33333	0.522879	169.9	170.6	166.3	166.8			B	3.33333	0.522879	0.0253333	0.0346667	-0.0226667	-0.016
						C	1.66667	0.221849	167.9	170	169.6	162.6			C	1.66667	0.221849	-0.00133333	0.0266667	0.0213333	-0.072
						D	0.833333	-0.0791812	172	172.7	166.3	167.2			D	0.833333	-0.0791812	0.0533333	0.0626667	-0.0226667	-0.0106667
						E	0.416667	-0.380211	175.3	176.2	166.3	170.4			E	0.416667	-0.380211	0.0973333	0.109333	-0.0226667	0.032
						F	0.208333	-0.681241	182.4	185.6	165	168.7			F	0.208333	-0.681241	0.192	0.234667	-0.04	0.00933333
						G	0.104167	-0.982271	196.4	199.4	177.5	179.9			G	0.104167	-0.982271	0.378667	0.418667	0.126667	0.158667
						H	0.0520833	-1.2833	204.9	207.3	198.8	194.1			H	0.0520833	-1.2833	0.492	0.524	0.410667	0.348
						I	0.0260417	-1.58433	226.6	222.1	227.4	228.2			I	0.0260417	-1.58433	0.781333	0.721333	0.792	0.802667
						J	0.0130208	-1.88536	234.4	232.2	235	235.2			J	0.0130208	-1.88536	0.885333	0.856	0.893333	0.896
						K	0.00651042	-2.18639	227	231.8	238.1	232.5			K	0.00651042	-2.18639	0.786667	0.850667	0.934667	0.86
						L	0.00325521	-2.48742	236.7	237.2	241.4	243.1			L	0.00325521	-2.48742	0.916	0.922667	0.978667	1.00133
						M	0.0016276	-2.78845	238	240.6	244.1	242.4			M	0.0016276	-2.78845	0.933333	0.968	1.01467	0.992
						N	0.000813802	-3.08948	239.9	237.7	239	243.2			N	0.000813802	-3.08948	0.958667	0.929333	0.946667	1.00267
						O	Protein + Tracer		236.8	237.2	238.9	244.3			O
						P	Tracer		171.3	163.1	166.8	167.1			P
						Cycle 7 (6 min)									Cycle 7 (6 min)
									etjq1		MR116							etjq1		MR116
						A	Concentration	Log	10	11	12	13			A	Concentration	Log	10	11	12	13
						B	3.33333	0.522879	168.6	171	166.9	165.4			B	3.33333	0.522879	0.008	0.04	-0.0146667	-0.0346667
						C	1.66667	0.221849	171.9	169.3	167	164.6			C	1.66667	0.221849	0.052	0.0173333	-0.0133333	-0.0453333
						D	0.833333	-0.0791812	175.7	172.7	164.3	165.8			D	0.833333	-0.0791812	0.102667	0.0626667	-0.0493333	-0.0293333
						E	0.416667	-0.380211	174.9	174.6	162.2	167.6			E	0.416667	-0.380211	0.092	0.088	-0.0773333	-0.00533333
						F	0.208333	-0.681241	187.6	181.1	167.5	169.7			F	0.208333	-0.681241	0.261333	0.174667	-0.00666667	0.0226667
						G	0.104167	-0.982271	195.9	199.3	176.3	177.6			G	0.104167	-0.982271	0.372	0.417333	0.110667	0.128
						H	0.0520833	-1.2833	211.3	209.1	196.9	194.2			H	0.0520833	-1.2833	0.577333	0.548	0.385333	0.349333
						I	0.0260417	-1.58433	223.3	222.4	222.3	228.5			I	0.0260417	-1.58433	0.737333	0.725333	0.724	0.806667
						J	0.0130208	-1.88536	226.4	228	232	225.7			J	0.0130208	-1.88536	0.778667	0.8	0.853333	0.769333
						K	0.00651042	-2.18639	230.2	231.5	239.4	234.3			K	0.00651042	-2.18639	0.829333	0.846667	0.952	0.884
						L	0.00325521	-2.48742	235.1	235.7	240.5	241.6			L	0.00325521	-2.48742	0.894667	0.902667	0.966667	0.981333
						M	0.0016276	-2.78845	239.4	239.2	240	235.1			M	0.0016276	-2.78845	0.952	0.949333	0.96	0.894667
						N	0.000813802	-3.08948	236.9	234	243.9	241.1			N	0.000813802	-3.08948	0.918667	0.88	1.012	0.974667
						O	Protein + Tracer		235.6	239.7	241.5	243.1			O
						P	Tracer		168.1	165	170.2	168.5			P
						Cycle 8 (7 min)									Cycle 8 (7 min)
									etjq1		MR116							etjq1		MR116
						A	Concentration	Log	10	11	12	13			A	Concentration	Log	10	11	12	13
						B	3.33333	0.522879	162.8	170.3	165.7	166.7			B	3.33333	0.522879	-0.0693333	0.0306667	-0.0306667	-0.0173333
						C	1.66667	0.221849	168.7	171.5	163.5	164.4			C	1.66667	0.221849	0.00933333	0.0466667	-0.06	-0.048
						D	0.833333	-0.0791812	176.7	171.4	161.6	162.5			D	0.833333	-0.0791812	0.116	0.0453333	-0.0853333	-0.0733333
						E	0.416667	-0.380211	176.9	179	165.5	164.6			E	0.416667	-0.380211	0.118667	0.146667	-0.0333333	-0.0453333
						F	0.208333	-0.681241	187	182.9	166.6	166.7			F	0.208333	-0.681241	0.253333	0.198667	-0.0186667	-0.0173333
						G	0.104167	-0.982271	195.1	202.3	174.4	172.5			G	0.104167	-0.982271	0.361333	0.457333	0.0853333	0.06
						H	0.0520833	-1.2833	210.6	208.7	194.6	190.2			H	0.0520833	-1.2833	0.568	0.542667	0.354667	0.296
						I	0.0260417	-1.58433	221.9	224.7	231.1	224.8			I	0.0260417	-1.58433	0.718667	0.756	0.841333	0.757333
						J	0.0130208	-1.88536	228.8	227.9	235.2	231			J	0.0130208	-1.88536	0.810667	0.798667	0.896	0.84							MR116		0.5	1.5	2.5	3.5	4.5	5.5	6.5	7.5	8.5	9.5	10.5
						K	0.00651042	-2.18639	226.5	231.6	235.4	233.8			K	0.00651042	-2.18639	0.78	0.848	0.898667	0.877333								log(inhibitor) vs. response -- Variable slope (four parameters)
						L	0.00325521	-2.48742	232.7	235.5	239.4	236.5			L	0.00325521	-2.48742	0.862667	0.9	0.952	0.913333								Best-fit values
						M	0.0016276	-2.78845	236.5	240.8	245.5	236.6			M	0.0016276	-2.78845	0.913333	0.970667	1.03333	0.914667								Bottom	-0.007387	-0.01714	-0.01764	-0.001765	-0.01362	-0.01435	-0.03094	-0.03932	-0.04795	-0.02312	-0.02722
						N	0.000813802	-3.08948	238.7	237.5	241.4	239.4			N	0.000813802	-3.08948	0.942667	0.926667	0.978667	0.952								Top	0.9873	0.9805	0.945	0.9223	0.8956	0.9199	0.9011	0.8965	0.8925	0.9075	0.8736
						O	Protein + Tracer		236.8	243.7	241.1	244			O														LogIC50	-1.056	-1.156	-1.189	-1.257	-1.267	-1.316	-1.32	-1.334	-1.319	-1.379	-1.353
						P	Tracer		169.4	167.9	169.8	164.2			P														HillSlope	-1.349	-1.56	-1.842	-2.091	-2.575	-2.613	-2.36	-3.143	-2.73	-3.285	-3.548
																													IC50	0.08789	0.06985	0.06477	0.0553	0.0541	0.0483	0.04788	0.04639	0.048	0.04175	0.04435
						Cycle 9 (8 min)									Cycle 9 (8 min)														Span	0.9947	0.9977	0.9626	0.9241	0.9093	0.9342	0.932	0.9358	0.9404	0.9306	0.9008
																													95% CI (profile likelihood)
									etjq1		MR116							etjq1		MR116									Bottom	-0.05320 to 0.03234	-0.05197 to 0.01447	-0.05343 to 0.01616	-0.03511 to 0.02983	-0.03872 to 0.01085	-0.04205 to 0.01260	-0.06194 to -0.001107	-0.06372 to -0.01554	-0.07685 to -0.01986	-0.04329 to -0.003293	-0.05559 to 0.0003925
						A	Concentration	Log	10	11	12	13			A	Concentration	Log	10	11	12	13								Top	0.9301 to 1.061	0.9298 to 1.043	0.8932 to 1.005	0.8703 to 0.9844	0.8575 to 0.9373	0.8755 to 0.9689	0.8485 to 0.9636	0.8574 to 0.9385	0.8461 to 0.9442	0.8723 to 0.9446	0.8268 to 0.9239
						B	3.33333	0.522879	165.8	171.2	165.8	165.5			B	3.33333	0.522879	-0.0293333	0.0426667	-0.0293333	-0.0333333								LogIC50	-1.134 to -0.9839	-1.216 to -1.100	-1.249 to -1.129	-1.314 to -1.202	-1.305 to -1.228	-1.358 to -1.274	-1.372 to -1.270	-1.367 to -1.301	-1.361 to -1.277	-1.409 to -1.351	-1.393 to -1.316
						C	1.66667	0.221849	168.9	165.6	166.3	164.4			C	1.66667	0.221849	0.012	-0.032	-0.0226667	-0.048								HillSlope	-1.660 to -1.085	-1.894 to -1.279	-2.282 to -1.489	-2.708 to -1.634	-3.221 to -2.102	-3.363 to -2.092	-3.141 to -1.826	-4.169 to -2.492	-3.647 to -2.137	-4.053 to -2.706	-5.333 to -2.633
						D	0.833333	-0.0791812	172.8	174.5	162.1	161.2			D	0.833333	-0.0791812	0.064	0.0866667	-0.0786667	-0.0906667								IC50	0.07347 to 0.1038	0.06087 to 0.07947	0.05632 to 0.07429	0.04848 to 0.06276	0.04951 to 0.05911	0.04382 to 0.05321	0.04242 to 0.05367	0.04297 to 0.05002	0.04350 to 0.05288	0.03903 to 0.04458	0.04046 to 0.04835
						E	0.416667	-0.380211	173.6	175.7	162.5	164.2			E	0.416667	-0.380211	0.0746667	0.102667	-0.0733333	-0.0506667								Goodness of Fit
						F	0.208333	-0.681241	183.1	186	163.8	168.6			F	0.208333	-0.681241	0.201333	0.24	-0.056	0.008								Degrees of Freedom	16	16	16	16	16	16	16	16	16	16	16
						G	0.104167	-0.982271	197.3	196.1	173	176.3			G	0.104167	-0.982271	0.390667	0.374667	0.0666667	0.110667								R squared	0.9919	0.9938	0.991	0.9905	0.9938	0.9924	0.9907	0.9939	0.9918	0.9953	0.9905
						H	0.0520833	-1.2833	206.6	208.6	196.6	191.5			H	0.0520833	-1.2833	0.514667	0.541333	0.381333	0.313333								Sum of Squares	0.02259	0.01845	0.02673	0.02648	0.01793	0.02277	0.02664	0.0191	0.02511	0.01434	0.02797
						I	0.0260417	-1.58433	221.9	229.2	225.4	228			I	0.0260417	-1.58433	0.718667	0.816	0.765333	0.8								Sy.x	0.03757	0.03396	0.04087	0.04068	0.03347	0.03772	0.04081	0.03455	0.03962	0.02994	0.04181
						J	0.0130208	-1.88536	226.7	225.2	231.8	230.1			J	0.0130208	-1.88536	0.782667	0.762667	0.850667	0.828
						K	0.00651042	-2.18639	230.6	226.2	239.2	231.1			K	0.00651042	-2.18639	0.834667	0.776	0.949333	0.841333								Number of points
						L	0.00325521	-2.48742	233.7	236	241.2	239.2			L	0.00325521	-2.48742	0.876	0.906667	0.976	0.949333								# of X values	20	20	20	20	20	20	20	20	20	20	20
						M	0.0016276	-2.78845	240.7	236.7	240.8	239.5			M	0.0016276	-2.78845	0.969333	0.916	0.970667	0.953333								# Y values analyzed	20	20	20	20	20	20	20	20	20	20	20
						N	0.000813802	-3.08948	233.7	240.8	241.9	235.7			N	0.000813802	-3.08948	0.876	0.970667	0.985333	0.902667
						O	Protein + Tracer		235.7	235.5	239.4	240.6			O
						P	Tracer		170.9	171	167.3	165.9			P
						Cycle 10 (9 min)									Cycle 10 (9 min)
									etjq1		MR116							etjq1		MR116
						A	Concentration	Log	10	11	12	13			A	Concentration	Log	10	11	12	13								MR116
						B	3.33333	0.522879	168.2	170.6	166.4	169.6			B	3.33333	0.522879	0.00266667	0.0346667	-0.0213333	0.0213333
						C	1.66667	0.221849	168.5	169.2	166.5	163.4			C	1.66667	0.221849	0.00666667	0.016	-0.02	-0.0613333
						D	0.833333	-0.0791812	174.8	171.9	166.9	163.9			D	0.833333	-0.0791812	0.0906667	0.052	-0.0146667	-0.0546667
						E	0.416667	-0.380211	172.4	177	164.9	164.5			E	0.416667	-0.380211	0.0586667	0.12	-0.0413333	-0.0466667
						F	0.208333	-0.681241	191.1	183.6	165.8	166.6			F	0.208333	-0.681241	0.308	0.208	-0.0293333	-0.0186667
						G	0.104167	-0.982271	196.8	199.2	172.2	173.9			G	0.104167	-0.982271	0.384	0.416	0.056	0.0786667
						H	0.0520833	-1.2833	210.1	206.8	189.7	186.7			H	0.0520833	-1.2833	0.561333	0.517333	0.289333	0.249333
						I	0.0260417	-1.58433	222.3	226.4	224.5	225.9			I	0.0260417	-1.58433	0.724	0.778667	0.753333	0.772
						J	0.0130208	-1.88536	227.5	224.5	237	232.9			J	0.0130208	-1.88536	0.793333	0.753333	0.92	0.865333
						K	0.00651042	-2.18639	229.3	227.9	236.4	233.7			K	0.00651042	-2.18639	0.817333	0.798667	0.912	0.876
						L	0.00325521	-2.48742	233.3	233.3	241.7	239.5			L	0.00325521	-2.48742	0.870667	0.870667	0.982667	0.953333
						M	0.0016276	-2.78845	239	238.3	240.5	236.2			M	0.0016276	-2.78845	0.946667	0.937333	0.966667	0.909333
						N	0.000813802	-3.08948	238.2	235.2	242.1	240.2			N	0.000813802	-3.08948	0.936	0.896	0.988	0.962667
						O	Protein + Tracer		236.9	235.6	239.8	240.1			O
						P	Tracer		167.6	171.7	165.9	167.6			P
						Cycle 11 (10 min)									Cycle 11 (10 min)
									etjq1		MR116							etjq1		MR116
						A	Concentration	Log	10	11	12	13			A	Concentration	Log	10	11	12	13
						B	3.33333	0.522879	168.7	170.8	168.4	169.8			B	3.33333	0.522879	0.00933333	0.0373333	0.00533333	0.024
						C	1.66667	0.221849	168.7	165.2	165.8	167.5			C	1.66667	0.221849	0.00933333	-0.0373333	-0.0293333	-0.00666667
						D	0.833333	-0.0791812	173.5	173.1	163.6	161.9			D	0.833333	-0.0791812	0.0733333	0.068	-0.0586667	-0.0813333
						E	0.416667	-0.380211	173.6	174.3	161.9	162.8			E	0.416667	-0.380211	0.0746667	0.084	-0.0813333	-0.0693333
						F	0.208333	-0.681241	187.2	186.1	168.1	165.7			F	0.208333	-0.681241	0.256	0.241333	0.00133333	-0.0306667
						G	0.104167	-0.982271	195.6	201.2	170.2	174.5			G	0.104167	-0.982271	0.368	0.442667	0.0293333	0.0866667
						H	0.0520833	-1.2833	206.4	209.5	192.2	187			H	0.0520833	-1.2833	0.512	0.553333	0.322667	0.253333
						I	0.0260417	-1.58433	218.4	224.2	227.7	225.4			I	0.0260417	-1.58433	0.672	0.749333	0.796	0.765333
						J	0.0130208	-1.88536	225.8	229	233.7	228.7			J	0.0130208	-1.88536	0.770667	0.813333	0.876	0.809333
						K	0.00651042	-2.18639	235.9	230.8	236.1	231.6			K	0.00651042	-2.18639	0.905333	0.837333	0.908	0.848
						L	0.00325521	-2.48742	231.3	238.7	236.6	242.1			L	0.00325521	-2.48742	0.844	0.942667	0.914667	0.988
						M	0.0016276	-2.78845	239.2	236.5	240.1	237.4			M	0.0016276	-2.78845	0.949333	0.913333	0.961333	0.925333
						N	0.000813802	-3.08948	229.7	234.5	240.1	238.3			N	0.000813802	-3.08948	0.822667	0.886667	0.961333	0.937333
						O	Protein + Tracer		236.7	244.9	239.9	240.5			O
						P	Tracer		169.4	169.7	166.3	165.1			P
[truncated: 4 more columns]

## Sheet: Figure 6e and SF 6b-c
																																															averagets from kobs fits
																																															MR116
																																																Kinact/KI (M-1s-1)
																																																appKI(µM)
																																																KI(min-1)
																																																Kinact (min-1)
	Independent repeat 1
	TITRATION of tracer - 10 nM tracer fixed + protein titrated and diluted by 1/2 factor from 10 uM
				Anisotropy based on Raw Data (590-50)
		[Protein, µM]	Log	1	2	3
		2.16667	0.335792	306.4	306.5	302.4	305.1
		1.08333	0.0347621	305.2	303.6	308.2																									Standard Curve Assay Date:
		0.541667	-0.266268	300.7	298.7	301.4																Fb* - extracted from the Y-intercept of the time dependent reads									Top		305		From Intrepolation of transform X of BromoCatch titration => Table of results (Top)
		0.270833	-0.567298	297.9	296.1	299.2																									Bottom		152		From Intrepolation of transform X of BromoCatch titration => Table of results (Bottom)
		0.135417	-0.868328	294	290	293.5																Log [MR116]	Yo								mA at [P]tot		290		From Intrepolation of transform X of BromoCatch titration => Interpolated Y values ([P]tot is 60 nM)
		0.0677083	-1.16936	286.9	286.8	291.5																	Mean	SD
		0.0338542	-1.47039	280.2	279.7	276.7																0.518514	0.120986	0.016208
		0.0169271	-1.77142	271.7	268.6	262.6																0.217484	0.0739268	0.0105513															Ki	Ki
		0.00846354	-2.07245	259.5	255.3	245.1																-0.0835461	0.143779	0.0129411							[P]tot		6e-08		a	10.2589
		0.00423177	-2.37348	229.8	229	222.4																-0.384576	0.187027	0.0171719							f0		0.901961		b	5.05616e-08		MR116	2.96703e-09	2.96703	nM
		0.00211589	-2.67451	215.8	213.7	207.6																-0.685606	0.350402	0.0303633							[L]0		1e-08		[tracer]= 10 nM
		0.00105794	-2.97554	209.5	208.4	200.1																-0.986636	0.527467	0.0288846							KL		6	nM	From Intrepolation of transform X of BromoCatch titration => Table of results (IC50)
		0.000528971	-3.27657	200.9	196.1	195.2																-1.28767	0.621481	0.0346487							KL		6e-09	M
		0.000264486	-3.5776	197.7	195.9	191.7																-1.5887	0.702269	0.0298143
		0.000203451	0.171177	185.4	186.9	191																-1.88973	0.844367	0.0445714
		0.000101726	0.171177	187.7	184.8	182.8	185.1															-2.19076	0.945512	0.0200254
																						-2.49179	1.00071	0.0114832
																						-2.79282	0.937706	0.0420076
																						-3.09385	1.02451	0.0105001
																						-3.39488	0.992598	0.00607651
			mr116 mA raw
			Time	3.3			1.65			0.825			0.4125			0.20625			0.103125			0.0515625			0.0257812			0.0128906			0.00644531			0.00322266			0.00161133			0.000805664			0.000402832			Prot+Tracer			Tracer only
			0.5	192.1	198.1	187.4	189.6	186.7	187	197.3	197.8	190.9	204.8	195.8	199.4	230.4	219	205.8	251.8	226.2	229.3	262.8	238.2	237.1	258.9	263.9	247.4	278.7	280.6	268.4	286.3	294.2	289.6	298.9	292.6	303	295.8	296.5	278.1	305.2	301.8	294.6	296.2	301.1	296.6	299	301.5	291.6	181.2
			1.5	188.6	189.4	185.5	187.4	184.8	184.7	192.7	192.2	187.6	202	191.6	192.2	226.8	203.4	199.3	239.3	210.3	221	250.1	226.8	226.9	257.4	255.2	239.5	277.3	278.9	264.5	285.7	290.3	291	298	294.3	296	294.5	296.1	275.1	304.5	300.5	296.1	294.4	300	297.9	300.1	305.7	291.6	183.6
			2.5	187.8	190.6	184.5	185.1	185.1	185.1	190.3	190.7	185.7	196.6	192.2	189.3	217.7	200.4	196	233.2	206.7	215.9	246.7	219	218.4	253.1	244.8	233.4	277.6	281	257.9	284.9	290.1	287	297.5	292.2	297.7	293	296.2	272.1	301.9	301.2	295.4	295.6	300	296.2	298.2	302.3	291.8	183.3
			3.5	187.4	189.4	184.5	183.2	185.5	183.9	189.9	189.9	186.2	194.3	191.1	190.3	213.4	195.6	192	225.4	201.8	209.1	240.8	210.7	209.8	250.2	240.3	228.9	272.4	280	256	283.9	286.5	285.2	297.6	294.4	296.6	290.3	290.9	271.9	301.7	297.6	294.8	294.4	299	297.1	301	303.4	292.4	184
			4.5	185.8	190.3	185.9	184.3	185.3	185.8	189.1	189.2	182.7	193.1	189.3	189.1	208.7	193.7	193.1	218.3	196.7	204	230.9	206.8	207.4	243.5	236.1	224.9	270.5	276.2	252.3	282.3	287.3	283.9	295.7	292.2	297.1	293.8	287.7	271.4	301.4	298.9	297.8	295.1	300	299.3	300.8	302.9	291.2	184.4
			5.5	185.4	187.8	185	183.2	184.9	182.4	187.4	186	184.7	191.6	189.8	187.5	205.9	192.2	190	209.8	193.7	200.8	226.2	202.8	201.5	236.8	230.3	219.3	271.9	272.5	248.9	278.8	287.3	284.1	296.2	291.8	293.8	292.4	284.5	273.2	300.6	298.9	296.6	296	298.9	296.2	303.1	301.9	295	181.8
			6.5	185.8	187.2	184.8	184.4	184.1	184.1	186	186.7	183.3	192.5	188	186.1	206.7	192.1	189.1	205.6	196.1	198.8	219.8	201.6	197.5	235.5	226.6	215.3	268.1	268.3	245.5	280.2	287.3	282.3	297.5	292.6	294.3	294.4	287.6	272.9	299.7	296.4	298.4	296.7	299	298	300.2	303.4	294.8	182.8
			7.5	184.9	189.7	183.3	182.4	184.2	183.4	186.3	187.5	184.4	191.7	187.7	185.8	202.3	190.3	187.8	203.3	193	196	213.6	200.9	196.4	232.7	222.7	210.3	266.9	265.6	246	278.3	285.7	284.2	295.9	293.3	295.7	288.6	284.5	271.4	298.6	297.5	296.2	299.3	301.1	297.2	301.6	303	291.2	183.7
			8.5	186.3	184.3	183.5	183	183.1	182	185.3	187.6	183.5	189.5	187.6	185.6	201.8	190.3	186.9	200.9	192.8	194	210.3	196.7	194	231.1	219.2	208.8	264.3	263.4	240.8	275.8	283.3	280.5	297	290.6	296	293.2	281.2	272	300	297.3	297.4	297.6	299.2	298	300.2	301.2	293.3	182.4
			9.5	186.2	186.4	185.1	183.7	183	183	185	184.6	182.5	189.9	187.5	184.2	198.1	189.3	188.3	198.6	191.6	194	208.2	199.2	195.8	225.8	217.7	208.9	263	263.1	237.9	272.7	280.8	279.5	295.8	291	292.3	292.4	282.3	273.2	300.9	299.2	295.1	297.6	298.9	296.6	300.4	301.1	290	185.7
			10.5	185.9	187.7	180.5	183.9	181.9	183.8	187.1	187.1	183.8	192.6	187.1	184.8	198.4	191	184.9	195.3	190	195.7	205.2	194.4	193	225.5	215.6	207.2	261.3	260.6	238	273.5	282.7	280	296.3	291	294.8	292.6	282.2	269.9	298.9	296.3	295.4	298.8	300.1	296.5	301.2	301.1	291.2	183.6
			11.5	187.6	188.2	182.7	182	184.5	183.8	184.1	186.6	184.3	190.2	187	186.1	195.5	188.5	186.7	194.7	193.4	191.8	205.1	192.8	193.3	221.3	214.3	206.8	259.8	260.5	238.3	271.3	282.2	279.6	295.3	290.7	294.4	291.9	282.8	269.8	296.2	296	297.4	297.6	299.5	296.6	298.3	304.5	290.7	185.4
			12.5	186.5	186.7	184.5	182.2	184.1	183.1	185.3	186.7	183.1	189.5	185.7	185.5	197	187.9	184.4	198.3	192.4	193.2	200.7	194.6	193.1	220.7	212	200.3	260.4	257.7	233.2	271.3	281.1	281.8	294.4	292.2	292.1	288.1	279	270	298.8	297.4	295.4	297.3	298.3	295	301.4	301.6	291.6	183.6
			13.5	184.4	185.2	183.7	181.9	182.9	184.2	183.3	183.5	182	189	187.1	184.8	195.6	187.6	186.6	196	192.2	191.3	199.2	195.4	190.4	217.7	211.3	203	257.2	257.4	237	269.7	282.2	279.2	296.6	291	294	291.2	278.6	267.9	298.5	299.3	294.5	297	299.2	297.3	299	300.2	288.6	184.3
			14.5	185.6	186	184	181.4	183.1	183	184.2	185.5	183.7	189.1	185.6	185.3	195	190.5	185.5	194.9	190.2	190.4	197.4	196.3	193.5	217.5	211.4	203.4	258.2	258.1	234	271.5	279.9	278.4	294.8	292.6	292.2	289.4	278.9	269.4	298.7	297.4	294.7	296.3	298.4	297.1	299.9	302	293.7	185
			15.5	184.3	186	185.3	183.2	182.5	183	186.6	185.6	182.9	189.3	187.2	182.7	193	188.3	185	193.2	191.4	192	196.8	192	192.2	216.5	208.4	203.3	257.9	256.7	234.2	271.4	280.7	279.4	296.3	290.4	292.4	292.3	277.3	268.6	297.9	297.5	295.7	297.7	298	296.3	300.8	303.1	292.2	185.3
			16.5	183.8	186.5	184.5	181.7	183.4	184.7	184.7	183.6	183.2	190.6	188.5	186.7	191.4	186.9	185	195.1	188.7	189.8	197.1	195.4	190.1	218.1	209.5	202.4	256.1	257.9	233.9	269.2	282.3	280.8	293.3	292.6	293.1	289.6	279	267.9	294.7	295.7	295.6	296.8	299.3	296.2	302.5	301.6	290.7	182.1
			17.5	185.8	186.3	184	183.7	182.7	182.1	182.6	185.3	182.4	189.5	188.4	186.4	190.9	187.6	186.5	193.5	188.1	191.7	196.7	192.8	192.5	214.1	208.4	201.7	254.9	256.9	231.3	269.5	279.4	277.8	296.4	290.6	292.3	289.7	278	265.1	300.3	296.5	293	297.7	297.9	296.7	301.6	302.9	289.6	184.8
			18.5	185.9	185.1	183.8	182.5	184	184.8	182.8	185	181.2	187	189.3	183.5	190.2	186	187.1	194.2	189.3	189	197.8	193.1	193.1	214	209.6	201.5	253.2	255.7	232	271	279.5	277.3	295	290.7	290.9	291.1	277.5	267.5	296	296.5	296.8	297.4	298.8	294.1	300.2	300.7	291.9	183.8
			19.5	188.6	187.1	185.6	183.3	184.8	185.2	186.4	188	185.1	190	191.8	188.3	193.6	190.5	190.8	198.4	195.3	192.9	200.6	196.2	195	216.9	211.8	204.6	257.8	256.8	232	269.9	282.7	278.6	293.7	292.9	293.7	292.6	278.7	266	297.8	299.4	296	297.6	298.5	295.9	300.2	302.4	288.8	185.3
			20.5	184.9	186.4	184.1	181	184.1	181.8	182.1	185.9	180.7	190.6	188	184.8	190.5	185.3	187.2	192.7	190	189.8	196.4	193.7	192	214.4	207.2	201.4	255.3	254.9	229.1	267.6	279.7	277	294.4	290.4	290.9	289	278.7	266.1	295.2	296.2	294.1	299.6	298	296.4	301.4	300.6	291.2	185.4
			21.5	188.2	189	185.7	185.2	186	186.2	187.1	187.3	185.2	189.2	190.2	188.9	192.2	189.6	188.9	193.1	193.6	191.9	197.4	195.9	193.4	216.3	210.5	203.9	253.5	255.1	229.8	267.5	281	278.8	293.4	289.8	294.4	291.8	281.8	264.3	296.6	297.8	295.5	297.3	296.9	295.8	300.7	302.5	292.9	185
			22.5	183.6	184.7	184.2	182.4	181.1	181.3	182.7	182.6	182.6	188.8	184.6	184.4	190.6	187.8	186.4	193.5	189	189	194.5	193.3	190.9	212.8	209.3	200.6	254.8	254	228.7	266.1	278.9	275.8	289.6	290	290.7	289.1	279.6	264.9	297.1	298.3	294.7	295.1	301	297.2	298.6	300.6	288.9	182.2
			23.5	183.3	185.1	182.1	182.2	183.7	181.1	182.1	184.4	183.1	184.8	185.1	183	192.3	187.8	188.6	191.6	192.2	190.3	195.4	192.8	190.1	214.2	207.8	200.1	251.8	251.7	229.5	265.8	280.3	276.4	296.3	291.5	289.9	288.6	279.9	265.5	295.6	294	291.9	296.2	299.2	295	299.4	303.7	289.4	182.1
			24.5	185	186.1	183.6	182.8	184.8	181.1	186.3	183.8	182.2	187.5	187.9	182.7	189	187	188.3	191.1	189.2	188.3	196.2	192.1	190.1	211.3	207	202.3	250.9	253.8	226.5	264.5	277	277.4	293.2	289.9	289	287.3	279.5	264.8	295.4	295.6	294.2	296.1	297.7	297.4	300.2	301.6	288.3	184.1
			25.5	185.4	183.5	182.5	180.9	184	181.9	184.6	182.3	181.9	187.3	184.1	184.5	189.3	186.5	188.5	190.9	191.8	189	194.6	192.7	191.7	210.8	208	200.8	252.3	254.9	228	264.6	280.1	277.7	294.7	288.7	289.6	287.1	277.4	264.8	295.2	295.6	292.7	294.3	296.1	294.8	300.7	299.9	290.3	183.1
			26.5	185.6	186.2	181.1	182.9	184.4	183.6	185	185.2	183.9	188.1	186	182.3	190.6	187.2	186.1	192	188.8	186.9	197.3	190.9	191.4	210.9	208.7	197.6	252.3	253.6	223.7	264.2	281	275.7	293.1	290	289.1	288.4	281.3	263.7	295	294.7	292.8	296	297.1	295.8	297.3	299.1	289.2	183.1
			27.5	184.4	184.1	183.8	181.7	182.1	183.7	184.6	182.3	182.2	185.5	184.9	184.2	188.4	188.3	184.2	192.4	186.8	191.6	196.6	192.2	192.7	211.9	205.3	199.6	252.6	255.1	228.3	265.7	279.4	275.4	292.7	288	294.6	289	276.8	264.2	297	295	294.1	297.2	297	295.2	299.3	300.6	289.1	185.2
			28.5	183.5	185	182.9	181.9	181.5	180.6	183.9	184.6	183.6	188.4	187.6	183.2	187.7	187.3	184.8	192	190.8	190.1	194.5	193.1	193.4	209.2	207.5	202.1	252.9	254	226.5	266.9	277.1	276	291.9	287.7	289.5	287.3	279.7	262.8	292.9	296.5	292.8	294.5	300.5	294.3	299.9	300.4	288.5	185.3
			29.5	185.3	186.9	182.7	181.2	180.3	180.6	184.8	184.4	181.6	186.7	186	185.8	189.1	188.6	185.7	192.6	188.8	189.1	196	193.3	189.8	209.4	206	201.8	252.4	251.8	226.9	264.7	281.2	278.6	292.8	291	290.3	289.3	276.9	264	298.1	294	292.6	295.5	297.3	295.7	299.1	301.8	289.2	186.2
			mr116 Fb over time
			Time	3.3			1.65			0.825			0.4125			0.20625			0.103125			0.0515625			0.0257812			0.0128906			0.00644531			0.00322266			0.00161133			0.000805664			0.000402832			Prot+Tracer			Tracer only
			0.5	0.104368	0.155417	0.0643789	0.083097	0.0584231	0.0609756	0.14861	0.152864	0.0941577	0.212422	0.135848	0.166478	0.430233	0.333239	0.22093	0.612309	0.394498	0.420874	0.705899	0.496597	0.487238	0.672717	0.715258	0.574872	0.84118	0.857345	0.753545	0.905842	0.973057	0.933919	1.01305	0.959444	1.04793	0.98667	0.992626	0.836075	1.06665	1.03772	0.976461	0.990074	1.03176	0.993477	1.0139	1.03517	0.950936	0.0116279
			1.5	0.053653	0.0605023	0.0271119	0.043379	0.0211187	0.0202626	0.0887557	0.0844749	0.0450913	0.168379	0.0793379	0.0844749	0.380708	0.180365	0.145263	0.487728	0.239441	0.33105	0.580194	0.380708	0.381564	0.642694	0.623858	0.489441	0.813071	0.826769	0.703482	0.884989	0.924372	0.930365	0.990297	0.958619	0.973174	0.960331	0.97403	0.794235	1.04595	1.0117	0.97403	0.959475	1.00742	0.989441	1.00828	1.05622	0.935502	0.0108447
			2.5	0.0430608	0.0675007	0.0142566	0.0194937	0.0194937	0.0194937	0.0648822	0.0683736	0.0247309	0.119872	0.0814664	0.0561536	0.304044	0.15304	0.114635	0.439337	0.20803	0.288333	0.557172	0.315391	0.310154	0.613035	0.540588	0.441082	0.826884	0.856561	0.654932	0.890602	0.935991	0.908932	1.00058	0.954321	1.00233	0.961303	0.989235	0.778877	1.03899	1.03288	0.982252	0.983998	1.0224	0.989235	1.00669	1.04248	0.950829	0.00378237
			3.5	0.0459082	0.0630168	0.0211007	0.00998004	0.029655	0.0159681	0.067294	0.067294	0.035643	0.104933	0.0775592	0.0707157	0.268321	0.116054	0.0852581	0.370972	0.16909	0.231537	0.502709	0.245224	0.237525	0.583119	0.498432	0.400912	0.773025	0.838038	0.632735	0.8714	0.893641	0.882521	0.988594	0.96122	0.98004	0.926148	0.93128	0.768748	1.02367	0.988594	0.964642	0.96122	1.00057	0.984317	1.01768	1.03821	0.944112	0.0168235
			4.5	0.0137347	0.0531853	0.0146113	0.000584454	0.00935126	0.0137347	0.0426651	0.0435418	-0.0134424	0.0777323	0.0444185	0.0426651	0.214494	0.0829924	0.0777323	0.298656	0.109293	0.17329	0.409117	0.197838	0.203098	0.519579	0.454705	0.356517	0.756283	0.806254	0.596727	0.859731	0.903565	0.873758	0.977206	0.946523	0.98948	0.960549	0.907072	0.764173	1.02718	1.00526	0.995617	0.971946	1.0149	1.00877	1.02192	1.04033	0.937756	0.00146113
			5.5	0.0310034	0.0512965	0.0276212	0.0124014	0.0267756	0.00563698	0.0479143	0.0360767	0.0250846	0.0834273	0.0682074	0.0487599	0.20434	0.0885006	0.0698985	0.237317	0.101184	0.161218	0.375986	0.178129	0.167136	0.465614	0.410654	0.317644	0.762401	0.767475	0.567926	0.820744	0.892616	0.865558	0.967869	0.930665	0.947576	0.935738	0.86894	0.773393	1.00507	0.990699	0.971251	0.966178	0.990699	0.967869	1.02621	1.01607	0.957723	0.000563698
			6.5	0.0218015	0.0338497	0.0131956	0.0097533	0.00717154	0.00717154	0.0235227	0.0295468	0.000286862	0.0794607	0.0407344	0.0243832	0.201664	0.0760184	0.0502008	0.192197	0.110442	0.133678	0.3144	0.157774	0.12249	0.449512	0.37292	0.275674	0.730063	0.731784	0.535571	0.834194	0.895295	0.852266	0.983075	0.940906	0.955536	0.956397	0.897877	0.771371	1.00201	0.973609	0.99082	0.97619	0.995984	0.987378	1.00631	1.03385	0.959839	-0.00401606
			7.5	0.0158684	0.0574149	0.00201962	-0.00577034	0.00980958	0.00288517	0.0279862	0.0383728	0.0115407	0.0747259	0.0401039	0.0236584	0.166474	0.0626082	0.0409694	0.17513	0.0859781	0.111945	0.264282	0.154357	0.115407	0.429602	0.343047	0.235718	0.72562	0.714368	0.54472	0.824293	0.888344	0.875361	0.97663	0.954126	0.974899	0.913445	0.877957	0.76457	1	0.990479	0.979227	1.00606	1.02164	0.987882	1.02597	1.03808	0.935949	0.00548182
			8.5	0.0289184	0.0115674	0.00462695	0.000289184	0.00115674	-0.00838635	0.0202429	0.0401966	0.00462695	0.0566802	0.0401966	0.0228456	0.163389	0.0636206	0.0341238	0.155581	0.0853094	0.0957201	0.237131	0.119144	0.0957201	0.417582	0.314344	0.224118	0.70561	0.697802	0.501735	0.805379	0.870445	0.846154	0.9893	0.933777	0.980625	0.956333	0.852227	0.772412	1.01533	0.991903	0.99277	0.994505	1.00839	0.997976	1.01706	1.02574	0.957201	-0.00491614
			9.5	0.0237537	0.0255132	0.0140762	0.00175953	-0.00439883	-0.00439883	0.0131965	0.00967742	-0.00879765	0.056305	0.0351906	0.00615836	0.128446	0.0510264	0.0422287	0.132845	0.071261	0.0923754	0.217302	0.138123	0.108211	0.372141	0.30088	0.22346	0.699413	0.700293	0.478592	0.784751	0.856012	0.844575	0.987977	0.945748	0.957185	0.958065	0.869208	0.78915	1.03284	1.01789	0.981818	1.00381	1.01525	0.995015	1.02845	1.0346	0.93695	0.0193548
			10.5	0.0204201	0.0361727	-0.0268378	0.00291715	-0.0145858	0.00204201	0.0309218	0.0309218	0.00204201	0.0790548	0.0309218	0.0107935	0.129813	0.0650525	0.0116686	0.102684	0.0563011	0.106184	0.189323	0.0948075	0.0825554	0.366978	0.280338	0.206826	0.68028	0.674154	0.476371	0.787048	0.867561	0.843932	0.986581	0.940198	0.973454	0.954201	0.863186	0.755543	1.00933	0.986581	0.978705	1.00846	1.01984	0.988331	1.02946	1.02859	0.941949	0.000291715
			11.5	0.0253463	0.0306513	-0.0179782	-0.0241674	-0.00206307	-0.00825228	-0.00559976	0.0165046	-0.00383142	0.0483348	0.0200413	0.0120837	0.095196	0.0333039	0.0173887	0.0881226	0.0766284	0.0624816	0.180077	0.0713233	0.0757442	0.323313	0.261421	0.195108	0.663719	0.669909	0.473622	0.765399	0.861774	0.838786	0.977601	0.936929	0.969643	0.947539	0.867079	0.752137	0.985559	0.98379	0.996169	0.997937	1.01474	0.989095	1.00413	1.05894	0.936929	0.00589449
			12.5	0.0272859	0.0290276	0.00986938	-0.0101597	0.00638607	-0.00232221	0.016836	0.0290276	-0.00232221	0.0534107	0.0203193	0.0185776	0.118723	0.0394775	0.00899855	0.130044	0.0786647	0.0856313	0.150943	0.0978229	0.0847605	0.325109	0.249347	0.14746	0.670827	0.647315	0.433962	0.765747	0.851089	0.857184	0.966909	0.94775	0.94688	0.912046	0.832801	0.754427	1.00522	0.993033	0.975617	0.992163	1.00087	0.972134	1.02787	1.02961	0.942525	0.00203193
			13.5	0.00475907	0.0118977	-0.00148721	-0.0175491	-0.00862582	0.00297442	-0.00505651	-0.00327186	-0.0166568	0.0458061	0.0288519	0.00832838	0.1047	0.0333135	0.0243902	0.108269	0.0743605	0.0663296	0.136823	0.102915	0.0582986	0.301904	0.244795	0.170732	0.654372	0.656157	0.474123	0.765913	0.877454	0.850684	1.00595	0.955979	0.982748	0.957763	0.84533	0.749851	1.0229	1.03004	0.98721	1.00952	1.02915	1.0122	1.02736	1.03807	0.934563	0.00386675
			14.5	0.0151163	0.0186047	0.00116279	-0.0215116	-0.00668605	-0.00755814	0.00290698	0.0142442	-0.00145349	0.0456395	0.0151163	0.0125	0.097093	0.0578488	0.0142442	0.0962209	0.0552326	0.0569767	0.118023	0.10843	0.0840116	0.293314	0.240116	0.170349	0.648256	0.647384	0.437209	0.764244	0.8375	0.824419	0.967442	0.948256	0.944767	0.920349	0.828779	0.74593	1.00145	0.990116	0.96657	0.980523	0.998837	0.9875	1.01192	1.03023	0.957849	0.00988372
			15.5	0.00837908	0.0231147	0.0170471	-0.00115574	-0.00722335	-0.00288934	0.0283155	0.0196475	-0.00375614	0.0517192	0.0335163	-0.00548974	0.0837908	0.0430511	0.0144467	0.0855244	0.069922	0.0751228	0.116729	0.0751228	0.0768564	0.287489	0.217278	0.173071	0.646345	0.635943	0.440913	0.763363	0.843976	0.832707	0.979197	0.928055	0.945392	0.944525	0.814504	0.739093	0.993066	0.989598	0.973996	0.991332	0.993932	0.979197	1.0182	1.03814	0.943658	0.0170471
			16.5	0.0160458	0.039255	0.022063	-0.00200573	0.0126074	0.0237822	0.0237822	0.0143266	0.0108883	0.0744986	0.056447	0.0409742	0.0813754	0.0426934	0.026361	0.113181	0.0581662	0.0676218	0.130372	0.115759	0.0702006	0.310888	0.236963	0.175931	0.637536	0.653009	0.446705	0.750143	0.862751	0.849857	0.957307	0.951289	0.955587	0.925501	0.834384	0.738968	0.969341	0.977937	0.977077	0.987393	1.00888	0.982235	1.03639	1.02865	0.934957	0.00143266
			17.5	0.0265973	0.0309338	0.0109858	0.00838393	-0.000289101	-0.00549292	-0.0011564	0.0222608	-0.00289101	0.0586875	0.0491472	0.0318011	0.0708297	0.0422087	0.0326684	0.0933796	0.0465452	0.0777681	0.121133	0.0873085	0.0847066	0.272044	0.222608	0.164498	0.625903	0.643249	0.42122	0.75253	0.838393	0.824516	0.985834	0.935531	0.950275	0.927725	0.82625	0.714368	1.01966	0.986701	0.956346	0.997109	0.998844	0.988436	1.03093	1.04221	0.926857	0.0179243
			18.5	0.0238858	0.0168948	0.00553452	-0.00582581	0.00728226	0.0142732	-0.00320419	0.016021	-0.0171861	0.0334984	0.0535974	0.0029129	0.0614623	0.0247597	0.0343723	0.0964171	0.0535974	0.0509758	0.127876	0.0868045	0.0868045	0.269444	0.230993	0.16021	0.612001	0.633848	0.42674	0.76755	0.841829	0.822604	0.977279	0.939703	0.941451	0.943198	0.824352	0.736965	0.986018	0.990387	0.993009	0.998252	1.01049	0.969415	1.02272	1.02709	0.950189	0.00553452
			19.5	0.0448812	0.0316808	0.0184805	-0.00176005	0.0114403	0.0149604	0.0255207	0.0396011	0.0140804	0.0572015	0.0730419	0.0422411	0.0888824	0.0616016	0.0642417	0.131123	0.103843	0.0827222	0.150484	0.111763	0.101203	0.293928	0.249047	0.185685	0.653857	0.645057	0.426811	0.76034	0.872983	0.836902	0.969786	0.962746	0.969786	0.960106	0.837782	0.726019	1.00587	1.01995	0.990026	1.00411	1.01203	0.989146	1.02699	1.04635	0.926665	0.0158404
			20.5	0.0116788	0.0248175	0.00467153	-0.0224818	0.00467153	-0.0154745	-0.0128467	0.020438	-0.0251095	0.0616058	0.0388321	0.0108029	0.0607299	0.0151825	0.0318248	0.08	0.0563504	0.0545985	0.112409	0.0887591	0.0738686	0.270073	0.207007	0.156204	0.628321	0.624818	0.398832	0.736058	0.842044	0.818394	0.970803	0.935766	0.940146	0.923504	0.833285	0.72292	0.97781	0.986569	0.968175	1.01635	1.00234	0.988321	1.03212	1.02511	0.942774	0.0160584
			21.5	0.0402432	0.0471917	0.0185292	0.0141865	0.0211349	0.022872	0.0306891	0.0324262	0.0141865	0.0489288	0.0576144	0.0463231	0.0749855	0.052403	0.0463231	0.0828025	0.0871453	0.0723798	0.120151	0.107122	0.0854082	0.284308	0.233932	0.176607	0.607412	0.621309	0.401563	0.72901	0.846265	0.827157	0.953966	0.922698	0.962652	0.940069	0.853214	0.701216	0.98176	0.992183	0.972206	0.98784	0.984366	0.974812	1.01737	1.03301	0.949624	0.0124493
			22.5	0.00997945	0.0196654	0.0152627	-0.000587027	-0.012034	-0.010273	0.00205459	0.00117405	0.00117405	0.0557675	0.0187849	0.0170238	0.0716173	0.0469621	0.0346346	0.0971529	0.0575286	0.0575286	0.105958	0.0953918	0.0742589	0.267097	0.236278	0.159671	0.636924	0.62988	0.407103	0.736425	0.849134	0.821837	0.943352	0.946874	0.953038	0.938949	0.855298	0.725859	1.00939	1.01996	0.988259	0.991782	1.04373	1.01027	1.0226	1.04021	0.937188	-0.00234811
			23.5	0.00203903	0.0177687	-0.00844742	-0.00757355	0.00553452	-0.0171861	-0.00844742	0.0116516	0.00029129	0.0151471	0.0177687	-0.000582581	0.0806874	0.0413632	0.0483542	0.0745703	0.0798136	0.06321	0.107777	0.0850568	0.0614623	0.272065	0.216137	0.148849	0.600641	0.599767	0.405768	0.722983	0.849694	0.815613	0.989514	0.947568	0.933586	0.922225	0.846199	0.720361	0.983396	0.969415	0.951063	0.98864	1.01486	0.978153	1.0166	1.05418	0.929216	-0.00844742
			24.5	0.0267209	0.0363055	0.0145222	0.00755155	0.0249782	-0.00726111	0.0380482	0.0162649	0.00232356	0.0485042	0.0519895	0.00668022	0.0615742	0.0441475	0.0554749	0.0798722	0.0633169	0.0554749	0.12431	0.0885855	0.0711589	0.255881	0.218414	0.177462	0.600929	0.626198	0.388324	0.719431	0.828347	0.831833	0.969503	0.940749	0.932907	0.918095	0.850131	0.722045	0.988673	0.990415	0.978217	0.994772	1.00871	1.0061	1.0305	1.0427	0.926808	0.0188789
			25.5	0.0256186	0.00902475	0.000291121	-0.0136827	0.0133916	-0.00494905	0.0186317	-0.0014556	-0.00494905	0.0422125	0.0142649	0.0177584	0.0596798	0.0352256	0.0526929	0.0736536	0.0815138	0.0570597	0.105968	0.0893741	0.0806405	0.247453	0.222999	0.160116	0.609898	0.632606	0.397671	0.717322	0.852693	0.831732	0.980204	0.927802	0.935662	0.913828	0.829112	0.719068	0.984571	0.988064	0.962737	0.97671	0.992431	0.981077	1.03261	1.02562	0.941776	0.0055313
			26.5	0.0114251	0.016837	-0.0291642	-0.0129284	0.000601323	-0.00661455	0.00601323	0.0078172	-0.0039086	0.0339747	0.0150331	-0.0183403	0.0565244	0.0258569	0.0159351	0.0691521	0.0402886	0.0231509	0.116957	0.0592303	0.0637402	0.239627	0.219784	0.119663	0.613049	0.624775	0.355081	0.720385	0.871918	0.824113	0.981058	0.953097	0.944979	0.938665	0.874624	0.715875	0.998196	0.99549	0.978352	1.00722	1.01714	1.00541	1.01894	1.03518	0.945881	-0.0111245
			27.5	0.00237671	-0.000297089	-0.00297089	-0.0216875	-0.0181224	-0.00386215	0.00415924	-0.0163399	-0.0172311	0.0121806	0.00683304	0.000594177	0.0380273	0.0371361	0.000594177	0.073678	0.0237671	0.0665478	0.111111	0.0718954	0.0763518	0.247475	0.188651	0.137849	0.61022	0.632501	0.393642	0.726976	0.849079	0.813428	0.967617	0.925728	0.984551	0.934641	0.825906	0.713607	1.00594	0.988116	0.980095	1.00772	1.00594	0.989899	1.02644	1.03803	0.935532	0.00950683
			28.5	0.000295508	0.0135934	-0.00502364	-0.0138889	-0.017435	-0.0254137	0.00384161	0.0100473	0.00118203	0.0437352	0.036643	-0.00236407	0.0375296	0.0339835	0.0118203	0.0756501	0.0650118	0.0588061	0.0978132	0.0854019	0.0880615	0.228132	0.213061	0.165189	0.615544	0.625296	0.381501	0.739657	0.830083	0.820331	0.961288	0.924054	0.940012	0.920508	0.853132	0.70331	0.970154	1.00207	0.969267	0.984338	1.03753	0.982565	1.03221	1.03664	0.931147	0.016253
			29.5	-0.00209895	0.0122939	-0.0254873	-0.0389805	-0.0470765	-0.0443778	-0.0065967	-0.0101949	-0.0353823	0.0104948	0.0041979	0.0023988	0.032084	0.0275862	0.00149925	0.0635682	0.0293853	0.032084	0.0941529	0.0698651	0.0383808	0.214693	0.184108	0.146327	0.601499	0.596102	0.372114	0.712144	0.86057	0.837181	0.964918	0.948726	0.942429	0.933433	0.821889	0.705847	1.01259	0.975712	0.963118	0.989205	1.0054	0.991004	1.02159	1.04588	0.932534	0.005997
																												Michaelis-Menten
																												Best-fit values
																												Vmax	0.3583
																												Km	0.02561
																												kinact/KI	233177
[truncated: 55 more columns]

## Sheet: Figure 6F + Supp Table 5  
NanoBRET
		Independent Repeat 1														Independent Repeat 2
																														Independent Repeat 3
			1. Raw Data (610-LP A)														1. Raw Data (610-LP A)														1. Raw Data (610-LP A)
			1	2	3	4	5	6	7	8	9	10	11	12			1	2	3	4	5	6	7	8	9	10	11	12			1	2	3	4	5	6	7	8	9	10	11	12
		A	963	994	1090	1255	1135	1155	1016	1250	943	957	1056	976		A	3902	3813	4216	3733	3212	3976	3879	4109	4214	4141	3919	4039		A	1210	1651	1491	1794	1709	1805	1528	1537	1677	1588	1637	1538
		B														B														B
		C	427	433	320	533	665	737	827	1173	941	1330	1044	1200		C	1437	1493	1542	1580	2049	2920	4029	4087	4536	4007	3850	3984		C	364	603	622	913	777	1222	1394	1144	1296	1257	1467	1415
		D	467	499	490	547	550	984	960	1342	1030	1165	1241	1192		D	1468	1521	1589	1838	2288	3579	3880	4270	4304	4741	3991	3745		D	325	507	416	613	863	1201	1162	1244	1313	1120	1084	1242
		E	406	473	456	602	842	959	1108	1169	1260	992	1315	1029		E	1132	1469	1911	2351	2932	3809	4597	4382	4295	4521	4179	4215		E	402	356	393	618	865	1210	1190	1207	1362	1308	1203	1274
		F	420	393	552	590	501	877	807	1062	1034	1138	1035	1162		F	1165	1551	1460	1473	1559	2304	2987	3666	4068	3940	3987	3505		F	351	458	381	316	485	648	681	1141	1242	1278	1160	1254
		G														G														G
		H														H														H
			2. Raw Data (450-80 B)														2. Raw Data (450-80 B)														2. Raw Data (450-80 B)
			1	2	3	4	5	6	7	8	9	10	11	12			1	2	3	4	5	6	7	8	9	10	11	12			1	2	3	4	5	6	7	8	9	10	11	12
		A	174693	142287	158233	153457	170580	159561	138197	155836	149833	137764	143797	133070		A	113213	112705	116689	114930	97131	115057	111659	112855	114591	117574	113686	109624		A	215682	271566	267635	286407	272906	321951	288374	283796	286858	278953	314643	275839
		B														B														B
		C	167825	193142	186282	167476	198507	164996	149224	167098	156081	175992	174631	157406		C	114294	128312	128385	125037	113447	116590	120322	122311	123193	115744	115151	112788		C	149829	236529	248443	299321	219433	249767	248532	202327	213782	186904	222859	231381
		D	170604	204986	211915	187935	167585	182155	179470	183367	177991	173171	180433	164351		D	114182	127113	123037	125144	122284	119551	115089	119569	122718	125678	115552	110261		D	96444	177844	143220	247767	201406	210604	173671	182821	198413	175399	190841	190359
		E	174956	176985	171438	174396	188098	174416	174983	175652	171670	180489	171618	150137		E	107789	119807	117473	119549	105389	110295	117416	117994	118963	124056	118176	112890		E	127832	123325	135277	166295	164205	178138	170023	174874	172827	178955	157078	165205
		F	165072	184786	194557	176958	205322	191095	187880	193847	178534	186522	175700	167585		F	100916	126105	114094	118001	113339	123060	117237	123623	120169	124720	127391	115242		F	135232	158660	139346	144376	150529	153059	150088	185572	194854	189850	175394	186500
		G														G														G
		H														H														H
		Acceptor/Donor	0.00551253	0.00698588	0.00688858	0.00817819	0.00665377	0.00723861	0.00735182	0.00802125	0.00629367	0.00694666	0.00734369	0.00733449		Acceptor/Donor	0.034466	0.0338317	0.0361302	0.0324806	0.0330687	0.0345568	0.0347397	0.0364096	0.0367743	0.0352204	0.0344721	0.0368441		Acceptor/Donor	0.00561011	0.00607955	0.00557102	0.00626381	0.00626223	0.00560644	0.00529867	0.00541586	0.0058461	0.00569272	0.00520272	0.00557572
			0.00254432	0.00224187	0.00171783	0.00318255	0.00335001	0.00446677	0.005542	0.00701983	0.00602892	0.00755716	0.00597832	0.0076236			0.0125728	0.0116357	0.0120107	0.0126363	0.0180613	0.025045	0.0334851	0.0334148	0.0368203	0.0346195	0.0334344	0.0353229			0.00168767	0.00222045	0.00232406	0.00318777	0.00284713	0.00379561	0.004834	0.00403106	0.00451791	0.00450614	0.00466243	0.0051298
			0.00273733	0.00243431	0.00231225	0.00291058	0.00328192	0.00540199	0.00534908	0.00731866	0.00578681	0.00672745	0.0068779	0.00725277			0.0128567	0.0119657	0.0129148	0.0146871	0.0187105	0.029937	0.033713	0.0357116	0.0350723	0.0377234	0.0345386	0.0339649			0.00150685	0.00186695	0.00155436	0.00214031	0.00316226	0.00373038	0.00402949	0.00438343	0.00457718	0.00401501	0.00344517	0.00450263
			0.00232058	0.00267254	0.00265985	0.00345191	0.00447639	0.00549835	0.00633204	0.0066552	0.00733966	0.00549618	0.00766237	0.00685374			0.010502	0.0122614	0.0162676	0.0196656	0.0278207	0.0345347	0.0391514	0.0371375	0.0361037	0.0364432	0.0353625	0.0373372			0.00186386	0.00131092	0.00146842	0.00215777	0.00316959	0.00375834	0.00412659	0.00425306	0.00474799	0.00468896	0.00382338	0.00461864
			0.00254434	0.00212678	0.00283721	0.00333412	0.00244007	0.00458934	0.00429529	0.00547855	0.00579161	0.00610116	0.00589072	0.00693379			0.0115443	0.0122993	0.0127965	0.0124829	0.0137552	0.0187226	0.0254783	0.0296547	0.0338523	0.0315908	0.0312973	0.0304143			0.0016274	0.00168651	0.00142358	0.00110332	0.00177717	0.00201273	0.00236152	0.00402049	0.00432967	0.00458142	0.00368672	0.00454613
		Normalise to DMSO	0.00551253	0.00698588	0.00688858	0.00817819	0.00665377	0.00723861	0.00735182	0.00802125	0.00629367	0.00694666	0.00734369	0.00733449		Normalise to DMSO	0.034466	0.0338317	0.0361302	0.0324806	0.0330687	0.0345568	0.0347397	0.0364096	0.0367743	0.0352204	0.0344721	0.0368441		Normalise to DMSO	0.00561011	0.00607955	0.00557102	0.00626381	0.00626223	0.00560644	0.00529867	0.00541586	0.0058461	0.00569272	0.00520272	0.00557572
			1	1	1	1	1	1	1	1	1	1	1	1			1	1	1	1	1	1	1	1	1	1	1	1			1	1	1	1	1	1	1	1	1	1	1	1
			0.461552	0.320915	0.249373	0.389151	0.503475	0.617076	0.753827	0.875154	0.957934	1.08788	0.814076	1.03942			0.36479	0.343929	0.332429	0.38904	0.546174	0.72475	0.963887	0.917749	1.00125	0.98294	0.969895	0.958712			0.300826	0.365233	0.41717	0.508919	0.454652	0.677008	0.912304	0.744307	0.772809	0.791562	0.896151	0.920026
			0.496566	0.348462	0.335664	0.355896	0.493242	0.746275	0.727586	0.912408	0.919464	0.968444	0.936573	0.988859			0.373025	0.353684	0.357452	0.45218	0.565808	0.866314	0.970447	0.98083	0.953718	1.07107	1.00193	0.921853			0.268595	0.307087	0.279007	0.341695	0.504974	0.665374	0.760471	0.809369	0.782946	0.70529	0.662187	0.807542
			0.420965	0.382563	0.386125	0.422088	0.67276	0.759586	0.861289	0.829696	1.1662	0.791197	1.0434	0.934454			0.304706	0.362423	0.450248	0.605455	0.8413	0.99936	1.12699	1.01999	0.981764	1.03472	1.02583	1.01338			0.332231	0.215627	0.263581	0.344482	0.506144	0.67036	0.778796	0.785296	0.812165	0.823678	0.734881	0.828349
			0.461557	0.30444	0.411872	0.407685	0.36672	0.634008	0.584249	0.683004	0.920228	0.878286	0.802148	0.945369			0.334946	0.363543	0.354176	0.38432	0.415958	0.541792	0.733406	0.814475	0.920544	0.896946	0.907902	0.825485			0.290083	0.277408	0.255533	0.176143	0.283792	0.359003	0.445681	0.742355	0.740608	0.804786	0.708613	0.815345
			0
		Concentration M	0.0001	2e-05	4e-06	8e-07	1.6e-07	3.2e-08	6.4e-09	1.28e-09	2.56e-10	5.12e-11	1.02e-11	2.05e-12		Concentration M	0.0001	2e-05	4e-06	8e-07	1.6e-07	3.2e-08	6.4e-09	1.28e-09	2.56e-10	5.12e-11	1.02e-11	2.05e-12		Concentration M	0.0001	2e-05	4e-06	8e-07	1.6e-07	3.2e-08	6.4e-09	1.28e-09	2.56e-10	5.12e-11	1.02e-11	2.05e-12
		DMSO	100	100	100	100	100	100	100	100	100	100	100	100		DMSO	100	100	100	100	100	100	100	100	100	100	100	100		DMSO	100	100	100	100	100	100	100	100	100	100	100	100
		MR70	46.1552	32.0915	24.9373	38.9151	50.3475	61.7076	75.3827	87.5154	95.7934	108.788	81.4076	103.942		MR70	36.479	34.3929	33.2429	38.904	54.6174	72.475	96.3887	91.7749	100.125	98.294	96.9895	95.8712		MR70	30.0826	36.5233	41.717	50.8919	45.4652	67.7008	91.2304	74.4307	77.2809	79.1562	89.6151	92.0026
		MR11	49.6566	34.8462	33.5664	35.5896	49.3242	74.6275	72.7586	91.2408	91.9464	96.8444	93.6573	98.8859		MR11	37.3025	35.3684	35.7452	45.218	56.5808	86.6314	97.0447	98.083	95.3718	107.107	100.193	92.1853		MR11	26.8595	30.7087	27.9007	34.1695	50.4974	66.5374	76.0471	80.9369	78.2946	70.529	66.2187	80.7542
		MR115	42.0965	38.2563	38.6125	42.2088	67.276	75.9586	86.1289	82.9696	116.62	79.1197	104.34	93.4454		MR115	30.4706	36.2423	45.0248	60.5455	84.13	99.936	112.699	101.999	98.1764	103.472	102.583	101.338		MR115	33.2231	21.5627	26.3581	34.4482	50.6144	67.036	77.8796	78.5296	81.2165	82.3678	73.4881	82.8349
		MR118	46.1557	30.444	41.1872	40.7685	36.672	63.4008	58.4249	68.3004	92.0228	87.8286	80.2148	94.5369		MR118	33.4946	36.3543	35.4176	38.432	41.5958	54.1792	73.3406	81.4475	92.0544	89.6946	90.7902	82.5485		MR118	29.0083	27.7408	25.5533	17.6143	28.3792	35.9003	44.5681	74.2355	74.0608	80.4786	70.8613	81.5345
																																														MR70	MR111	MR115	MR118
																																													log(inhibitor) vs. response (three parameters)
																																													Best-fit values
		DMSO	100	100	100	100	100	100	100	100	100	100	100	100		DMSO	100	100	100	100	100	100	100	100	100	100	100	100		DMSO	100	100	100	100	100	100	100	100	100	100	100	100			Bottom	36.13	33.99	33.63	34.1
																																													Top	92.21	89.32	92.22	84.44
		MR70	46.1552	32.0915	24.9373	38.9151	50.3475	61.7076	75.3827	87.5154	95.7934	108.788	81.4076	103.942		MR70	36.479	34.3929	33.2429	38.904	54.6174	72.475	96.3887	91.7749	100.125	98.294	96.9895	95.8712		MR70	30.0826	36.5233	41.717	50.8919	45.4652	67.7008	91.2304	74.4307	77.2809	79.1562	89.6151	92.0026			LogIC50	-7.335	-7.088	-6.699	-8.096
		MR11	49.6566	34.8462	33.5664	35.5896	49.3242	74.6275	72.7586	91.2408	91.9464	96.8444	93.6573	98.8859		MR11	37.3025	35.3684	35.7452	45.218	56.5808	86.6314	97.0447	98.083	95.3718	107.107	100.193	92.1853		MR11	26.8595	30.7087	27.9007	34.1695	50.4974	66.5374	76.0471	80.9369	78.2946	70.529	66.2187	80.7542			IC50	4.628e-08	8.162e-08	2.001e-07	8.011e-09
		MR115	42.0965	38.2563	38.6125	42.2088	67.276	75.9586	86.1289	82.9696	116.62	79.1197	104.34	93.4454		MR115	30.4706	36.2423	45.0248	60.5455	84.13	99.936	112.699	101.999	98.1764	103.472	102.583	101.338		MR115	33.2231	21.5627	26.3581	34.4482	50.6144	67.036	77.8796	78.5296	81.2165	82.3678	73.4881	82.8349			Span	56.08	55.33	58.59	50.34
		MR118	46.1557	30.444	41.1872	40.7685	36.672	63.4008	58.4249	68.3004	92.0228	87.8286	80.2148	94.5369		MR118	33.4946	36.3543	35.4176	38.432	41.5958	54.1792	73.3406	81.4475	92.0544	89.6946	90.7902	82.5485		MR118	29.0083	27.7408	25.5533	17.6143	28.3792	35.9003	44.5681	74.2355	74.0608	80.4786	70.8613	81.5345			95% CI (profile likelihood)
																																													Bottom	31.02 to 41.08	27.83 to 39.97	24.73 to 42.07	29.20 to 38.85
																																													Top	87.98 to 96.49	84.62 to 94.10	86.41 to 98.13	79.26 to 89.77
		Concentration M	DMSO	MR70	MR111	MR115	MR118									concentration M	DMSO	MR70	MR111	MR115	MR118									concentration M	DMSO	MR70	MR111	MR115	MR118										LogIC50	-7.625 to -7.040	-7.419 to -6.766	-7.132 to -6.280	-8.470 to -7.706
		0.0001	100	46.1552	49.6566	42.0965	46.1557									0.0001	100	36.479	37.3025	30.4706	33.4946									0.0001	100	30.0826	26.8595	33.2231	29.0083										IC50	2.369e-008 to 9.125e-008	3.807e-008 to 1.714e-007	7.382e-008 to 5.251e-007	3.385e-009 to 1.967e-008
		2e-05	100	32.0915	34.8462	38.2563	30.444									2e-05	100	34.3929	35.3684	36.2423	36.3543									2e-05	100	36.5233	30.7087	21.5627	27.7408										Goodness of Fit
		4e-06	100	24.9373	33.5664	38.6125	41.1872									4e-06	100	33.2429	35.7452	45.0248	35.4176									4e-06	100	41.717	27.9007	26.3581	25.5533										Degrees of Freedom	33	33	33	33
		8e-07	100	38.9151	35.5896	42.2088	40.7685									8e-07	100	38.904	45.218	60.5455	38.432									8e-07	100	50.8919	34.1695	34.4482	17.6143										R squared	0.9093	0.8758	0.8181	0.8762
		1.6e-07	100	50.3475	49.3242	67.276	36.672									1.6e-07	100	54.6174	56.5808	84.13	41.5958									1.6e-07	100	45.4652	50.4974	50.6144	28.3792										Sum of Squares	2198	2971	4935	2544
		3.2e-08	100	61.7076	74.6275	75.9586	63.4008									3.2e-08	100	72.475	86.6314	99.936	54.1792									3.2e-08	100	67.7008	66.5374	67.036	35.9003										Sy.x	8.162	9.489	12.23	8.78
		6.4e-09	100	75.3827	72.7586	86.1289	58.4249									6.4e-09	100	96.3887	97.0447	112.699	73.3406									6.4e-09	100	91.2304	76.0471	77.8796	44.5681
		1.28e-09	100	87.5154	91.2408	82.9696	68.3004									1.28e-09	100	91.7749	98.083	101.999	81.4475									1.28e-09	100	74.4307	80.9369	78.5296	74.2355										Number of points
		2.56e-10	100	95.7934	91.9464	116.62	92.0228									2.56e-10	100	100.125	95.3718	98.1764	92.0544									2.56e-10	100	77.2809	78.2946	81.2165	74.0608										# of X values	36	36	36	36
		5.12e-11	100	108.788	96.8444	79.1197	87.8286									5.12e-11	100	98.294	107.107	103.472	89.6946									5.12e-11	100	79.1562	70.529	82.3678	80.4786										# Y values analyzed	36	36	36	36
		1.02e-11	100	81.4076	93.6573	104.34	80.2148									1.02e-11	100	96.9895	100.193	102.583	90.7902									1.02e-11	100	89.6151	66.2187	73.4881	70.8613
		2.05e-12	100	103.942	98.8859	93.4454	94.5369									2.05e-12	100	95.8712	92.1853	101.338	82.5485									2.05e-12	100	92.0026	80.7542	82.8349	81.5345
																																													In LogIC50	MR70	MR111	MR115	MR118
															N2														N3																N1	-7.72	-7.441	-6.995	-8.372
																																													N2	-7.21	-7.006	-6.293	-7.779
																																													N3	-7.19	-6.847	-6.915	-8.27
																																													Average	-7.37333	-7.098	-6.73433	-8.14033
																																													STDEV	0.300389	0.307501	0.384293	0.317053
																																													SEM	0.173429	0.177536	0.221872	0.18305
		Independent Repeat 1
																														Independent Repeat 3															In pC50	MR70	MR111	MR115	MR118
			1. Raw Data (610-LP A)														1. Raw Data (610-LP A)														1. Raw Data (610-LP A)														N1	7.72	7.441	6.995	8.372
			1	2	3	4	5	6	7	8	9	10	11	12			1	2	3	4	5	6	7	8	9	10	11	12			1	2	3	4	5	6	7	8	9	10	11	12			N2	7.21	7.006	6.293	7.779
		A	8693	9966	9352	9923	8735	10205	9861	9134	10081	9796	9904	9844		A	1486	1583	1493	1524	1892	1861	1583	1488	1556	1613	1675	1702		A	4320	4839	5111	5899	4864	4943	4648	4427	4778	4701	4440	4268			N3	7.19	6.847	6.915	8.27
		B	2786	2946	3264	3800	5768	8902	9398	10134	10580	9505	10764	9620		B	808	558	644	862	968	1588	1532	1930	1718	1861	1676	1872		B	1642	1745	1937	2448	2787	4299	5049	4878	4873	5123	4970	4702			Average	7.37333	7.098	6.73433	8.14033
		C	2392	2797	2607	3053	4525	8095	9707	11106	11842	10676	10768	12117		C	650	594	717	671	775	1328	1619	1767	1785	1932	1484	2055		C	1494	1743	1879	1829	2289	3960	6163	6023	5632	6006	5410	5506			STDEV	0.300389	0.307501	0.384293	0.317053
		D	2310	2544	2887	2701	3786	6065	7955	8898	10704	10845	10495	10164		D	476	589	658	679	688	941	1261	1490	1650	1631	1526	1426		D	1144	1503	1635	1874	2376	3665	4083	5595	5460	5521	5017	4569			SEM	0.173429	0.177536	0.221872	0.18305
		E	1654	2557	2853	3257	4603	8143	9699	10716	11156	11107	11675	11097		E	437	595	623	652	880	1227	1239	1626	1956	2079	1736	1826		E	1067	1675	1801	1832	2589	4108	5036	5616	5884	5935	5329	5106
		F	2211	2656	2918	4464	6751	10378	10389	11439	11085	10691	10058	11127		F	508	560	758	894	1157	1340	1654	1605	1936	1625	1907	1658		F	1259	1820	2341	3322	4315	6044	5463	5748	6225	5657	5672	5149
		G	2645	2976	2957	3700	5685	10770	10165	10532	10823	10323	9608	10548		G	742	645	739	688	957	1516	1650	1513	1604	1611	1822	1633		G	1467	1840	1855	2286	3519	5077	4936	5404	5340	5003	5066	4856
		H	2242	2769	3198	5358	7178	9804	9073	10596	10325	10515	10037	10199		H	502	619	690	792	1221	1504	1701	1618	1812	1928	1833	1867		H	1283	1481	1915	3299	4212	4939	4897	4797	5022	4658	4781	4901
			2. Raw Data (450-80 B)														2. Raw Data (450-80 B)														2. Raw Data (450-80 B)
			1	2	3	4	5	6	7	8	9	10	11	12			1	2	3	4	5	6	7	8	9	10	11	12			1	2	3	4	5	6	7	8	9	10	11	12
		A	83729	88641	86984	93064	83878	88839	87000	81809	90763	88487	89922	84375		A	141879	148007	133031	140110	149667	162932	137062	139844	144493	143223	144450	144976		A	85049	92320	91778	98819	93061	93093	82452	81185	92510	89420	81057	79044
		B	96486	96054	96559	91304	92559	99466	97741	93713	97908	91959	94224	89662		B	181029	157010	171010	156002	155588	159875	155991	168239	156477	153219	155191	153557		B	103031	104151	108735	106510	97789	101035	101735	97217	96650	97504	94541	86693
		C	82098	95608	91837	99567	96338	95869	98060	97044	101610	97511	93270	96638		C	146883	154988	165369	163295	175119	179448	170885	171882	171702	174486	152635	161875		C	90353	109831	115829	112691	111555	106791	111483	105028	108677	107859	92898	93804
		D	75136	90609	95388	94324	94178	92238	92796	90541	94040	96889	93755	79618		D	131057	143194	171644	173732	167668	166816	161266	167705	173091	159270	154762	141691		D	75938	104049	117660	112616	109925	110332	102870	114446	108204	111222	99076	92998
		E	60990	89843	93494	99093	99561	99682	97547	100057	101869	98904	99510	91176		E	102821	153284	172519	163766	159618	159917	145534	162930	173143	168312	166000	155874		E	69792	99519	111454	109272	109036	108720	110578	104784	103722	103889	101507	92345
		F	75033	88250	94996	92917	84804	95104	93978	94884	97457	94544	91286	87281		F	143158	148762	166544	173868	174960	158598	146761	156148	179763	163047	164741	161717		F	78574	107690	124875	118658	112421	114198	107072	104670	106310	104590	108012	93837					graphs
		G	88434	98826	95839	91563	86566	100724	94311	91962	94496	91265	87006	87033		G	156906	140210	160426	151610	151505	156527	149885	150317	153693	139050	163119	151617		G	101667	105630	110881	113910	103494	111863	94353	102871	98606	95728	92527	92837
		H	77649	86670	82888	89052	82628	90788	78976	86775	88676	87820	85655	84811		H	136885	156353	152721	153003	151563	147867	152669	154230	162571	156603	151949	149441		H	83970	94297	99804	95585	91801	90608	90161	89940	89112	85034	87797	88315
		Acceptor/Donor	0.103823	0.112431	0.107514	0.106626	0.104139	0.114871	0.113345	0.11165	0.111069	0.110706	0.11014	0.11667		Acceptor/Donor	0.0104737	0.0106954	0.0112229	0.0108772	0.0126414	0.0114219	0.0115495	0.0106404	0.0107687	0.0112622	0.0115957	0.0117399		Acceptor/Donor	0.0507942	0.0524155	0.0556887	0.059695	0.0522668	0.0530974	0.0563722	0.0545298	0.0516485	0.0525721	0.0547763	0.0539952
			0.0288747	0.0306702	0.0338032	0.0416192	0.062317	0.0894979	0.0961521	0.108139	0.108061	0.103361	0.114238	0.107292			0.00446337	0.00355391	0.00376586	0.00552557	0.00622156	0.00993276	0.00982108	0.0114718	0.0109792	0.012146	0.0107996	0.0121909			0.015937	0.0167545	0.017814	0.0229838	0.0285001	0.0425496	0.0496289	0.0501764	0.050419	0.0525414	0.0525698	0.0542374
			0.0291359	0.0292549	0.0283873	0.0306628	0.04697	0.0844381	0.0989904	0.114443	0.116544	0.109485	0.11545	0.125385			0.00442529	0.00383255	0.00433576	0.00410913	0.00442556	0.00740047	0.00947421	0.0102803	0.0103959	0.0110725	0.00972254	0.012695			0.0165351	0.0158698	0.0162222	0.0162302	0.020519	0.0370818	0.055282	0.0573466	0.0518233	0.0556838	0.0582359	0.0586969
			0.0307443	0.0280767	0.0302659	0.0286353	0.0402005	0.0657538	0.0857257	0.0982759	0.113824	0.111932	0.111941	0.12766			0.00363201	0.0041133	0.00383352	0.00390832	0.00410335	0.00564095	0.00781938	0.00888465	0.00953256	0.0102405	0.0098603	0.0100642			0.0150649	0.0144451	0.013896	0.0166406	0.0216147	0.0332179	0.0396909	0.0488877	0.0504602	0.0496395	0.0506379	0.0491301
			0.0271192	0.0284608	0.0305153	0.0328681	0.046233	0.0816898	0.099429	0.107099	0.109513	0.112301	0.117325	0.12171			0.0042501	0.00388168	0.0036112	0.00398129	0.00551316	0.00767273	0.00851347	0.00997975	0.011297	0.0123521	0.0104578	0.0117146			0.0152883	0.016831	0.0161591	0.0167655	0.0237445	0.0377851	0.0455425	0.053596	0.0567286	0.0571283	0.0524988	0.0552927
			0.029467	0.0300963	0.0307171	0.0480429	0.0796071	0.109123	0.110547	0.120558	0.113742	0.11308	0.110181	0.127485			0.00354853	0.0037644	0.00455135	0.00514183	0.00661294	0.00844903	0.01127	0.0102787	0.0107697	0.00996645	0.0115757	0.0102525			0.0160231	0.0169004	0.0187467	0.0279964	0.0383825	0.0529256	0.0510217	0.0549154	0.0585552	0.0540874	0.0525127	0.0548717
			0.0299093	0.0301135	0.0308538	0.0404093	0.0656724	0.106926	0.107782	0.114526	0.114534	0.11311	0.110429	0.121195			0.00472895	0.00460024	0.00460649	0.00453796	0.00631662	0.00968523	0.0110084	0.0100654	0.0104364	0.0115858	0.0111698	0.0107706			0.0144295	0.0174193	0.0167296	0.0200685	0.034002	0.0453859	0.0523142	0.0525318	0.0541549	0.0522627	0.0547516	0.0523067
			0.0288735	0.0319488	0.0385822	0.0601671	0.0868713	0.107988	0.114883	0.122109	0.116435	0.119734	0.117179	0.120256			0.00366731	0.00395899	0.00451804	0.00517637	0.00805606	0.0101713	0.0111418	0.0104908	0.0111459	0.0123114	0.0120633	0.0124932			0.0152793	0.0157057	0.0191876	0.0345138	0.0458819	0.0545095	0.0543139	0.0533356	0.056356	0.0547781	0.0544552	0.0554945
		Normalise to DMSO	0.103823	0.112431	0.107514	0.106626	0.104139	0.114871	0.113345	0.11165	0.111069	0.110706	0.11014	0.11667		Normalise to DMSO	0.0104737	0.0106954	0.0112229	0.0108772	0.0126414	0.0114219	0.0115495	0.0106404	0.0107687	0.0112622	0.0115957	0.0117399		Normalise to DMSO	0.0507942	0.0524155	0.0556887	0.059695	0.0522668	0.0530974	0.0563722	0.0545298	0.0516485	0.0525721	0.0547763	0.0539952
			1	1	1	1	1	1	1	1	1	1	1	1			1	1	1	1	1	1	1	1	1	1	1	1			1	1	1	1	1	1	1	1	1	1	1	1
			0.278114	0.272792	0.314407	0.390331	0.5984	0.779119	0.848315	0.968548	0.97291	0.93366	1.03721	0.919621			0.42615	0.332283	0.33555	0.507997	0.492158	0.869621	0.850345	1.07813	1.01955	1.07848	0.931344	1.03842			0.313755	0.319648	0.319884	0.38502	0.545282	0.80135	0.88038	0.920165	0.976196	0.999416	0.959718	1.00448
			0.28063	0.260203	0.264033	0.287574	0.451031	0.735071	0.873356	1.02501	1.04929	0.988976	1.04821	1.07471			0.422514	0.358335	0.38633	0.377776	0.350085	0.647917	0.820312	0.966156	0.965384	0.983162	0.83846	1.08136			0.325532	0.30277	0.291301	0.271886	0.392582	0.698372	0.98066	1.05166	1.00338	1.05919	1.06316	1.08707
			0.296122	0.249724	0.281506	0.26856	0.386026	0.572416	0.756326	0.880212	1.0248	1.01108	1.01635	1.0942			0.346774	0.384585	0.341578	0.359314	0.324596	0.493869	0.677031	0.83499	0.885211	0.909282	0.850341	0.857262			0.296587	0.275589	0.249529	0.278761	0.413546	0.625603	0.704086	0.896532	0.976994	0.944216	0.92445	0.909897
			0.261206	0.25314	0.283826	0.308257	0.443953	0.711145	0.877226	0.959236	0.985988	1.01441	1.06524	1.0432			0.405788	0.362929	0.321769	0.366023	0.43612	0.671754	0.737128	0.937908	1.04906	1.09678	0.901871	0.997846			0.300985	0.321106	0.290169	0.280853	0.454293	0.711619	0.80789	0.982875	1.09836	1.08666	0.958423	1.02403
			0.28382	0.267687	0.285703	0.450576	0.764429	0.94996	0.975317	1.07978	1.02407	1.02145	1.00037	1.0927			0.338803	0.351963	0.40554	0.472718	0.523118	0.73972	0.9758	0.966005	1.0001	0.88495	0.998279	0.873304			0.315451	0.322431	0.336634	0.468991	0.734357	0.996764	0.905087	1.00707	1.13373	1.02882	0.958676	1.01623
			0.28808	0.26784	0.286975	0.378984	0.630621	0.930836	0.950919	1.02575	1.03119	1.02172	1.00263	1.03879			0.451506	0.430113	0.410452	0.4172	0.499678	0.847949	0.953151	0.945958	0.969142	1.02873	0.963267	0.917434			0.284077	0.332331	0.300414	0.336184	0.650546	0.854766	0.928014	0.96336	1.04853	0.994113	0.999549	0.968729
			0.278103	0.284163	0.358857	0.564284	0.834183	0.940081	1.01357	1.09367	1.04831	1.08155	1.06391	1.03074			0.350144	0.370157	0.402572	0.475893	0.637276	0.890505	0.964694	0.98594	1.03503	1.09316	1.04032	1.06417			0.300807	0.299638	0.344551	0.578169	0.877839	1.02659	0.963488	0.9781	1.09115	1.04196	0.994138	1.02777
		Concentration M	0.0001	2e-05	4e-06	8e-07	1.6e-07	3.2e-08	6.4e-09	1.28e-09	2.56e-10	5.12e-11	1.02e-11	2.05e-12		Concentration M	0.0001	2e-05	4e-06	8e-07	1.6e-07	3.2e-08	6.4e-09	1.28e-09	2.56e-10	5.12e-11	1.02e-11	2.05e-12		Concentration M	0.0001	2e-05	4e-06	8e-07	1.6e-07	3.2e-08	6.4e-09	1.28e-09	2.56e-10	5.12e-11	1.02e-11	2.05e-12
			100	100	100	100	100	100	100	100	100	100	100	100			100	100	100	100	100	100	100	100	100	100	100	100			100	100	100	100	100	100	100	100	100	100	100	100
			27.8114	27.2792	31.4407	39.0331	59.84	77.9119	84.8315	96.8548	97.291	93.366	103.721	91.9621			42.615	33.2283	33.555	50.7997	49.2158	86.9621	85.0345	107.813	101.955	107.848	93.1344	103.842			31.3755	31.9648	31.9884	38.502	54.5282	80.135	88.038	92.0165	97.6196	99.9416	95.9718	100.448
			28.063	26.0203	26.4033	28.7574	45.1031	73.5071	87.3356	102.501	104.929	98.8976	104.821	107.471			42.2514	35.8335	38.633	37.7776	35.0085	64.7917	82.0312	96.6156	96.5384	98.3162	83.846	108.136			32.5532	30.277	29.1301	27.1886	39.2582	69.8372	98.066	105.166	100.338	105.919	106.316	108.707
			29.6122	24.9724	28.1506	26.856	38.6026	57.2416	75.6326	88.0212	102.48	101.108	101.635	109.42			34.6774	38.4585	34.1578	35.9314	32.4596	49.3869	67.7031	83.499	88.5211	90.9282	85.0341	85.7262			29.6587	27.5589	24.9529	27.8761	41.3546	62.5603	70.4086	89.6532	97.6994	94.4216	92.445	90.9897
			26.1206	25.314	28.3826	30.8257	44.3953	71.1145	87.7226	95.9236	98.5988	101.441	106.524	104.32			40.5788	36.2929	32.1769	36.6023	43.612	67.1754	73.7128	93.7908	104.906	109.678	90.1871	99.7846			30.0985	32.1106	29.0169	28.0853	45.4293	71.1619	80.789	98.2875	109.836	108.666	95.8423	102.403
			28.382	26.7687	28.5703	45.0576	76.4429	94.996	97.5317	107.978	102.407	102.145	100.037	109.27			33.8803	35.1963	40.554	47.2718	52.3118	73.972	97.58	96.6005	100.01	88.495	99.8279	87.3304			31.5451	32.2431	33.6634	46.8991	73.4357	99.6764	90.5087	100.707	113.373	102.882	95.8676	101.623
			28.808	26.784	28.6975	37.8984	63.0621	93.0836	95.0919	102.575	103.119	102.172	100.263	103.879			45.1506	43.0113	41.0452	41.72	49.9678	84.7949	95.3151	94.5958	96.9142	102.873	96.3267	91.7434			28.4077	33.2331	30.0414	33.6184	65.0546	85.4766	92.8014	96.336	104.853	99.4113	99.9549	96.8729
			27.8103	28.4163	35.8857	56.4284	83.4183	94.0081	101.357	109.367	104.831	108.155	106.391	103.074			35.0144	37.0157	40.2572	47.5893	63.7276	89.0505	96.4694	98.594	103.503	109.316	104.032	106.417			30.0807	29.9638	34.4551	57.8169	87.7839	102.659	96.3488	97.81	109.115	104.196	99.4138	102.777
		DMSO	100	100	100	100	100	100	100	100	100	100	100	100		DMSO	100	100	100	100	100	100	100	100	100	100	100	100		DMSO	100	100	100	100	100	100	100	100	100	100	100	100
		ET-JQ1-OMe	27.8114	27.2792	31.4407	39.0331	59.84	77.9119	84.8315	96.8548	97.291	93.366	103.721	91.9621		ET-JQ1-OMe	42.615	33.2283	33.555	50.7997	49.2158	86.9621	85.0345	107.813	101.955	107.848	93.1344	103.842		ET-JQ1-OMe	31.3755	31.9648	31.9884	38.502	54.5282	80.135	88.038	92.0165	97.6196	99.9416	95.9718	100.448
		MR104	28.063	26.0203	26.4033	28.7574	45.1031	73.5071	87.3356	102.501	104.929	98.8976	104.821	107.471		MR104	42.2514	35.8335	38.633	37.7776	35.0085	64.7917	82.0312	96.6156	96.5384	98.3162	83.846	108.136		MR104	32.5532	30.277	29.1301	27.1886	39.2582	69.8372	98.066	105.166	100.338	105.919	106.316	108.707
		MR112	29.6122	24.9724	28.1506	26.856	38.6026	57.2416	75.6326	88.0212	102.48	101.108	101.635	109.42		MR112	34.6774	38.4585	34.1578	35.9314	32.4596	49.3869	67.7031	83.499	88.5211	90.9282	85.0341	85.7262		MR112	29.6587	27.5589	24.9529	27.8761	41.3546	62.5603	70.4086	89.6532	97.6994	94.4216	92.445	90.9897
		MR116	26.1206	25.314	28.3826	30.8257	44.3953	71.1145	87.7226	95.9236	98.5988	101.441	106.524	104.32		MR116	40.5788	36.2929	32.1769	36.6023	43.612	67.1754	73.7128	93.7908	104.906	109.678	90.1871	99.7846		MR116	30.0985	32.1106	29.0169	28.0853	45.4293	71.1619	80.789	98.2875	109.836	108.666	95.8423	102.403
		MR117	28.382	26.7687	28.5703	45.0576	76.4429	94.996	97.5317	107.978	102.407	102.145	100.037	109.27		MR117	33.8803	35.1963	40.554	47.2718	52.3118	73.972	97.58	96.6005	100.01	88.495	99.8279	87.3304		MR117	31.5451	32.2431	33.6634	46.8991	73.4357	99.6764	90.5087	100.707	113.373	102.882	95.8676	101.623
		MR119	28.808	26.784	28.6975	37.8984	63.0621	93.0836	95.0919	102.575	103.119	102.172	100.263	103.879		MR119	45.1506	43.0113	41.0452	41.72	49.9678	84.7949	95.3151	94.5958	96.9142	102.873	96.3267	91.7434		MR119	28.4077	33.2331	30.0414	33.6184	65.0546	85.4766	92.8014	96.336	104.853	99.4113	99.9549	96.8729
		MR121	27.8103	28.4163	35.8857	56.4284	83.4183	94.0081	101.357	109.367	104.831	108.155	106.391	103.074		MR121	35.0144	37.0157	40.2572	47.5893	63.7276	89.0505	96.4694	98.594	103.503	109.316	104.032	106.417		MR121	30.0807	29.9638	34.4551	57.8169	87.7839	102.659	96.3488	97.81	109.115	104.196	99.4138	102.777
			DMSO	ET-JQ1-OMe	MR104	MR112	MR116	MR117	MR119	MR121																				Concentration	DMSO	ET-JQ1-OMe	MR104	MR112	MR116	MR117	MR119	MR121
		0.0001	100	27.8114	28.063	29.6122	26.1206	28.382	28.808	27.8103						Concentration	DMSO	ET-JQ!-OMe	MR104	MR112	MR116	MR117	MR119	MR121						0.0001	100	31.3755	32.5532	29.6587	30.0985	31.5451	28.4077	30.0807
		2e-05	100	27.2792	26.0203	24.9724	25.314	26.7687	26.784	28.4163						0.0001	100	42.615	42.2514	34.6774	40.5788	33.8803	45.1506	35.0144						2e-05	100	31.9648	30.277	27.5589	32.1106	32.2431	33.2331	29.9638									ET-JQ1-OMe	MR104	MR112
		4e-06	100	31.4407	26.4033	28.1506	28.3826	28.5703	28.6975	35.8857						2e-05	100	33.2283	35.8335	38.4585	36.2929	35.1963	43.0113	37.0157						4e-06	100	31.9884	29.1301	24.9529	29.0169	33.6634	30.0414	34.4551							log(inhibitor) vs. response (three parameters)
		8e-07	100	39.0331	28.7574	26.856	30.8257	45.0576	37.8984	56.4284						4e-06	100	33.555	38.633	34.1578	32.1769	40.554	41.0452	40.2572						8e-07	100	38.502	27.1886	27.8761	28.0853	46.8991	33.6184	57.8169							Best-fit values
		1.6e-07	100	59.84	45.1031	38.6026	44.3953	76.4429	63.0621	83.4183						8e-07	100	50.7997	37.7776	35.9314	36.6023	47.2718	41.72	47.5893						1.6e-07	100	54.5282	39.2582	41.3546	45.4293	73.4357	65.0546	87.7839							Bottom		32.8	30.71	30.53
		3.2e-08	100	77.9119	73.5071	57.2416	71.1145	94.996	93.0836	94.0081						1.6e-07	100	49.2158	35.0085	32.4596	43.612	52.3118	49.9678	63.7276						3.2e-08	100	80.135	69.8372	62.5603	71.1619	99.6764	85.4766	102.659							Top		98.03	102.5	94.31
		6.4e-09	100	84.8315	87.3356	75.6326	87.7226	97.5317	95.0919	101.357						3.2e-08	100	86.9621	64.7917	49.3869	67.1754	73.972	84.7949	89.0505						6.4e-09	100	88.038	98.066	70.4086	80.789	90.5087	92.8014	96.3488							LogIC50		-7.077	-7.491	-7.798
		1.28e-09	100	96.8548	102.501	88.0212	95.9236	107.978	102.575	109.367						6.4e-09	100	85.0345	82.0312	67.7031	73.7128	97.58	95.3151	96.4694						1.28e-09	100	92.0165	105.166	89.6532	98.2875	100.707	96.336	97.81							IC50		8.376e-08	3.231e-08	1.591e-08
		2.56e-10	100	97.291	104.929	102.48	98.5988	102.407	103.119	104.831						1.28e-09	100	107.813	96.6156	83.499	93.7908	96.6005	94.5958	98.594						2.56e-10	100	97.6196	100.338	97.6994	109.836	113.373	104.853	109.115							Span		65.23	71.77	63.78
		5.12e-11	100	93.366	98.8976	101.108	101.441	102.145	102.172	108.155						2.56e-10	100	101.955	96.5384	88.5211	104.906	100.01	96.9142	103.503						5.12e-11	100	99.9416	105.919	94.4216	108.666	102.882	99.4113	104.196							95% CI (profile likelihood)
		1.02e-11	100	103.721	104.821	101.635	106.524	100.037	100.263	106.391						5.12e-11	100	107.848	98.3162	90.9282	109.678	88.495	102.873	109.316						1.02e-11	100	95.9718	106.316	92.445	95.8423	95.8676	99.9549	99.4138							Bottom		29.17 to 36.37	27.10 to 34.28	27.02 to 33.99
		2.05e-12	100	91.9621	107.471	109.42	104.32	109.27	103.879	103.074						1.02e-11	100	93.1344	83.846	85.0341	90.1871	99.8279	96.3267	104.032						2.05e-12	100	100.448	108.707	90.9897	102.403	101.623	96.8729	102.777							Top		95.26 to 100.8	99.29 to 105.7	90.91 to 97.77
																2.05e-12	100	103.842	108.136	85.7262	99.7846	87.3304	91.7434	106.417																					LogIC50		-7.250 to -6.906	-7.650 to -7.333	-8.002 to -7.596
																																													IC50		5.620e-008 to 1.242e-007	2.239e-008 to 4.640e-008	9.947e-009 to 2.534e-008
																																													Goodness of Fit
																																													Degrees of Freedom		33	33	33
																																													R squared		0.9664	0.9675	0.96
																																													Sum of Squares		1011	1222	1211
																																													Sy.x		5.534	6.086	6.058
																																													Number of points
																																													# of X values		36	36	36
																																													# Y values analyzed		36	36	36
																																														In M	ET-JQ1-OMe	MR104	MR112
																																														N1	1.197e-07	4.541e-08	1.49e-08
																																														N2	6.162e-08	2.082e-08	1.074e-08
																																														N3	8.549e-08	3.503e-08	2.829e-08
																																														Mean	8.89367e-08	3.37533e-08	1.79767e-08
																																														STDEV	2.9193e-08	1.23446e-08	9.17061e-09
																																														SEM	1.68546e-08	7.12716e-09	5.29465e-09
																																														In Log	ET-JQ1-OMe	MR104	MR112
																																														N1	-6.922	-7.343	-7.827
																																														N2	-7.21	-7.681	-7.969
																																														N3	-7.068	-7.456	-7.548
																																														Mean	-7.06667	-7.49333	-7.78133
																																														STDEV	0.144005	0.172065	0.214183
																																														SEM	0.0831411	0.0993417	0.123659
																																														In pIC50	ET-JQ1-OMe	MR104	MR112
																																														N1	6.922	7.343	7.827
																																														N2	7.21	7.681	7.969
																																														N3	7.068	7.456	7.548
																																														Mean	7.06667	7.49333	7.78133
																																														STDEV	0.144005	0.172065	0.214183
																																														SEM	0.0831411	0.0993417	0.123659
[truncated: 8 more columns]

## Sheet: Figure 6G
Indepednent Repeat 1	Read Type	Read Number	B:2	B:3	B:4	B:6	B:8	B:9	C:2	C:3	C:4	C:6	C:8	C:9	D:2	D:3	D:4	D:6	D:8	D:9	Row_x000D_ time (min)	Triplicate Averages	Read Type	Read Number	AVERAGE DMSO	AVERAGE BRET (Null)	AVERAGE ET-JQ!-OMe 250 nM	AVERAGE MR116 250 nM	AVERAGE BRET Max	AVERAGE No Tracer Control		Only BRET Signal	Read Number	AVERAGE DMSO	AVERAGE BRET (Null)	AVERAGE ET-JQ!-OMe 250 nM	AVERAGE MR116 250 nM	AVERAGE BRET Max	AVERAGE No Tracer Control		Noramlising to pre-read	AVERAGE DMSO	AVERAGE BRET (Null)	AVERAGE ET-JQ!-OMe 250 nM	AVERAGE MR116 250 nM	AVERAGE BRET Max	AVERAGE No Tracer Control		Tracer Subtraction
	BRET	1	0.00336098	0.00311601	0.00298343	0.00316687	0.00314856	0.00327579	0.00367071	0.00313816	0.00278246	0.00337449	0.00391523	0.00276817	0.00310535	0.00304854	0.00318119	0.00311401	0.00296774	0.00297565	0		BRET	1	0.00337901	0.0031009	0.00298236	0.00321846	0.00334384	0.00300654			1	0.00337901	0.0031009	0.00298236	0.00321846	0.00334384	0.00300654	0		1	1	1	1	1	1
	Luminescence	2	229100	208600	181000	164200	225500	225900	280600	261300	237200	243000	278400	260100	254400	249300	216900	199100	232500	221800	0		Luminescence	2	254700	239733	211700	202100	245467	235933			2	0.00657824	0.0039418	0.00573124	0.00365312	0.00837168	0.00413128	0		1.9468	1.27118	1.92171	1.13505	2.50361	1.3741
	Luminescence	3	770	650	540	520	710	740	1030	820	660	820	1090	720	790	760	690	620	690	660	0.00716667		Luminescence	3	863.333	743.333	630	653.333	830	706.667			3	0.00826063	0.00390615	0.00622894	0.00413465	0.00890117	0.00387504	0		2.44469	1.25968	2.08859	1.28467	2.66196	1.28887
	BRET	4	0.00577849	0.00398406	0.00639205	0.00404676	0.00716282	0.0040404	0.00643636	0.00409153	0.00584695	0.00323276	0.00903565	0.00428376	0.00751988	0.00374981	0.00495472	0.00367985	0.00891655	0.00406967	1.6558		BRET	4	0.00657824	0.0039418	0.00573124	0.00365312	0.00837168	0.00413128			4	0.00925395	0.00389514	0.0074088	0.00396511	0.0102365	0.00377714	0		2.73866	1.25613	2.48421	1.23199	3.06131	1.25631
	Luminescence	5	62300	60240	56320	44480	57240	69300	76130	65990	58150	64960	60870	58360	69150	66670	58530	54350	59440	61430	1.6558		Luminescence	5	69193.3	64300	57666.7	54596.7	59183.3	63030			5	0.00975443	0.00414008	0.00740768	0.00413049	0.0118514	0.00357209	0		2.88677	1.33512	2.48383	1.28338	3.54425	1.18811
	Luminescence	6	360	240	360	180	410	280	490	270	340	210	550	250	520	250	290	200	530	250	1.66677		Luminescence	6	456.667	253.333	330	196.667	496.667	260			6	0.0106729	0.0041784	0.0082944	0.0040908	0.0122112	0.00349806	0		3.15858	1.34748	2.78115	1.27104	3.65183	1.16348
	BRET	7	0.00788925	0.00348874	0.00646766	0.00406421	0.00873571	0.00390387	0.00847131	0.00382382	0.00557147	0.00465773	0.00992821	0.00348274	0.00842133	0.00440589	0.00664767	0.00368201	0.00803958	0.00423853	2.28382		BRET	7	0.00826063	0.00390615	0.00622894	0.00413465	0.00890117	0.00387504			7	0.0108198	0.00411811	0.00866695	0.00414969	0.0130156	0.00397818	0		3.20206	1.32804	2.90607	1.28934	3.8924	1.32318
	Luminescence	8	67180	63060	60300	49210	62960	81970	77910	70610	62820	70850	65470	66040	74810	72630	63180	59750	64680	68420	2.28382		Luminescence	8	73300	68766.7	62100	59936.7	64370	72143.3			8	0.0113849	0.00409037	0.00878908	0.00372635	0.0136203	0.00352078	0		3.36929	1.31909	2.94702	1.15781	4.07326	1.17104
	Luminescence	9	530	220	390	200	550	320	660	270	350	330	650	230	630	320	420	220	520	290	2.2942		Luminescence	9	606.667	270	386.667	250	573.333	280			9	0.0111272	0.00363024	0.00969234	0.0034233	0.0145213	0.00409232	0		3.29303	1.1707	3.24989	1.06365	4.3427	1.36114
	BRET	10	0.00866724	0.00322203	0.0072904	0.00450694	0.011661	0.00441705	0.00898849	0.0042261	0.00703382	0.00425702	0.00904722	0.00279369	0.0101061	0.00423729	0.00790219	0.00313136	0.0100014	0.0041207	2.91047		BRET	10	0.00925395	0.00389514	0.0074088	0.00396511	0.0102365	0.00377714			10	0.0124079	0.00390359	0.00915956	0.00368392	0.0149852	0.00359072	0		3.67206	1.25886	3.07125	1.14462	4.48143	1.19431
	Luminescence	11	70380	68280	65840	55470	70320	97350	83440	75720	66820	75170	70740	71590	79160	77880	67070	63870	69990	75230	2.91047		Luminescence	11	77660	73960	66576.7	64836.7	70350	81390			11	0.0119708	0.00397871	0.0101051	0.00407641	0.0146291	0.00349053	0		3.5427	1.28308	3.3883	1.26657	4.37493	1.16098
	Luminescence	12	610	220	480	250	820	430	750	320	470	320	640	200	800	330	530	200	700	310	2.92092		Luminescence	12	720	290	493.333	256.667	720	313.333			12	0.0125214	0.00403217	0.00949997	0.00386528	0.0153149	0.00374268	0		3.70565	1.30032	3.18539	1.20097	4.58004	1.24485
	BRET	13	0.0093852	0.00378225	0.00618349	0.00526763	0.0123089	0.00292294	0.00990212	0.00450225	0.00817439	0.00361867	0.0114407	0.00388903	0.00997596	0.00413575	0.00786517	0.00350518	0.0118046	0.00390428	3.5396		BRET	13	0.00975443	0.00414008	0.00740768	0.00413049	0.0118514	0.00357209			13	0.0126644	0.00402092	0.00880019	0.00383107	0.0152581	0.00354838	0		3.74797	1.29669	2.95075	1.19034	4.56304	1.18022
	Luminescence	14	73520	74030	69540	58850	73930	112900	87860	79960	69730	80140	75170	77140	83200	82210	71200	68470	73700	79400	3.5396		Luminescence	14	81526.7	78733.3	70156.7	69153.3	74266.7	89813.3			14	0.0125506	0.00413354	0.00967682	0.00423721	0.0160876	0.00366412	0		3.71428	1.33301	3.24469	1.31653	4.81111	1.21872
	Luminescence	15	690	280	430	310	910	330	870	360	570	290	860	300	830	340	560	240	870	310	3.55028		Luminescence	15	796.667	326.667	520	280	880	313.333			15	0.0135133	0.00393062	0.00964048	0.00393955	0.0158738	0.00375485	0		3.99918	1.26757	3.2325	1.22405	4.74716	1.2489
	BRET	16	0.0112738	0.00398151	0.00851466	0.00430306	0.0124557	0.00311526	0.0103281	0.00444081	0.00826006	0.00391254	0.0119063	0.00392734	0.0104167	0.00411288	0.00810847	0.0040568	0.0122715	0.00345156	4.1672		BRET	16	0.0106729	0.0041784	0.0082944	0.0040908	0.0122112	0.00349806			16	0.014146	0.00405594	0.00987039	0.00379454	0.015052	0.00364449	0		4.18643	1.30799	3.30959	1.17899	4.5014	1.21219
	Luminescence	17	77170	77860	73990	65070	81890	128400	92950	85570	75060	86900	79790	81480	87360	87530	75230	73950	78230	84020	4.1672		Luminescence	17	85826.7	83653.3	74760	75306.7	79970	97966.7			17	0.014021	0.0037913	0.010436	0.00395993	0.0158086	0.00391047	0		4.14943	1.22265	3.49924	1.23038	4.72768	1.30066
	Luminescence	18	870	310	630	280	1020	400	960	380	620	340	950	320	910	360	610	300	960	290	4.17777		Luminescence	18	913.333	350	620	306.667	976.667	336.667			18	0.0136631	0.00401452	0.0103851	0.0035343	0.01686	0.00353491	0		4.04352	1.29463	3.48217	1.09814	5.04209	1.17574
	BRET	19	0.0102016	0.0036548	0.0068554	0.00483023	0.0123414	0.00373295	0.0103441	0.00421379	0.00950811	0.00412505	0.0140794	0.00313771	0.0119137	0.00448574	0.00963733	0.00349379	0.012626	0.00506387	4.79453		BRET	19	0.0108198	0.00411811	0.00866695	0.00414969	0.0130156	0.00397818			19	0.0136651	0.00441028	0.00951466	0.00372695	0.0170423	0.00420755	0		4.04411	1.42226	3.19031	1.15799	5.09663	1.39947
	Luminescence	20	81360	84820	78770	70390	85890	139300	97640	90180	78880	92120	83100	86050	93170	93630	78860	77280	82370	86890	4.79453		Luminescence	20	90723.3	89543.3	78836.7	79930	83786.7	104080			20	0.0141809	0.00437315	0.0100576	0.00358553	0.0171281	0.0034732	0		4.19678	1.41028	3.37236	1.11405	5.12227	1.15522
	Luminescence	21	830	310	540	340	1060	520	1010	380	750	380	1170	270	1110	420	760	270	1040	440	4.80495		Luminescence	21	983.333	370	683.333	330	1090	410			21	0.0148342	0.00443802	0.0101944	0.00369212	0.0171824	0.00385035	0		4.39011	1.4312	3.41824	1.14717	5.13852	1.28066
	BRET	22	0.0115062	0.00442077	0.00935476	0.00320856	0.0138213	0.00375989	0.0107632	0.00421141	0.00898276	0.00405803	0.0136302	0.00369789	0.0118852	0.00363894	0.00802972	0.00391246	0.0134095	0.00310456	5.42		BRET	22	0.0113849	0.00409037	0.00878908	0.00372635	0.0136203	0.00352078			22	0.0144379	0.00418264	0.0104848	0.00382558	0.0171689	0.00393156	0		4.27281	1.34885	3.51561	1.18864	5.13447	1.30767
	Luminescence	23	86910	88220	83380	74800	90440	151600	102200	94980	82380	98570	88040	89240	97600	98930	83440	81790	85760	90190	5.42		Luminescence	23	95570	94043.3	83066.7	85053.3	88080	110343			23	0.0143959	0.00413094	0.0103597	0.00423877	0.0163623	0.00388113	0		4.26038	1.33217	3.47368	1.31702	4.89327	1.2909
	Luminescence	24	1000	390	780	240	1250	570	1100	400	740	400	1200	330	1160	360	670	320	1150	280	5.43055		Luminescence	24	1086.67	383.333	730	320	1200	393.333			24	0.0146542	0.00403858	0.00994493	0.00370082	0.0165723	0.00418159	0		4.33684	1.30239	3.33459	1.14987	4.95605	1.39083
	BRET	25	0.0100497	0.00356693	0.00994105	0.00310212	0.0142857	0.00421649	0.0115101	0.00340408	0.00898136	0.00361681	0.0149989	0.0041453	0.0118217	0.00391969	0.0101546	0.00355097	0.0142793	0.00391517	6.04782		BRET	25	0.0111272	0.00363024	0.00969234	0.0034233	0.0145213	0.00409232			25	0.0152142	0.00428561	0.0103989	0.0035871	0.016888	0.00337132	0		4.50255	1.38205	3.48681	1.11454	5.05047	1.12133
	Luminescence	26	90550	95320	86510	80590	93800	158900	108600	99880	87960	102300	91340	91670	103200	104600	86660	87300	88940	91950	6.04782		Luminescence	26	100783	99933.3	87043.3	90063.3	91360	114173			26	0.0147144	0.00398891	0.0104289	0.00388837	0.0166047	0.00374259	0		4.35463	1.28637	3.49688	1.20815	4.96576	1.24482
	Luminescence	27	910	340	860	250	1340	670	1250	340	790	370	1370	380	1220	410	880	310	1270	360	6.0584		Luminescence	27	1126.67	363.333	843.333	310	1326.67	470			27	0.0147574	0.00440146	0.0101979	0.00416618	0.0173173	0.00357647	0		4.36737	1.41941	3.41942	1.29447	5.17885	1.18956
	BRET	28	0.0128018	0.00432509	0.00838852	0.00364363	0.0153988	0.00364179	0.0127679	0.00396226	0.00977444	0.00353902	0.0144356	0.0034454	0.0116541	0.00342342	0.00931574	0.00386911	0.0151212	0.00368499	6.6736		BRET	28	0.0124079	0.00390359	0.00915956	0.00368392	0.0149852	0.00359072			28	0.0141174	0.00438526	0.0100727	0.00374062	0.0176645	0.0035914	0		4.17798	1.41419	3.37744	1.16224	5.2827	1.19453
	Luminescence	29	96080	99420	90600	85080	97410	167500	112000	106000	93100	110200	96290	95780	106400	111000	90170	90460	89940	94980	6.6736		Luminescence	29	104827	105473	91290	95246.7	94546.7	119420			29	0.0150989	0.00410177	0.010569	0.00446125	0.017087	0.00387618	0		4.46845	1.32277	3.54384	1.38615	5.11	1.28925
	Luminescence	30	1230	430	760	310	1500	610	1430	420	910	390	1390	330	1240	380	840	350	1360	350	6.6842		Luminescence	30	1300	410	836.667	350	1416.67	430			30	0.0142938	0.00388588	0.0102936	0.00418359	0.0172002	0.00347325	0		4.23018	1.25315	3.45151	1.29988	5.14383	1.15523
	BRET	31	0.012475	0.00449331	0.0103093	0.00415124	0.0139811	0.00368206	0.0115157	0.0037037	0.00972663	0.00439068	0.0155015	0.00368588	0.0119217	0.00373913	0.0102795	0.00368732	0.0144046	0.00310366	7.3006		BRET	31	0.0119708	0.00397871	0.0101051	0.00407641	0.0146291	0.00349053			31	0.0149479	0.00420944	0.0104053	0.00399841	0.0166455	0.00412914	0		4.42376	1.35749	3.48896	1.24234	4.97795	1.37339
	Luminescence	32	100200	104600	94090	89130	99420	171100	118100	110700	97670	111600	98700	97670	112400	115000	93390	94920	93720	96660	7.3006		Luminescence	32	110233	110100	95050	98550	97280	121810			32	0.014958	0.00463026	0.0102346	0.00365707	0.0169588	0.0037803	0		4.42673	1.4932	3.4317	1.13628	5.07166	1.25736
	Luminescence	33	1250	470	970	370	1390	630	1360	410	950	490	1530	360	1340	430	960	350	1350	300	7.3111		Luminescence	33	1316.67	436.667	960	403.333	1423.33	430			33	0.015651	0.00403203	0.0104527	0.00389138	0.0173143	0.00415042	0		4.63184	1.30028	3.50483	1.20908	5.17796	1.38047
	BRET	34	0.0131304	0.00475763	0.00987167	0.00295359	0.0159844	0.00397501	0.0116788	0.00356839	0.00981354	0.00430743	0.0144841	0.00357143	0.0127551	0.00377049	0.00881468	0.00433481	0.0154763	0.00368159	7.92682		BRET	34	0.0125214	0.00403217	0.00949997	0.00386528	0.0153149	0.00374268			34	0.0148033	0.00436727	0.00974317	0.00384874	0.0160532	0.00350073	0		4.38097	1.40839	3.26693	1.19583	4.80084	1.16437
	Luminescence	35	105100	111400	101300	94800	102600	176100	123300	117700	101900	118400	100800	100800	117600	122000	96430	96890	95630	100500	7.92682		Luminescence	35	115333	117033	99876.7	103363	99676.7	125800			35	0.0154414	0.00403309	0.0100751	0.00394079	0.0175278	0.00360658	0		4.56981	1.30062	3.37824	1.22443	5.2418	1.19958
	Luminescence	36	1380	530	1000	280	1640	700	1440	420	1000	510	1460	360	1500	460	850	420	1480	370	7.93732		Luminescence	36	1440	470	950	403.333	1526.67	476.667			36	0.0155661	0.00402251	0.010306	0.00367501	0.0167224	0.00378442	0		4.6067	1.29721	3.45567	1.14185	5.00096	1.25873
	BRET	37	0.0128857	0.00422414	0.00862559	0.00351936	0.0148752	0.00378619	0.0119625	0.0037247	0.00942507	0.00359138	0.0158406	0.00333988	0.0131452	0.00411392	0.0083499	0.00438247	0.0150584	0.00351906	8.55317		BRET	37	0.0126644	0.00402092	0.00880019	0.00383107	0.0152581	0.00354838			37	0.0150966	0.00414864	0.0100847	0.00391248	0.0175297	0.00365968	0		4.46777	1.33788	3.38146	1.21564	5.24239	1.21724
	Luminescence	38	110200	116000	105500	99450	104200	179600	127900	123500	106100	125300	102900	101800	124000	126400	100600	100400	97620	102300	8.55317		Luminescence	38	120700	121967	104067	108383	101573	127900			38	0.0160827	0.00439478	0.0102588	0.00368334	0.01711	0.00394378	0		4.75959	1.41726	3.43982	1.14444	5.11687	1.31173
	Luminescence	39	1420	490	910	350	1550	680	1530	460	1000	450	1630	340	1630	520	840	440	1470	360	8.56367		Luminescence	39	1526.67	490	916.667	413.333	1550	460			39	0.0154641	0.00425813	0.00999941	0.00438525	0.0173856	0.00394685	0		4.57652	1.37319	3.35285	1.36253	5.19929	1.31276
	BRET	40	0.0134211	0.00457143	0.00909902	0.0044316	0.0170616	0.00374862	0.0113024	0.0042471	0.00950673	0.00431101	0.0145612	0.00366886	0.0129283	0.00358209	0.0104247	0.00396902	0.0166399	0.00357488	9.18038		BRET	40	0.0125506	0.00413354	0.00967682	0.00423721	0.0160876	0.00366412			40	0.0154167	0.00405858	0.0105335	0.00410594	0.01738	0.00364741	0		4.56249	1.30884	3.53193	1.27575	5.1976	1.21316
	Luminescence	41	114000	122500	112100	103800	105500	181400	133600	129500	111500	129900	103700	106300	128400	134000	103600	103300	99760	103500	9.18038		Luminescence	41	125333	128667	109067	112333	102987	130400			41	0.0153727	0.0041665	0.0101903	0.00412443	0.0165548	0.00363783	0		4.54946	1.34364	3.41687	1.28149	4.95084	1.20998
	Luminescence	42	1530	560	1020	460	1800	680	1510	550	1060	560	1510	390	1660	480	1080	410	1660	370	9.19092		Luminescence	42	1566.67	530	1053.33	476.667	1656.67	480			42	0.0155008	0.00420619	0.0101642	0.00364144	0.0170029	0.00408811	0		4.58737	1.35644	3.4081	1.13143	5.08483	1.35974
	BRET	43	0.0145121	0.00428135	0.00928014	0.00365854	0.015657	0.00393743	0.0130909	0.00345843	0.00950305	0.00404412	0.0160865	0.00395948	0.0129368	0.0040521	0.0101382	0.004116	0.0158777	0.00336763	9.8067		BRET	43	0.0135133	0.00393062	0.00964048	0.00393955	0.0158738	0.00375485			43	0.0160909	0.00419552	0.0100478	0.003884	0.0171474	0.00369079	0		4.76201	1.353	3.36908	1.20679	5.12804	1.22759
	Luminescence	44	119900	130800	115300	106600	107300	185400	137500	135900	114700	136000	106300	108600	134500	138200	108500	106900	101400	106900	9.8067		Luminescence	44	130633	134967	112833	116500	105000	133633			44	0.0154109	0.00439099	0.0105574	0.00357994	0.0179022	0.00379156	0		4.56077	1.41604	3.53996	1.11232	5.35378	1.2611
	Luminescence	45	1740	560	1070	390	1680	730	1800	470	1090	550	1710	430	1740	560	1100	440	1610	360	9.81725		Luminescence	45	1760	530	1086.67	460	1666.67	506.667			45	0.0156251	0.00438053	0.0102709	0.00399256	0.0176448	0.00356256	0		4.62417	1.41266	3.44388	1.24052	5.2768	1.18494
	BRET	46	0.0151491	0.00401167	0.00960265	0.00364964	0.0162113	0.00361895	0.0135229	0.00392982	0.0106419	0.00407434	0.0140449	0.00367647	0.013766	0.00422631	0.00936664	0.00365965	0.0148997	0.00363806	10.4352		BRET	46	0.014146	0.00405594	0.00987039	0.00379454	0.015052	0.00364449			46	0.0161673	0.00428336	0.0110559	0.00411333	0.0173069	0.00391048	0		4.78464	1.38133	3.7071	1.27804	5.17576	1.30066
	Luminescence	47	124100	137100	120800	109600	109800	187900	144200	142500	118400	139900	106800	108800	140200	146700	112100	109300	104700	107200	10.4352		Luminescence	47	136167	142100	117100	119600	107100	134633			47	0.015956	0.00392286	0.0102953	0.00379211	0.0176453	0.00400796	0		4.7221	1.26507	3.45205	1.17824	5.27694	1.33308
	Luminescence	48	1880	550	1160	400	1780	680	1950	560	1260	570	1500	400	1930	620	1050	400	1560	390	10.4458		Luminescence	48	1920	576.667	1156.67	456.667	1613.33	490			48	0.0161773	0.00413346	0.0104963	0.00380998	0.0172161	0.00392582	0		4.7876	1.33299	3.51945	1.18379	5.14861	1.30576
	BRET	49	0.0146789	0.0038381	0.0106145	0.0034915	0.0158602	0.00335498	0.0130493	0.00392688	0.0113729	0.00393375	0.0155431	0.00427807	0.0143347	0.00360892	0.00932056	0.00445455	0.0160226	0.00409836	11.0646		BRET	49	0.014021	0.0037913	0.010436	0.00395993	0.0158086	0.00391047			49	0.0154144	0.00436339	0.0108293	0.00375216	0.017167	0.00412319	0		4.56181	1.40714	3.63111	1.16583	5.13391	1.37141
	Luminescence	50	130800	143300	125300	111700	111600	184800	150200	147700	123100	144900	106800	112200	145800	152400	114800	110000	106100	109800	11.0646		Luminescence	50	142267	147800	121067	122200	108167	135600			50	0.0156513	0.00414696	0.0106331	0.00381275	0.0173477	0.00395776	0		4.63191	1.33734	3.56532	1.18465	5.18794	1.31638
	Luminescence	51	1920	550	1330	390	1770	620	1960	580	1400	570	1660	480	2090	550	1070	490	1700	450	11.0752		Luminescence	51	1990	560	1266.67	483.333	1710	516.667			51	0.0156665	0.00450101	0.0103648	0.00403584	0.0176085	0.0036615	0		4.63642	1.45152	3.47538	1.25397	5.26593	1.21785
	BRET	52	0.0144534	0.0036888	0.010329	0.00350263	0.0173568	0.0032173	0.0129677	0.00439056	0.0104167	0.00378486	0.0173309	0.00381282	0.0135682	0.00396419	0.0104096	0.00331541	0.0158922	0.00357462	11.6916		BRET	52	0.0136631	0.00401452	0.0103851	0.0035343	0.01686	0.00353491			52	0.0158281	0.00413895	0.0103065	0.00389311	0.0176513	0.00423101	0		4.68425	1.33476	3.45582	1.20962	5.27875	1.40727
	Luminescence	53	136300	149100	130700	114200	113500	189600	155000	152600	124800	150600	107900	115400	153300	156400	117200	111600	107600	111900	11.6916		Luminescence	53	148200	152700	124233	125467	109667	138967			53	0.0150562	0.00411174	0.0105102	0.00407976	0.0178612	0.00392656	0		4.4558	1.32598	3.52412	1.26761	5.34151	1.30601
	Luminescence	54	1970	550	1350	400	1970	610	2010	670	1300	570	1870	440	2080	620	1220	370	1710	400	11.7021		Luminescence	54	2020	613.333	1290	446.667	1850	483.333			54	0.0161642	0.00432752	0.011224	0.00396555	0.0178242	0.00362844	0		4.7837	1.39557	3.76345	1.23213	5.33045	1.20685
	BRET	55	0.0121641	0.00431145	0.00911079	0.00354365	0.0180328	0.00339603	0.0150599	0.0043125	0.009375	0.004047	0.0162579	0.00473322	0.0137713	0.00460688	0.0100582	0.00359019	0.0168363	0.00449339	12.3195		BRET	55	0.0136651	0.00441028	0.00951466	0.00372695	0.0170423	0.00420755			55	0.0159309	0.00433656	0.0104632	0.00357443	0.0174213	0.00361769	0		4.71466	1.39848	3.50838	1.1106	5.20997	1.20327
	Luminescence	56	141400	155400	137200	115700	115900	191400	158700	160000	131200	153200	110100	116200	158300	162800	120300	114200	108100	113500	12.3195		Luminescence	56	152800	159400	129567	127700	111367	140367			56	0.0154382	0.00434544	0.010278	0.00393748	0.0174998	0.00378736	0		4.56885	1.40135	3.44628	1.22341	5.23344	1.25971
	Luminescence	57	1720	670	1250	410	2090	650	2390	690	1230	620	1790	550	2180	750	1210	410	1820	510	12.3301		Luminescence	57	2096.67	703.333	1230	480	1900	570			57	0.0156799	0.00416961	0.0106805	0.00388464	0.0169452	0.0037347	0		4.64038	1.34464	3.58122	1.20699	5.06757	1.2422
	BRET	58	0.0144611	0.00440174	0.0101805	0.00364098	0.016184	0.00361895	0.0141809	0.00444979	0.0096225	0.00362826	0.0184882	0.00361648	0.0139008	0.00426793	0.0103698	0.00348736	0.0167121	0.00318417	12.947		BRET	58	0.0141809	0.00437315	0.0100576	0.00358553	0.0171281	0.0034732			58	0.0159541	0.00429188	0.011113	0.00416071	0.0171865	0.00378365	0		4.72153	1.38407	3.72624	1.29277	5.13976	1.25848
	Luminescence	59	146600	161300	138500	118100	117400	187900	163600	166300	135100	157100	109800	118900	163300	168700	124400	114700	110100	116200	12.947		Luminescence	59	157833	165433	132667	129967	112433	141000			59	0.0167221	0.00422857	0.010371	0.00383352	0.017385	0.00402271	0		4.94882	1.36366	3.47743	1.19111	5.1991	1.33799
	Luminescence	60	2120	710	1410	430	1900	680	2320	740	1300	570	2030	430	2270	720	1290	400	1840	370	12.9577		Luminescence	60	2236.67	723.333	1333.33	466.667	1923.33	493.333			60	0.0161067	0.0043668	0.0102566	0.00427703	0.0182946	0.00371485	0		4.7667	1.40824	3.4391	1.32891	5.47114	1.23559
	BRET	61	0.0148391	0.00468468	0.00904696	0.00341952	0.0164696	0.00374275	0.0145264	0.00465929	0.0111752	0.00362595	0.0182469	0.00407315	0.0151371	0.00397008	0.0103611	0.00403087	0.0168308	0.00373514	13.5752		BRET	61	0.0148342	0.00443802	0.0101944	0.00369212	0.0171824	0.00385035			61	0.0159497	0.00422865	0.0109871	0.00418005	0.0174272	0.00382152	0		4.72022	1.36368	3.68404	1.29878	5.21174	1.27107
	Luminescence	62	152300	166500	144800	119900	118400	189700	172100	171700	138700	157200	111800	120300	167800	173800	127400	116600	111700	117800	13.5752		Luminescence	62	164067	170667	136967	131233	113967	142600			62	0.0160084	0.00390778	0.0108233	0.00359624	0.0172449	0.00420599	0		4.7376	1.26021	3.6291	1.11738	5.15721	1.39895
	Luminescence	63	2260	780	1310	410	1950	710	2500	800	1550	570	2040	490	2540	690	1320	470	1880	440	13.586		Luminescence	63	2433.33	756.667	1393.33	483.333	1956.67	546.667			63	0.0156248	0.0043099	0.0108522	0.00414811	0.0175976	0.00392063	0		4.62408	1.38989	3.63881	1.28885	5.26267	1.30404
	BRET	64	0.0156627	0.00385057	0.0099932	0.00321782	0.0174877	0.00392157	0.0136108	0.0039955	0.0105152	0.00385588	0.0181261	0.00420032	0.0140401	0.00470183	0.0109461	0.00440305	0.0158929	0.00367279	14.2011		BRET	64	0.0144379	0.00418264	0.0104848	0.00382558	0.0171689	0.00393156			64	0.0163459	0.00447344	0.010609	0.00402801	0.0174716	0.0036677	0		4.83748	1.44263	3.55724	1.25153	5.22501	1.21991
	Luminescence	65	157700	174000	147100	121200	121800	188700	177800	177700	141700	158200	114200	123800	174500	174400	127900	118100	112000	119800	14.2011		Luminescence	65	170000	175367	138900	132500	116000	144100			65	0.0159472	0.00415582	0.010368	0.00402689	0.0172675	0.00401264	0		4.71948	1.3402	3.47646	1.25119	5.16398	1.33464
	Luminescence	66	2470	670	1470	390	2130	740	2420	710	1490	610	2070	520	2450	820	1400	520	1780	440	14.2118		Luminescence	66	2446.67	733.333	1453.33	506.667	1993.33	566.667			66	0.0160484	0.0042783	0.0106288	0.00385692	0.017919	0.00401475	0		4.74944	1.3797	3.56389	1.19838	5.35881	1.33534
	BRET	67	0.0150437	0.00420168	0.00958995	0.00441176	0.0173203	0.00406977	0.0145152	0.00432373	0.0111419	0.00409578	0.0170711	0.00402576	0.0136287	0.0038674	0.0103474	0.00420875	0.0146957	0.00354785	14.8286		BRET	67	0.0143959	0.00413094	0.0103597	0.00423877	0.0163623	0.00388113			67	0.0159971	0.0042276	0.011363	0.00389563	0.0178232	0.00381176	0		4.73427	1.36335	3.81008	1.2104	5.33015	1.26783
	Luminescence	68	160200	178500	151200	122400	122400	189200	180500	180400	144500	158700	115400	124200	178300	181000	132400	118800	115000	121200	14.8286		Luminescence	68	173000	179967	142700	133300	117600	144867			68	0.0154759	0.00423546	0.0105756	0.00398167	0.0170595	0.00383903	0		4.58001	1.36588	3.54605	1.23714	5.10178	1.27689
	Luminescence	69	2410	750	1450	540	2120	770	2620	780	1610	650	1970	500	2430	700	1370	500	1690	430	14.8391		Luminescence	69	2486.67	743.333	1476.67	563.333	1926.67	566.667			69	0.0160947	0.00404636	0.0107763	0.00391625	0.0170147	0.00387396	0		4.76313	1.3049	3.61333	1.21681	5.08838	1.28851
	BRET	70	0.0160121	0.00372168	0.0100131	0.00386163	0.0167476	0.00414013	0.0140693	0.00457481	0.0102151	0.00387742	0.0170523	0.0039075	0.0138813	0.00381926	0.00960666	0.00336341	0.015917	0.00449714	15.4553		BRET	70	0.0146542	0.00403858	0.00994493	0.00370082	0.0165723	0.00418159			70	0.0163192	0.00419568	0.0110464	0.00424388	0.0177411	0.00407819	0		4.82958	1.35305	3.7039	1.31861	5.30559	1.35644
	Luminescence	71	165500	185400	152800	124300	123600	188400	184800	185800	148800	159900	116700	125400	183700	185900	132200	121900	115600	122300	15.4553		Luminescence	71	178000	185700	144600	135367	118633	145367			71	0.0158389	0.00440698	0.0107561	0.00378879	0.0179457	0.00414677	0		4.68744	1.42119	3.60658	1.17721	5.36679	1.37925
	Luminescence	72	2650	690	1530	480	2070	780	2600	850	1520	620	1990	490	2550	710	1270	410	1840	550	15.4659		Luminescence	72	2600	750	1440	503.333	1966.67	606.667			72	0.0162273	0.00439494	0.0111992	0.00406253	0.0173495	0.00398607	0		4.80239	1.41731	3.75514	1.26226	5.18848	1.3258
	BRET	73	0.0146794	0.00456933	0.0102133	0.00420635	0.0161316	0.00325507	0.0157143	0.00388199	0.0108944	0.00314861	0.0170815	0.00330189	0.0152488	0.00440552	0.010089	0.00340633	0.0174508	0.00355699	16.0831		BRET	73	0.0152142	0.00428561	0.0103989	0.0035871	0.016888	0.00337132			73	0.0163068	0.00436634	0.0110732	0.00377981	0.0178527	0.0041426	0		4.8259	1.40809	3.71291	1.17442	5.33898	1.37786
	Luminescence	74	166900	190400	154700	126000	124600	187400	189000	193200	148700	158800	116500	127200	186900	188400	134800	123300	116900	123700	16.0831		Luminescence	74	180933	190667	146067	136033	119333	146100			74	0.0168439	0.00420777	0.0108872	0.00389388	0.0179064	0.00381168	0		4.98486	1.35695	3.65053	1.20986	5.35504	1.2678
	Luminescence	75	2450	870	1580	530	2010	610	2970	750	1620	500	1990	420	2850	830	1360	420	2040	440	16.0935		Luminescence	75	2756.67	816.667	1520	483.333	2013.33	490			75	0.0156557	0.00426836	0.0103616	0.00381935	0.0169205	0.00417509	0		4.63322	1.37649	3.47428	1.1867	5.06021	1.38867
	BRET	76	0.0153392	0.00370943	0.0101695	0.004038	0.0173606	0.00358289	0.0135751	0.00407125	0.0109416	0.00372272	0.0172213	0.00316847	0.0152287	0.00418605	0.0101757	0.00390438	0.0152324	0.00447642	16.7093		BRET	76	0.0147144	0.00398891	0.0104289	0.00388837	0.0166047	0.00374259			76	0.0156576	0.00398397	0.0112911	0.00356078	0.0172852	0.00367541	0		4.63378	1.28478	3.78598	1.10636	5.16927	1.22248
	Luminescence	77	169500	194100	153400	126300	127300	187000	193000	196500	150800	155800	120200	129400	192400	193500	136600	125500	116200	125100	16.7093		Luminescence	77	184967	194700	146933	135867	121233	147167			77	0.0162585	0.00448479	0.0108577	0.00387856	0.0187137	0.00429634	0		4.81162	1.44629	3.64063	1.2051	5.59647	1.429
	Luminescence	78	2600	720	1560	510	2210	670	2620	800	1650	580	2070	410	2930	810	1390	490	1770	560	16.72		Luminescence	78	2716.67	776.667	1533.33	526.667	2016.67	546.667			78	0.016173	0.0043951	0.0116722	0.00377596	0.0187852	0.00374443	0		4.78633	1.41736	3.91376	1.17322	5.61786	1.24543
	BRET	79	0.0147589	0.0040282	0.0104031	0.00392308	0.017381	0.00376259	0.0156202	0.00423729	0.0101907	0.0044316	0.0171759	0.00372058	0.0138931	0.0049389	0.01	0.00414386	0.017395	0.00324624	17.3358		BRET	79	0.0147574	0.00440146	0.0101979	0.00416618	0.0173173	0.00357647			79	0.0159188	0.00390349	0.0105995	0.00401271	0.0176911	0.00399044	0		4.71108	1.25882	3.55405	1.24678	5.29066	1.32726
	Luminescence	80	172100	198600	153800	130000	126000	188700	195900	200600	152100	155700	121100	131700	196500	196400	137000	127900	119000	126300	17.3358		Luminescence	80	188167	198533	147633	137867	122033	148900			80	0.0167581	0.00401061	0.0109841	0.0038098	0.0174376	0.00370546	0		4.95948	1.29337	3.68303	1.18374	5.21485	1.23247
	Luminescence	81	2540	800	1600	510	2190	710	3060	850	1550	690	2080	490	2730	970	1370	530	2070	410	17.3463		Luminescence	81	2776.67	873.333	1506.67	576.667	2113.33	536.667			81	0.0166027	0.0040487	0.011236	0.0040206	0.0179022	0.0040408	0		4.91349	1.30565	3.7675	1.24923	5.35378	1.34401
	BRET	82	0.0140951	0.00425743	0.00987097	0.00378671	0.0188142	0.00378667	0.0144763	0.00423437	0.0103836	0.00291451	0.0172779	0.0037037	0.0137809	0.00466399	0.00996364	0.00452065	0.0169014	0.00328382	17.9615		BRET	82	0.0141174	0.00438526	0.0100727	0.00374062	0.0176645	0.0035914			82	0.0166015	0.00439749	0.0105109	0.00390169	0.017331	0.00396458	0		4.91312	1.41813	3.52436	1.21229	5.18297	1.31865
	Luminescence	83	172400	202000	155000	129400	126500	187500	202400	203100	151200	154400	122700	132300	198100	199400	137500	128300	120700	127900	17.9615		Luminescence	83	190967	201500	147900	137367	123300	149233			83	0.0167188	0.00434952	0.010992	0.00387229	0.0176512	0.00351806	0		4.94784	1.40266	3.68568	1.20315	5.27872	1.17014
	Luminescence	84	2430	860	1530	490	2380	710	2930	860	1570	450	2120	490	2730	930	1370	580	2040	420	17.9719		Luminescence	84	2696.67	883.333	1490	506.667	2180	540			84	0.0156891	0.00447917	0.0111494	0.004103	0.0170898	0.00413183	0		4.64311	1.44447	3.73845	1.27483	5.11082	1.37428
	BRET	85	0.0148618	0.00403543	0.010248	0.0040458	0.0183737	0.00364116	0.0149583	0.00413022	0.0110891	0.00395334	0.0169106	0.00356877	0.0154768	0.00413965	0.0103698	0.00538462	0.0159768	0.0044186	18.5881		BRET	85	0.0150989	0.00410177	0.010569	0.00446125	0.017087	0.00387618			85	0.0160228	0.00423054	0.0107095	0.00384256	0.0179366	0.0037311	0		4.74187	1.36429	3.59094	1.19391	5.36408	1.241
	Luminescence	86	173600	203200	153200	131000	127900	189500	203900	205800	151500	154300	123000	134500	200300	200500	137900	130000	120800	129000	18.5881		Luminescence	86	192600	203167	147533	138433	123900	151000			86	0.0162503	0.00430971	0.0112323	0.00402999	0.0178531	0.0040921	0		4.8092	1.38982	3.76624	1.25215	5.33909	1.36107
	Luminescence	87	2580	820	1570	530	2350	690	3050	850	1680	610	2080	480	3100	830	1430	700	1930	570	18.5986		Luminescence	87	2910	833.333	1560	613.333	2120	580			87	0.0170903	0.00400203	0.0118387	0.00398814	0.0184432	0.00405334	0		5.05778	1.2906	3.96957	1.23915	5.51557	1.34818
	BRET	88	0.0142114	0.00412421	0.0103314	0.00424564	0.01686	0.00357698	0.0146029	0.00384431	0.0103289	0.00428389	0.0176613	0.00365127	0.0140671	0.00368913	0.0102206	0.00402124	0.0170792	0.00319149	19.2166		BRET	88	0.0142938	0.00388588	0.0102936	0.00418359	0.0172002	0.00347325			88	0.0160229	0.00420619	0.0111569	0.00406315	0.0172187	0.00386873	0		4.7419	1.35644	3.74095	1.26245	5.14938	1.28677
	Luminescence	89	173100	206100	153900	131900	129300	192900	202700	208100	152000	156400	124000	134200	202600	203300	136000	131800	121200	131600	19.2166		Luminescence	89	192800	205833	147300	140033	124833	152900			89	0.0163806	0.00413912	0.0111304	0.0038528	0.0173645	0.00387001	0		4.84774	1.33481	3.73207	1.19709	5.19297	1.2872
	Luminescence	90	2460	850	1590	560	2180	690	2960	800	1570	670	2190	490	2850	750	1390	530	2070	420	19.227		Luminescence	90	2756.67	800	1516.67	586.667	2146.67	533.333			90	0.016244	0.00437604	0.0100231	0.00400565	0.0183511	0.00377741	0		4.80731	1.41121	3.3608	1.24459	5.48803	1.2564
	BRET	91	0.0153079	0.00447546	0.00957655	0.00378058	0.0175266	0.00422977	0.0144315	0.00432534	0.0114549	0.00448052	0.0167598	0.00351533	0.0151044	0.00382752	0.0101845	0.00373413	0.0156501	0.00464231	19.8407		BRET	91	0.0149479	0.00420944	0.0104053	0.00399841	0.0166455	0.00412914			91	0.0166188	0.00423612	0.0111832	0.00399214	0.0177617	0.0038405	0		4.91824	1.36609	3.74978	1.24039	5.31177	1.27738
	Luminescence	92	170500	207800	153500	134900	131800	191500	205800	212700	151900	154000	125300	133700	205900	206400	135500	133900	124600	131400	19.8407		Luminescence	92	194067	208967	146967	140933	127233	152200			92	0.0164125	0.00426606	0.0107183	0.0037407	0.018067	0.00351018	0		4.85721	1.37575	3.59389	1.16226	5.40306	1.16752
	Luminescence	93	2610	930	1470	510	2310	810	2970	920	1740	690	2100	470	3110	790	1380	500	1950	610	19.8514		Luminescence	93	2896.67	880	1530	566.667	2120	630			93	0.0165328	0.00419808	0.0110354	0.00392929	0.0176625	0.00390459	0		4.8928	1.35383	3.70023	1.22086	5.28211	1.2987
	BRET	94	0.0146172	0.00516746	0.010187	0.00345843	0.0179274	0.00343214	0.0160339	0.00457275	0.0108179	0.00414776	0.016	0.00393873	0.0142229	0.00415058	0.00969875	0.00336503	0.0169492	0.00397004	20.4637		BRET	94	0.014958	0.00463026	0.0102346	0.00365707	0.0169588	0.0037803			94	0.0161284	0.00429849	0.0113601	0.00379762	0.0180106	0.00406611	0		4.77312	1.38621	3.8091	1.17995	5.3862	1.35242
	Luminescence	95	172400	209000	155100	135900	132200	192300	206500	216500	151600	154300	127500	137100	204600	207200	136100	136700	123900	133500	20.4637		Luminescence	95	194500	210900	147600	142300	127867	154300			95	0.0161494	0.00417647	0.0113179	0.00356523	0.017412	0.00374526	0		4.77932	1.34686	3.79494	1.10774	5.20719	1.24571
	Luminescence	96	2520	1080	1580	470	2370	660	3311	990	1640	640	2040	540	2910	860	1320	460	2100	530	20.4743		Luminescence	96	2913.67	976.667	1513.33	523.333	2170	576.667			96	0.016273	0.00431033	0.0108817	0.00408241	0.0179353	0.00373496	0		4.81591	1.39003	3.64869	1.26844	5.36368	1.24228
	BRET	97	0.0152071	0.00356973	0.010184	0.00377633	0.0176382	0.00382034	0.0164062	0.00452447	0.0103947	0.00395334	0.016875	0.00425685	0.0153398	0.00400191	0.0107793	0.00394449	0.0174297	0.00437406	21.0905		BRET	97	0.015651	0.00403203	0.0104527	0.00389138	0.0173143	0.00415042			97	0.0165055	0.00426389	0.0108376	0.00410005	0.0173711	0.00382182	0		4.88472	1.37505	3.63389	1.27392	5.19495	1.27117
	Luminescence	98	169000	210100	152200	137700	132100	193700	207300	216600	152000	154300	128000	138600	206000	209900	137300	136900	124500	132600	21.0905		Luminescence	98	194100	212200	147167	142967	128200	154967			98	0.0159837	0.00454607	0.0109223	0.00373324	0.0182877	0.00361062	0		4.7303	1.46605	3.66231	1.15995	5.46906	1.20092
	Luminescence	99	2570	750	1550	520	2330	740	3401	980	1580	610	2160	590	3160	840	1480	540	2170	580	21.1011		Luminescence	99	3043.67	856.667	1536.67	556.667	2220	636.667			99	0.0162471	0.00429895	0.0114241	0.00423772	0.0177178	0.00376555	0		4.80826	1.38636	3.83057	1.31669	5.29865	1.25245
	BRET	100	0.0152976	0.00442436	0.0101373	0.00386543	0.0165543	0.00294566	0.0147073	0.00463177	0.00953333	0.00421257	0.0152821	0.0034975	0.0144051	0.00404569	0.00955882	0.00346821	0.0163233	0.00405904	21.7178		BRET	100	0.0148033	0.00436727	0.00974317	0.00384874	0.0160532	0.00350073			100	0.0164739	0.00458705	0.0112565	0.00425448	0.0178316	0.00405675	0		4.87535	1.47926	3.77434	1.3219	5.33265	1.34931
	Luminescence	101	168000	210200	152900	139700	133500	196900	206700	215900	150000	154300	127600	140100	203400	210100	136000	138400	126200	135500	21.7178		Luminescence	101	192700	212067	146300	144133	129100	157500			101	0.0167227	0.00435018	0.0104939	0.00395597	0.0180351	0.00376459	0		4.949	1.40287	3.51864	1.22915	5.39351	1.25214
	Luminescence	102	2570	930	1550	540	2210	580	3040	1000	1430	650	1950	490	2930	850	1300	480	2060	550	21.7282		Luminescence	102	2846.67	926.667	1426.67	556.667	2073.33	540			102	0.0154467	0.00402775	0.0109559	0.00367113	0.0173824	0.00373128	0		4.57135	1.2989	3.67356	1.14065	5.19834	1.24106
	BRET	103	0.0158303	0.00412518	0.0104207	0.00360934	0.0173193	0.00357508	0.015362	0.00398534	0.0109617	0.00396673	0.0178964	0.00331453	0.0151319	0.00398874	0.00884304	0.00424628	0.0173676	0.00393013	22.3436		BRET	103	0.0154414	0.00403309	0.0100751	0.00394079	0.0175278	0.00360658			103	0.0163421	0.0041953	0.0107832	0.00356634	0.0179018	0.00389392	0		4.83637	1.35293	3.61567	1.10809	5.35367	1.29515
	Luminescence	104	167400	210900	154500	141300	132800	195800	204400	218300	148700	156300	127400	141800	200900	213100	135700	141300	128400	137400	22.3436		Luminescence	104	190900	214100	146300	146300	129533	158333			104	0.0158173	0.00436024	0.0116081	0.00376312	0.0168243	0.00370312	0		4.68105	1.40612	3.89226	1.16923	5.03141	1.23169
	Luminescence	105	2650	870	1610	510	2300	700	3140	870	1630	620	2280	470	3040	850	1200	600	2230	540	22.3542		Luminescence	105	2943.33	863.333	1480	576.667	2270	570			105	0.0164536	0.00409635	0.0107974	0.00378099	0.0178908	0.00378839	0		4.86936	1.32102	3.62043	1.17478	5.35036	1.26005
	BRET	106	0.0165865	0.00403846	0.0109527	0.0036119	0.0169277	0.00376884	0.0150617	0.00416478	0.0101932	0.00393548	0.0172706	0.00403112	0.01505	0.00386428	0.00977223	0.00347764	0.015969	0.0035533	22.9706		BRET	106	0.0155661	0.00402251	0.010306	0.00367501	0.0167224	0.00378442			106	0.0155937	0.00408725	0.0114509	0.00394227	0.0177702	0.00369833	0		4.61487	1.31808	3.83955	1.22489	5.31431	1.2301
	Luminescence	107	166400	208000	154300	141200	134100	199000	202500	220900	150100	155000	129700	141400	200000	212200	136100	140900	129000	137900	22.9706		Luminescence	107	189633	213700	146833	145700	130933	159433			107	0.0165728	0.00447614	0.0110445	0.00374407	0.0182108	0.00388149	0		4.90462	1.4435	3.70328	1.16331	5.44606	1.29102
	Luminescence	108	2760	840	1690	510	2270	750	3050	920	1530	610	2240	570	3010	820	1330	490	2060	490	22.9812		Luminescence	108	2940	860	1516.67	536.667	2190	603.333			108	0.0161419	0.00430868	0.0112895	0.00395972	0.0177583	0.00383986	0		4.77712	1.38949	3.78543	1.23032	5.31073	1.27717
	BRET	109	0.0152461	0.00423077	0.0095917	0.00404745	0.0178386	0.00361507	0.0150943	0.00415162	0.0104806	0.00435897	0.0168332	0.00328671	0.0149495	0.00406352	0.0101818	0.00333102	0.0179173	0.00407725	23.5967		BRET	109	0.0150966	0.00414864	0.0100847	0.00391248	0.0175297	0.00365968			109	0.0165867	0.00415907	0.0111228	0.00368071	0.0179983	0.00364157	0		4.90875	1.34125	3.72952	1.14363	5.38251	1.21122
	Luminescence	110	166600	208000	154300	143300	135100	196400	201400	221600	149800	156000	130100	143000	198000	214100	137500	144100	130600	139800	23.5967		Luminescence	110	188667	214567	147200	147800	131933	159733			110	0.0161567	0.00416896	0.0118512	0.00409445	0.0171926	0.00420901	0		4.78148	1.34444	3.97377	1.27218	5.14157	1.39995
[truncated: 493 more rows]
[truncated: 105 more columns]

## Sheet: FIGURE 6H
Independent Repeat 1		Row_x000D_ time (min)	F:1	F:2	F:5	F:6	F:7	F:8	F:9	F:10		Duplicate Averages	Average DMSO	AVERAGE MR170	AVERAGE MZ!	AVERAGE AGB!		Noramlising to pre-read		Average DMSO	AVERAGE MR170	AVERAGE MZ!	AVERAGE AGB!		Noramlising to DMSO control		Average DMSO	MR170 2.5 µM	MZ! 1 µM	AGB1 1 µM		Remove Pre-read and set first Post read t=0		Time Minutes	AVERAGE MR170	AVERAGE MZ!	AVERAGE AGB!		x100 for percentage		Time Minutes	AVERAGE MR170	AVERAGE MZ!	AVERAGE AGB!			Independent Repeat 2		Row_x000D_ time (min)
[truncated: 201 more rows]
[truncated: 34 more columns]

[truncated: 16 more sheets: Figure 7D and SF 13c-e_, Sup Fig 13a-b, Figure 8D-F, Figure 9D and SF 16a-b, Figure 9E, Figure 9F-G, Figure 10B, Sup Fig 2D, Sup Tab 4, Supp Fig 10B, Sup Fig 12 , Sup Fig 17a-b, Supp Fig 18, Supp Fig 20, Supp Fig 21, Supp Tab 10]
